# Supplementary material for: Epigenetic Modulation, Intratumoral Microbiome, and Immunity in Early-Onset Colorectal Cancer
Source: Cancer Res Commun. 2025 Nov 12;5(11):1985–97. doi: 10.1158/2767-9764.CRC-25-0177 (PMC12606411; doi:10.1158/2767-9764.CRC-25-0177)
Supplement: Supplementary Table S1 — LIST OF DIFFERENTIALLY METHYLATED SITES IN EOCRC VS AOCRC FROM TCGA [file crc-25-0177_supplementary_table_s1_suppst1.xls]

## Sheet: |b|>0.1_p<0.05
SUPPLEMENTARY TABLE 1: LIST OF DIFFERENTIALLY METHYLATED SITES IN EOCRC VS AOCRC FROM TCGA
probeID	Gene_Symbol	mean.1	mean.0	diffmean.1.0	p.value.1.0	p.value.adj.1.0	status.1.0	diffmean.0.1	p.value.0.1	p.value.adj.0.1	status.0.1
cg04462627	TEPP	0.632894	0.414278	-0.218616	1.3162e-07	0.00121881	Hypomethylated in 0	0.218616	1.3162e-07	0.00121881	Hypermethylated in 1
cg02165743		0.49059	0.272978	-0.217612	6.50692e-08	0.000963823	Hypomethylated in 0	0.217612	6.50692e-08	0.000963823	Hypermethylated in 1
cg03735888	ZNF132	0.546528	0.335003	-0.211524	2.78265e-07	0.00156614	Hypomethylated in 0	0.211524	2.78265e-07	0.00156614	Hypermethylated in 1
cg12042659	ZNF132	0.552266	0.341752	-0.210513	4.03094e-07	0.00162726	Hypomethylated in 0	0.210513	4.03094e-07	0.00162726	Hypermethylated in 1
cg05604079	QRFPR	0.649988	0.440733	-0.209255	2.94787e-08	0.000613344	Hypomethylated in 0	0.209255	2.94787e-08	0.000613344	Hypermethylated in 1
cg24727399	QRFPR	0.544267	0.335111	-0.209156	7.85291e-08	0.000995928	Hypomethylated in 0	0.209156	7.85291e-08	0.000995928	Hypermethylated in 1
cg27515369	SPSB4	0.611328	0.40476	-0.206568	5.35408e-06	0.00405864	Hypomethylated in 0	0.206568	5.35408e-06	0.00405864	Hypermethylated in 1
cg07703462	SSPO	0.546684	0.342291	-0.204393	6.53007e-07	0.00203426	Hypomethylated in 0	0.204393	6.53007e-07	0.00203426	Hypermethylated in 1
cg18470839		0.503567	0.300366	-0.203201	1.79279e-08	0.00055952	Hypomethylated in 0	0.203201	1.79279e-08	0.00055952	Hypermethylated in 1
cg02379560	APBB2	0.666044	0.468045	-0.198	4.44802e-07	0.00169984	Hypomethylated in 0	0.198	4.44802e-07	0.00169984	Hypermethylated in 1
cg19839798	FAM155A	0.61077	0.413951	-0.196818	4.50262e-06	0.00391428	Hypomethylated in 0	0.196818	4.50262e-06	0.00391428	Hypermethylated in 1
cg07850527		0.357065	0.160963	-0.196102	2.47158e-05	0.00749507	Hypomethylated in 0	0.196102	2.47158e-05	0.00749507	Hypermethylated in 1
cg14507337	SIX6	0.579603	0.383893	-0.19571	8.05221e-09	0.000492009	Hypomethylated in 0	0.19571	8.05221e-09	0.000492009	Hypermethylated in 1
cg12903638	UNC80	0.477527	0.282075	-0.195451	1.81259e-06	0.00275433	Hypomethylated in 0	0.195451	1.81259e-06	0.00275433	Hypermethylated in 1
cg19155518	GRIK2	0.462049	0.268718	-0.193331	1.13997e-07	0.00117236	Hypomethylated in 0	0.193331	1.13997e-07	0.00117236	Hypermethylated in 1
cg06401021	HMGCLL1	0.593848	0.400555	-0.193293	8.72822e-06	0.00486435	Hypomethylated in 0	0.193293	8.72822e-06	0.00486435	Hypermethylated in 1
cg05094808		0.455499	0.262754	-0.192745	2.15807e-07	0.00144326	Hypomethylated in 0	0.192745	2.15807e-07	0.00144326	Hypermethylated in 1
cg08447324	SHANK1	0.489702	0.297125	-0.192577	2.96674e-06	0.00339781	Hypomethylated in 0	0.192577	2.96674e-06	0.00339781	Hypermethylated in 1
cg02527669	OBSL1	0.398295	0.205719	-0.192576	1.39222e-05	0.00582578	Hypomethylated in 0	0.192576	1.39222e-05	0.00582578	Hypermethylated in 1
cg20183619		0.453954	0.261455	-0.192499	7.01601e-05	0.011949	Hypomethylated in 0	0.192499	7.01601e-05	0.011949	Hypermethylated in 1
cg16364495	APBB2	0.618971	0.4266	-0.192371	1.95087e-07	0.00140505	Hypomethylated in 0	0.192371	1.95087e-07	0.00140505	Hypermethylated in 1
cg22580391		0.39589	0.203698	-0.192192	7.69098e-08	0.000995928	Hypomethylated in 0	0.192192	7.69098e-08	0.000995928	Hypermethylated in 1
cg09360770	FOXC2	0.549945	0.358751	-0.191194	2.79101e-06	0.00328702	Hypomethylated in 0	0.191194	2.79101e-06	0.00328702	Hypermethylated in 1
cg23735712	APBB2	0.595979	0.405215	-0.190764	9.53626e-07	0.0022462	Hypomethylated in 0	0.190764	9.53626e-07	0.0022462	Hypermethylated in 1
cg16642284	FOXI2	0.77634	0.588345	-0.187994	3.47471e-06	0.00357194	Hypomethylated in 0	0.187994	3.47471e-06	0.00357194	Hypermethylated in 1
cg26678970		0.542269	0.354962	-0.187307	5.73653e-07	0.00197356	Hypomethylated in 0	0.187307	5.73653e-07	0.00197356	Hypermethylated in 1
cg07393736		0.721589	0.534387	-0.187202	7.19361e-07	0.00205895	Hypomethylated in 0	0.187202	7.19361e-07	0.00205895	Hypermethylated in 1
cg14163665	ALK	0.49648	0.310101	-0.186379	4.9681e-05	0.0103945	Hypomethylated in 0	0.186379	4.9681e-05	0.0103945	Hypermethylated in 1
cg23353893	SYNE1	0.39784	0.212174	-0.185666	1.48799e-07	0.00126653	Hypomethylated in 0	0.185666	1.48799e-07	0.00126653	Hypermethylated in 1
cg10118210	FAM155A	0.522866	0.337312	-0.185554	7.4102e-06	0.00461001	Hypomethylated in 0	0.185554	7.4102e-06	0.00461001	Hypermethylated in 1
cg01517680		0.673631	0.488561	-0.18507	2.54602e-06	0.00318903	Hypomethylated in 0	0.18507	2.54602e-06	0.00318903	Hypermethylated in 1
cg08101303	DLX5	0.607133	0.422124	-0.18501	3.48677e-07	0.00162726	Hypomethylated in 0	0.18501	3.48677e-07	0.00162726	Hypermethylated in 1
cg04674803		0.466589	0.28193	-0.18466	1.06253e-06	0.00227389	Hypomethylated in 0	0.18466	1.06253e-06	0.00227389	Hypermethylated in 1
cg05143123	SPOCK1	0.491447	0.307443	-0.184004	2.53044e-06	0.00318903	Hypomethylated in 0	0.184004	2.53044e-06	0.00318903	Hypermethylated in 1
cg13643914	QRFPR	0.53461	0.350904	-0.183707	1.08295e-06	0.00230443	Hypomethylated in 0	0.183707	1.08295e-06	0.00230443	Hypermethylated in 1
cg11677857	MMEL1	0.509755	0.326159	-0.183596	8.1674e-05	0.0128091	Hypomethylated in 0	0.183596	8.1674e-05	0.0128091	Hypermethylated in 1
cg04353095	SPSB4	0.495033	0.312021	-0.183012	2.6709e-05	0.00776021	Hypomethylated in 0	0.183012	2.6709e-05	0.00776021	Hypermethylated in 1
cg19342109	SYNE1	0.402123	0.219158	-0.182965	2.12926e-07	0.00144326	Hypomethylated in 0	0.182965	2.12926e-07	0.00144326	Hypermethylated in 1
cg08816590	PDE1B	0.414146	0.231384	-0.182762	5.16945e-07	0.00187964	Hypomethylated in 0	0.182762	5.16945e-07	0.00187964	Hypermethylated in 1
cg04917391	APBB2	0.751022	0.568639	-0.182382	3.4638e-07	0.00162726	Hypomethylated in 0	0.182382	3.4638e-07	0.00162726	Hypermethylated in 1
cg08944430	PRKCB	0.458762	0.276752	-0.18201	9.91806e-06	0.0051335	Hypomethylated in 0	0.18201	9.91806e-06	0.0051335	Hypermethylated in 1
cg14103680		0.542318	0.360542	-0.181776	3.89768e-05	0.00924468	Hypomethylated in 0	0.181776	3.89768e-05	0.00924468	Hypermethylated in 1
cg17357285		0.565114	0.38341	-0.181705	5.85296e-06	0.00418323	Hypomethylated in 0	0.181705	5.85296e-06	0.00418323	Hypermethylated in 1
cg06485940	APBB2	0.625381	0.443765	-0.181616	5.77389e-07	0.00197356	Hypomethylated in 0	0.181616	5.77389e-07	0.00197356	Hypermethylated in 1
cg08384637	FOXC2	0.543654	0.362054	-0.1816	1.13269e-05	0.00538337	Hypomethylated in 0	0.1816	1.13269e-05	0.00538337	Hypermethylated in 1
cg12146546	SLC13A5	0.574607	0.394278	-0.180329	4.34344e-06	0.00385961	Hypomethylated in 0	0.180329	4.34344e-06	0.00385961	Hypermethylated in 1
cg22474464	NKX2-2	0.62875	0.448586	-0.180164	2.11651e-06	0.00301392	Hypomethylated in 0	0.180164	2.11651e-06	0.00301392	Hypermethylated in 1
cg15760257	SARM1	0.551613	0.372435	-0.179178	2.98233e-05	0.00823085	Hypomethylated in 0	0.179178	2.98233e-05	0.00823085	Hypermethylated in 1
cg03281661		0.429887	0.250978	-0.178909	9.06639e-09	0.000492009	Hypomethylated in 0	0.178909	9.06639e-09	0.000492009	Hypermethylated in 1
cg19227130	FEZF2	0.537349	0.358799	-0.17855	1.39405e-06	0.00255927	Hypomethylated in 0	0.17855	1.39405e-06	0.00255927	Hypermethylated in 1
cg06905984		0.527583	0.349049	-0.178534	9.23697e-07	0.00224606	Hypomethylated in 0	0.178534	9.23697e-07	0.00224606	Hypermethylated in 1
cg23328622	SNAP25	0.521902	0.343632	-0.17827	1.8239e-06	0.00275433	Hypomethylated in 0	0.17827	1.8239e-06	0.00275433	Hypermethylated in 1
cg07249459	FOXC2	0.462816	0.284548	-0.178268	3.13393e-06	0.00342187	Hypomethylated in 0	0.178268	3.13393e-06	0.00342187	Hypermethylated in 1
cg22676401		0.613379	0.435237	-0.178142	4.05753e-07	0.00162726	Hypomethylated in 0	0.178142	4.05753e-07	0.00162726	Hypermethylated in 1
cg08183724		0.623648	0.445549	-0.178099	3.8749e-07	0.00162726	Hypomethylated in 0	0.178099	3.8749e-07	0.00162726	Hypermethylated in 1
cg17985646	TBX20	0.54632	0.368677	-0.177643	1.39222e-05	0.00582578	Hypomethylated in 0	0.177643	1.39222e-05	0.00582578	Hypermethylated in 1
cg09528265	PPP2R2B	0.417921	0.24032	-0.177601	4.89606e-06	0.00395182	Hypomethylated in 0	0.177601	4.89606e-06	0.00395182	Hypermethylated in 1
cg25950235	MIR9-3	0.588672	0.411135	-0.177537	6.32103e-06	0.00431205	Hypomethylated in 0	0.177537	6.32103e-06	0.00431205	Hypermethylated in 1
cg23986470	ZNF543	0.398634	0.221254	-0.177379	0.000759169	0.0389532	Hypomethylated in 0	0.177379	0.000759169	0.0389532	Hypermethylated in 1
cg27066284	SSTR2	0.459146	0.281788	-0.177358	3.03193e-05	0.00830043	Hypomethylated in 0	0.177358	3.03193e-05	0.00830043	Hypermethylated in 1
cg10019132		0.372069	0.194968	-0.177101	1.14782e-07	0.00117236	Hypomethylated in 0	0.177101	1.14782e-07	0.00117236	Hypermethylated in 1
cg26675876	XKR6	0.382077	0.205097	-0.17698	4.53454e-05	0.00993128	Hypomethylated in 0	0.17698	4.53454e-05	0.00993128	Hypermethylated in 1
cg19443257	SPSB4	0.498066	0.32124	-0.176826	3.06542e-05	0.00831915	Hypomethylated in 0	0.176826	3.06542e-05	0.00831915	Hypermethylated in 1
cg25464921		0.574051	0.398415	-0.175637	5.81781e-08	0.000907855	Hypomethylated in 0	0.175637	5.81781e-08	0.000907855	Hypermethylated in 1
cg12346592		0.382854	0.208473	-0.174381	7.23822e-06	0.00458683	Hypomethylated in 0	0.174381	7.23822e-06	0.00458683	Hypermethylated in 1
cg15931721	C1QL2	0.424338	0.250004	-0.174334	5.27148e-07	0.00188023	Hypomethylated in 0	0.174334	5.27148e-07	0.00188023	Hypermethylated in 1
cg22152407	THBD	0.409286	0.235063	-0.174224	0.000119068	0.0153767	Hypomethylated in 0	0.174224	0.000119068	0.0153767	Hypermethylated in 1
cg03186486	FAM19A4	0.498361	0.32424	-0.17412	7.97287e-07	0.00214817	Hypomethylated in 0	0.17412	7.97287e-07	0.00214817	Hypermethylated in 1
cg03146993	LHX1	0.563714	0.389786	-0.173927	3.19164e-06	0.00344471	Hypomethylated in 0	0.173927	3.19164e-06	0.00344471	Hypermethylated in 1
cg09987651		0.635689	0.461886	-0.173803	6.92075e-07	0.00205895	Hypomethylated in 0	0.173803	6.92075e-07	0.00205895	Hypermethylated in 1
cg08131100	KRBA1	0.658654	0.4849	-0.173755	4.6332e-05	0.0100358	Hypomethylated in 0	0.173755	4.6332e-05	0.0100358	Hypermethylated in 1
cg08048222	ZNF671	0.541666	0.368067	-0.173599	5.77389e-07	0.00197356	Hypomethylated in 0	0.173599	5.77389e-07	0.00197356	Hypermethylated in 1
cg03637878	JAM3	0.48894	0.315486	-0.173455	3.27018e-06	0.00348925	Hypomethylated in 0	0.173455	3.27018e-06	0.00348925	Hypermethylated in 1
cg11051055	XKR6	0.416427	0.243133	-0.173294	5.41182e-05	0.0107523	Hypomethylated in 0	0.173294	5.41182e-05	0.0107523	Hypermethylated in 1
cg10868875	FADS2	0.46939	0.297057	-0.172333	4.9681e-05	0.0103945	Hypomethylated in 0	0.172333	4.9681e-05	0.0103945	Hypermethylated in 1
cg15267232	GATA3	0.645921	0.473807	-0.172113	7.05591e-07	0.00205895	Hypomethylated in 0	0.172113	7.05591e-07	0.00205895	Hypermethylated in 1
cg24173246		0.568869	0.397015	-0.171855	1.71757e-05	0.00636884	Hypomethylated in 0	0.171855	1.71757e-05	0.00636884	Hypermethylated in 1
cg11638181	MIR129-2	0.494347	0.322672	-0.171675	5.02162e-05	0.0104134	Hypomethylated in 0	0.171675	5.02162e-05	0.0104134	Hypermethylated in 1
cg07821427	VAT1L	0.525129	0.353497	-0.171633	0.000138699	0.0165957	Hypomethylated in 0	0.171633	0.000138699	0.0165957	Hypermethylated in 1
cg10363246	KCNA1	0.515109	0.343507	-0.171602	7.42889e-07	0.00205895	Hypomethylated in 0	0.171602	7.42889e-07	0.00205895	Hypermethylated in 1
cg16620382	TTBK1	0.426115	0.254809	-0.171306	0.000877222	0.0418246	Hypomethylated in 0	0.171306	0.000877222	0.0418246	Hypermethylated in 1
cg27658416		0.462948	0.291703	-0.171245	2.23604e-05	0.00711494	Hypomethylated in 0	0.171245	2.23604e-05	0.00711494	Hypermethylated in 1
cg07441272	RPL39L	0.48585	0.315222	-0.170628	2.49916e-05	0.007536	Hypomethylated in 0	0.170628	2.49916e-05	0.007536	Hypermethylated in 1
cg22751696	C3orf14	0.485044	0.314446	-0.170599	4.04842e-05	0.00942318	Hypomethylated in 0	0.170599	4.04842e-05	0.00942318	Hypermethylated in 1
cg26654934		0.581842	0.411533	-0.170309	0.000104203	0.0144272	Hypomethylated in 0	0.170309	0.000104203	0.0144272	Hypermethylated in 1
cg05258261	SPSB4	0.512817	0.342577	-0.170239	7.45381e-06	0.00462178	Hypomethylated in 0	0.170239	7.45381e-06	0.00462178	Hypermethylated in 1
cg02434443	INSC	0.448508	0.278634	-0.169874	7.72062e-06	0.00469107	Hypomethylated in 0	0.169874	7.72062e-06	0.00469107	Hypermethylated in 1
cg26195178		0.477242	0.307694	-0.169548	6.40464e-07	0.00203426	Hypomethylated in 0	0.169548	6.40464e-07	0.00203426	Hypermethylated in 1
cg12877251	LOC157627	0.607728	0.438698	-0.16903	1.69827e-05	0.00636025	Hypomethylated in 0	0.16903	1.69827e-05	0.00636025	Hypermethylated in 1
cg05777666	ESX1	0.608368	0.439397	-0.168971	3.6759e-07	0.00162726	Hypomethylated in 0	0.168971	3.6759e-07	0.00162726	Hypermethylated in 1
cg07641160	FAM162B	0.581111	0.412412	-0.1687	2.23745e-06	0.00304858	Hypomethylated in 0	0.1687	2.23745e-06	0.00304858	Hypermethylated in 1
cg09868336	FAM19A4	0.629909	0.461241	-0.168668	4.61183e-06	0.0039252	Hypomethylated in 0	0.168668	4.61183e-06	0.0039252	Hypermethylated in 1
cg17218713	PTGER3	0.590443	0.422226	-0.168217	1.24176e-05	0.00551669	Hypomethylated in 0	0.168217	1.24176e-05	0.00551669	Hypermethylated in 1
cg20772332		0.398237	0.230241	-0.167996	2.76417e-07	0.00156614	Hypomethylated in 0	0.167996	2.76417e-07	0.00156614	Hypermethylated in 1
cg06279276	B3GNT9	0.508909	0.340986	-0.167922	2.70694e-06	0.00325976	Hypomethylated in 0	0.167922	2.70694e-06	0.00325976	Hypermethylated in 1
cg20560075	PPP2R2B	0.483473	0.315573	-0.167899	3.38312e-05	0.00870209	Hypomethylated in 0	0.167899	3.38312e-05	0.00870209	Hypermethylated in 1
cg01735384		0.697602	0.530045	-0.167557	1.27055e-05	0.00559081	Hypomethylated in 0	0.167557	1.27055e-05	0.00559081	Hypermethylated in 1
cg02647878	RNF175	0.540378	0.372827	-0.167551	0.000116658	0.0152336	Hypomethylated in 0	0.167551	0.000116658	0.0152336	Hypermethylated in 1
cg02002231	FGF5	0.525138	0.357797	-0.167341	1.44888e-05	0.00593683	Hypomethylated in 0	0.167341	1.44888e-05	0.00593683	Hypermethylated in 1
cg27037018	SLC6A3	0.56172	0.394433	-0.167287	9.11029e-05	0.0134859	Hypomethylated in 0	0.167287	9.11029e-05	0.0134859	Hypermethylated in 1
cg04689080		0.451865	0.284587	-0.167278	4.75939e-05	0.0101739	Hypomethylated in 0	0.167278	4.75939e-05	0.0101739	Hypermethylated in 1
cg21042456		0.627915	0.460751	-0.167164	2.11651e-06	0.00301392	Hypomethylated in 0	0.167164	2.11651e-06	0.00301392	Hypermethylated in 1
cg13205384	ANO5	0.464293	0.297135	-0.167158	0.000553042	0.0330338	Hypomethylated in 0	0.167158	0.000553042	0.0330338	Hypermethylated in 1
cg00614641	FADS2	0.444528	0.277463	-0.167065	4.36959e-06	0.00385961	Hypomethylated in 0	0.167065	4.36959e-06	0.00385961	Hypermethylated in 1
cg27116061		0.329321	0.162257	-0.167064	1.18785e-07	0.00117236	Hypomethylated in 0	0.167064	1.18785e-07	0.00117236	Hypermethylated in 1
cg04460771		0.565329	0.398532	-0.166797	4.6954e-06	0.0039252	Hypomethylated in 0	0.166797	4.6954e-06	0.0039252	Hypermethylated in 1
cg04399751	DNM3	0.53076	0.364249	-0.166511	0.00047634	0.0306049	Hypomethylated in 0	0.166511	0.00047634	0.0306049	Hypermethylated in 1
cg04583285	PPP2R2B	0.38678	0.220344	-0.166436	6.53007e-07	0.00203426	Hypomethylated in 0	0.166436	6.53007e-07	0.00203426	Hypermethylated in 1
cg03557857	KCNIP2	0.58496	0.418705	-0.166255	2.56169e-06	0.00319796	Hypomethylated in 0	0.166255	2.56169e-06	0.00319796	Hypermethylated in 1
cg14251622	INSM2	0.29492	0.128711	-0.166209	0.000208026	0.020194	Hypomethylated in 0	0.166209	0.000208026	0.020194	Hypermethylated in 1
cg26010734	EPHX3	0.649912	0.48396	-0.165952	1.7469e-05	0.00643937	Hypomethylated in 0	0.165952	1.7469e-05	0.00643937	Hypermethylated in 1
cg15248835	LOC157627;MIR124-1	0.564737	0.399173	-0.165564	0.000196996	0.0196532	Hypomethylated in 0	0.165564	0.000196996	0.0196532	Hypermethylated in 1
cg05894734	APBB2	0.518269	0.352736	-0.165533	2.16946e-06	0.00301671	Hypomethylated in 0	0.165533	2.16946e-06	0.00301671	Hypermethylated in 1
cg14453201	AHRR	0.546473	0.380985	-0.165488	3.91888e-05	0.00927148	Hypomethylated in 0	0.165488	3.91888e-05	0.00927148	Hypermethylated in 1
cg15690342		0.560906	0.395439	-0.165467	0.000135228	0.016374	Hypomethylated in 0	0.165467	0.000135228	0.016374	Hypermethylated in 1
cg12516059	AVPR1A	0.636293	0.471017	-0.165276	2.26112e-05	0.00714616	Hypomethylated in 0	0.165276	2.26112e-05	0.00714616	Hypermethylated in 1
cg19356117		0.571508	0.406292	-0.165216	1.62022e-06	0.00265803	Hypomethylated in 0	0.165216	1.62022e-06	0.00265803	Hypermethylated in 1
cg09639725	GPR123	0.539246	0.374108	-0.165138	0.0002435	0.0219586	Hypomethylated in 0	0.165138	0.0002435	0.0219586	Hypermethylated in 1
cg20998319		0.468294	0.303171	-0.165123	3.15717e-07	0.00156614	Hypomethylated in 0	0.165123	3.15717e-07	0.00156614	Hypermethylated in 1
cg22302985	FAM155A	0.536664	0.371557	-0.165107	3.45372e-06	0.00357194	Hypomethylated in 0	0.165107	3.45372e-06	0.00357194	Hypermethylated in 1
cg25950112		0.543833	0.378837	-0.164996	6.39615e-06	0.00432391	Hypomethylated in 0	0.164996	6.39615e-06	0.00432391	Hypermethylated in 1
cg25999442	CHST8	0.63623	0.471349	-0.164881	1.21364e-06	0.00244368	Hypomethylated in 0	0.164881	1.21364e-06	0.00244368	Hypermethylated in 1
cg26607758		0.509708	0.345254	-0.164454	5.92429e-05	0.0111047	Hypomethylated in 0	0.164454	5.92429e-05	0.0111047	Hypermethylated in 1
cg02471897		0.545738	0.381531	-0.164208	1.99942e-05	0.00680737	Hypomethylated in 0	0.164208	1.99942e-05	0.00680737	Hypermethylated in 1
cg04214566	HCG4	0.623885	0.459733	-0.164152	1.77492e-07	0.00135659	Hypomethylated in 0	0.164152	1.77492e-07	0.00135659	Hypermethylated in 1
cg18323466	S1PR1	0.521048	0.357001	-0.164047	9.06315e-05	0.0134801	Hypomethylated in 0	0.164047	9.06315e-05	0.0134801	Hypermethylated in 1
cg27341472	TMEM196	0.638456	0.474508	-0.163948	5.0444e-06	0.00401104	Hypomethylated in 0	0.163948	5.0444e-06	0.00401104	Hypermethylated in 1
cg07320646	DFNA5	0.3899	0.226149	-0.16375	0.00016135	0.0179045	Hypomethylated in 0	0.16375	0.00016135	0.0179045	Hypermethylated in 1
cg09896900	ZNF229	0.716194	0.552478	-0.163716	1.25255e-06	0.00245602	Hypomethylated in 0	0.163716	1.25255e-06	0.00245602	Hypermethylated in 1
cg04657224	XKR6	0.327839	0.164475	-0.163364	0.0004116	0.0285304	Hypomethylated in 0	0.163364	0.0004116	0.0285304	Hypermethylated in 1
cg14343214	EYA4	0.572595	0.409261	-0.163333	4.8669e-06	0.00395182	Hypomethylated in 0	0.163333	4.8669e-06	0.00395182	Hypermethylated in 1
cg14979301		0.665951	0.502792	-0.163159	6.05137e-05	0.0112584	Hypomethylated in 0	0.163159	6.05137e-05	0.0112584	Hypermethylated in 1
cg24103438	NLGN4X	0.524411	0.36128	-0.163131	2.21123e-05	0.00709021	Hypomethylated in 0	0.163131	2.21123e-05	0.00709021	Hypermethylated in 1
cg09617993		0.479115	0.316128	-0.162987	2.46388e-08	0.000576723	Hypomethylated in 0	0.162987	2.46388e-08	0.000576723	Hypermethylated in 1
cg17507573	RASGRF1	0.52637	0.363504	-0.162866	7.36684e-06	0.00459831	Hypomethylated in 0	0.162866	7.36684e-06	0.00459831	Hypermethylated in 1
cg07650252	KCTD8	0.380709	0.217898	-0.162811	6.96553e-07	0.00205895	Hypomethylated in 0	0.162811	6.96553e-07	0.00205895	Hypermethylated in 1
cg01972751	OLIG3	0.637367	0.474746	-0.162621	3.75227e-05	0.00906047	Hypomethylated in 0	0.162621	3.75227e-05	0.00906047	Hypermethylated in 1
cg20979852	SPSB4	0.478527	0.316005	-0.162522	5.29749e-05	0.0106494	Hypomethylated in 0	0.162522	5.29749e-05	0.0106494	Hypermethylated in 1
cg07741016	VTRNA1-3	0.319402	0.15702	-0.162382	9.2961e-07	0.00224606	Hypomethylated in 0	0.162382	9.2961e-07	0.00224606	Hypermethylated in 1
cg05930881	GATA4	0.532297	0.369939	-0.162358	2.23604e-05	0.00711494	Hypomethylated in 0	0.162358	2.23604e-05	0.00711494	Hypermethylated in 1
cg03030717		0.459246	0.296986	-0.16226	0.000629442	0.0352949	Hypomethylated in 0	0.16226	0.000629442	0.0352949	Hypermethylated in 1
cg15731056	C12orf56	0.492964	0.330757	-0.162207	6.11588e-05	0.011311	Hypomethylated in 0	0.162207	6.11588e-05	0.011311	Hypermethylated in 1
cg16166796	PTPRN	0.618797	0.456593	-0.162204	5.12701e-08	0.00087279	Hypomethylated in 0	0.162204	5.12701e-08	0.00087279	Hypermethylated in 1
cg21678312	PTPRR	0.59419	0.432133	-0.162057	1.85862e-05	0.0065976	Hypomethylated in 0	0.162057	1.85862e-05	0.0065976	Hypermethylated in 1
cg23931421	SYNE1	0.59143	0.429536	-0.161894	1.40019e-05	0.00583303	Hypomethylated in 0	0.161894	1.40019e-05	0.00583303	Hypermethylated in 1
cg17379886		0.444271	0.282419	-0.161853	3.29164e-09	0.000389881	Hypomethylated in 0	0.161853	3.29164e-09	0.000389881	Hypermethylated in 1
cg26224671	TNFSF11	0.448535	0.286798	-0.161736	0.000823622	0.0405173	Hypomethylated in 0	0.161736	0.000823622	0.0405173	Hypermethylated in 1
cg09968630	ANO5	0.432256	0.270675	-0.16158	0.000467483	0.0303745	Hypomethylated in 0	0.16158	0.000467483	0.0303745	Hypermethylated in 1
cg23272632	NGB	0.503269	0.341827	-0.161442	3.23824e-05	0.0085875	Hypomethylated in 0	0.161442	3.23824e-05	0.0085875	Hypermethylated in 1
cg21365094	GLRA3	0.537807	0.376588	-0.161219	1.06253e-06	0.00227389	Hypomethylated in 0	0.161219	1.06253e-06	0.00227389	Hypermethylated in 1
cg04510512	FOXC2	0.422716	0.261517	-0.161199	3.49583e-06	0.00357194	Hypomethylated in 0	0.161199	3.49583e-06	0.00357194	Hypermethylated in 1
cg07570470		0.44958	0.288481	-0.161099	0.000341809	0.0258194	Hypomethylated in 0	0.161099	0.000341809	0.0258194	Hypermethylated in 1
cg04100532	UNC80	0.607251	0.446192	-0.161059	3.11492e-06	0.00341105	Hypomethylated in 0	0.161059	3.11492e-06	0.00341105	Hypermethylated in 1
cg15812348	FEZF2	0.495646	0.334672	-0.160974	5.66249e-07	0.00197356	Hypomethylated in 0	0.160974	5.66249e-07	0.00197356	Hypermethylated in 1
cg04138185	ADAMTSL3	0.459992	0.299342	-0.16065	1.24176e-05	0.00551669	Hypomethylated in 0	0.16065	1.24176e-05	0.00551669	Hypermethylated in 1
cg26988423		0.476447	0.315894	-0.160553	2.39397e-08	0.000576723	Hypomethylated in 0	0.160553	2.39397e-08	0.000576723	Hypermethylated in 1
cg13432744	RPL39L	0.397593	0.237118	-0.160475	2.14283e-06	0.00301671	Hypomethylated in 0	0.160475	2.14283e-06	0.00301671	Hypermethylated in 1
cg27166673	ARHGAP6	0.559383	0.398981	-0.160402	1.0942e-05	0.00530134	Hypomethylated in 0	0.160402	1.0942e-05	0.00530134	Hypermethylated in 1
cg14416371	MIR129-2	0.710209	0.549896	-0.160313	3.17817e-07	0.00156614	Hypomethylated in 0	0.160313	3.17817e-07	0.00156614	Hypermethylated in 1
cg12170314	INSC	0.586271	0.425976	-0.160295	7.0902e-05	0.0120425	Hypomethylated in 0	0.160295	7.0902e-05	0.0120425	Hypermethylated in 1
cg03444715		0.520948	0.360666	-0.160283	7.43338e-05	0.0122964	Hypomethylated in 0	0.160283	7.43338e-05	0.0122964	Hypermethylated in 1
cg13513864	REM1	0.509456	0.34944	-0.160016	5.5816e-06	0.00413938	Hypomethylated in 0	0.160016	5.5816e-06	0.00413938	Hypermethylated in 1
cg06382526		0.58269	0.422751	-0.159939	9.69079e-06	0.0050831	Hypomethylated in 0	0.159939	9.69079e-06	0.0050831	Hypermethylated in 1
cg15059608	C3orf14	0.539465	0.379548	-0.159917	1.06308e-05	0.00522492	Hypomethylated in 0	0.159917	1.06308e-05	0.00522492	Hypermethylated in 1
cg14786398	ZNF543	0.338944	0.179135	-0.159809	0.000104203	0.0144272	Hypomethylated in 0	0.159809	0.000104203	0.0144272	Hypermethylated in 1
cg01325460	ZNF543	0.347678	0.188026	-0.159652	0.000641125	0.0356405	Hypomethylated in 0	0.159652	0.000641125	0.0356405	Hypermethylated in 1
cg03306486	APC2	0.528947	0.369309	-0.159638	4.15946e-05	0.00951024	Hypomethylated in 0	0.159638	4.15946e-05	0.00951024	Hypermethylated in 1
cg01826574	DMRT1	0.659144	0.499555	-0.159589	3.03996e-06	0.00340871	Hypomethylated in 0	0.159589	3.03996e-06	0.00340871	Hypermethylated in 1
cg24053748	FAM196A;DOCK1	0.417546	0.257973	-0.159573	1.40283e-06	0.00256283	Hypomethylated in 0	0.159573	1.40283e-06	0.00256283	Hypermethylated in 1
cg05627639	CHST8	0.608379	0.449007	-0.159372	1.57778e-05	0.00616758	Hypomethylated in 0	0.159372	1.57778e-05	0.00616758	Hypermethylated in 1
cg17641904	C9orf4	0.597169	0.437901	-0.159268	0.00031958	0.0248985	Hypomethylated in 0	0.159268	0.00031958	0.0248985	Hypermethylated in 1
cg18412834	FLJ16779;NKAIN4	0.571911	0.412683	-0.159228	6.97918e-05	0.0119461	Hypomethylated in 0	0.159228	6.97918e-05	0.0119461	Hypermethylated in 1
cg22831607	SFRP5	0.408497	0.249563	-0.158934	0.00103944	0.0456533	Hypomethylated in 0	0.158934	0.00103944	0.0456533	Hypermethylated in 1
cg17721710	SLC30A10	0.416923	0.258191	-0.158732	0.000712312	0.0377221	Hypomethylated in 0	0.158732	0.000712312	0.0377221	Hypermethylated in 1
cg24037897	C1QL3	0.421673	0.263091	-0.158582	2.99389e-07	0.00156614	Hypomethylated in 0	0.158582	2.99389e-07	0.00156614	Hypermethylated in 1
cg25318809	HLA-J;NCRNA00171	0.30511	0.14653	-0.158581	2.35101e-05	0.00728878	Hypomethylated in 0	0.158581	2.35101e-05	0.00728878	Hypermethylated in 1
cg21026830		0.713409	0.554971	-0.158438	2.91534e-07	0.00156614	Hypomethylated in 0	0.158438	2.91534e-07	0.00156614	Hypermethylated in 1
cg13186327	DBX2	0.614503	0.456143	-0.15836	9.39802e-05	0.0137166	Hypomethylated in 0	0.15836	9.39802e-05	0.0137166	Hypermethylated in 1
cg14380111	C15orf26	0.577983	0.41965	-0.158333	1.59577e-05	0.00616758	Hypomethylated in 0	0.158333	1.59577e-05	0.00616758	Hypermethylated in 1
cg21705897	HMGCLL1	0.335855	0.177557	-0.158298	0.000340175	0.0257478	Hypomethylated in 0	0.158298	0.000340175	0.0257478	Hypermethylated in 1
cg22036988	SPSB4	0.457785	0.299682	-0.158103	2.18668e-05	0.00706594	Hypomethylated in 0	0.158103	2.18668e-05	0.00706594	Hypermethylated in 1
cg24530250	PHOX2A	0.582719	0.424633	-0.158085	3.55346e-05	0.00886742	Hypomethylated in 0	0.158085	3.55346e-05	0.00886742	Hypermethylated in 1
cg02650317	MIR124-3	0.595712	0.437661	-0.158052	7.07006e-06	0.00453396	Hypomethylated in 0	0.158052	7.07006e-06	0.00453396	Hypermethylated in 1
cg07446677	ECHDC3	0.502244	0.344269	-0.157975	5.70794e-05	0.0109738	Hypomethylated in 0	0.157975	5.70794e-05	0.0109738	Hypermethylated in 1
cg12500879		0.550242	0.392329	-0.157913	6.38049e-05	0.0114939	Hypomethylated in 0	0.157913	6.38049e-05	0.0114939	Hypermethylated in 1
cg24789447	EDNRA	0.498282	0.340376	-0.157905	0.000123399	0.0156872	Hypomethylated in 0	0.157905	0.000123399	0.0156872	Hypermethylated in 1
cg19333963	APC2	0.479405	0.321625	-0.157779	9.03844e-06	0.00494879	Hypomethylated in 0	0.157779	9.03844e-06	0.00494879	Hypermethylated in 1
cg11241436	NMNAT2	0.659404	0.501631	-0.157773	4.53454e-05	0.00993128	Hypomethylated in 0	0.157773	4.53454e-05	0.00993128	Hypermethylated in 1
cg20127191		0.562243	0.404485	-0.157758	4.09006e-06	0.00380095	Hypomethylated in 0	0.157758	4.09006e-06	0.00380095	Hypermethylated in 1
cg20634738	ANO5	0.427855	0.270177	-0.157677	0.00054793	0.0329016	Hypomethylated in 0	0.157677	0.00054793	0.0329016	Hypermethylated in 1
cg18429863	KCNB2	0.315677	0.158169	-0.157507	6.24686e-05	0.0114012	Hypomethylated in 0	0.157507	6.24686e-05	0.0114012	Hypermethylated in 1
cg14659404	ASTN1	0.516863	0.359369	-0.157493	8.72822e-06	0.00486435	Hypomethylated in 0	0.157493	8.72822e-06	0.00486435	Hypermethylated in 1
cg05362548	TDH	0.582853	0.425534	-0.157319	0.000298709	0.0241778	Hypomethylated in 0	0.157319	0.000298709	0.0241778	Hypermethylated in 1
cg24463006		0.350089	0.19278	-0.157309	5.81781e-08	0.000907855	Hypomethylated in 0	0.157309	5.81781e-08	0.000907855	Hypermethylated in 1
cg02539855	LY6H	0.53841	0.38114	-0.157271	1.04482e-05	0.00521037	Hypomethylated in 0	0.157271	1.04482e-05	0.00521037	Hypermethylated in 1
cg04223424		0.522111	0.36511	-0.157	6.18104e-05	0.0113642	Hypomethylated in 0	0.157	6.18104e-05	0.0113642	Hypermethylated in 1
cg13479358		0.55611	0.399147	-0.156963	2.99878e-05	0.00825797	Hypomethylated in 0	0.156963	2.99878e-05	0.00825797	Hypermethylated in 1
cg11880855	C1QL3	0.465697	0.308857	-0.15684	2.45392e-06	0.00313661	Hypomethylated in 0	0.15684	2.45392e-06	0.00313661	Hypermethylated in 1
cg27279991	AP3B2	0.588963	0.432159	-0.156803	9.89673e-05	0.0140984	Hypomethylated in 0	0.156803	9.89673e-05	0.0140984	Hypermethylated in 1
cg18323912		0.534812	0.378162	-0.156649	1.0942e-05	0.00530134	Hypomethylated in 0	0.156649	1.0942e-05	0.00530134	Hypermethylated in 1
cg18246368	ONECUT3	0.377977	0.221329	-0.156648	3.89761e-06	0.00373085	Hypomethylated in 0	0.156648	3.89761e-06	0.00373085	Hypermethylated in 1
cg11295178		0.495957	0.339321	-0.156636	5.84933e-07	0.00197356	Hypomethylated in 0	0.156636	5.84933e-07	0.00197356	Hypermethylated in 1
cg02658488	REM1	0.47635	0.319778	-0.156572	0.00010637	0.0145657	Hypomethylated in 0	0.156572	0.00010637	0.0145657	Hypermethylated in 1
cg05462359	GDNF	0.35029	0.193745	-0.156544	3.70022e-07	0.00162726	Hypomethylated in 0	0.156544	3.70022e-07	0.00162726	Hypermethylated in 1
cg13867865	C12orf56	0.438813	0.28228	-0.156534	3.51492e-05	0.00885262	Hypomethylated in 0	0.156534	3.51492e-05	0.00885262	Hypermethylated in 1
cg25977958	SYNE1	0.397268	0.240739	-0.156529	8.88976e-07	0.00224606	Hypomethylated in 0	0.156529	8.88976e-07	0.00224606	Hypermethylated in 1
cg09798888		0.776791	0.620282	-0.156509	1.35905e-08	0.0005516	Hypomethylated in 0	0.156509	1.35905e-08	0.0005516	Hypermethylated in 1
cg21067341		0.35629	0.199813	-0.156477	4.11474e-06	0.00381443	Hypomethylated in 0	0.156477	4.11474e-06	0.00381443	Hypermethylated in 1
cg12912737	REM1	0.467001	0.310544	-0.156457	0.000213229	0.0204552	Hypomethylated in 0	0.156457	0.000213229	0.0204552	Hypermethylated in 1
cg19611273		0.377986	0.221743	-0.156243	7.87416e-05	0.0126079	Hypomethylated in 0	0.156243	7.87416e-05	0.0126079	Hypermethylated in 1
cg08154437	CPAMD8	0.529372	0.373233	-0.15614	0.00027912	0.0234225	Hypomethylated in 0	0.15614	0.00027912	0.0234225	Hypermethylated in 1
cg20534596	ARMC4	0.386044	0.229941	-0.156103	2.15611e-06	0.00301671	Hypomethylated in 0	0.156103	2.15611e-06	0.00301671	Hypermethylated in 1
cg04041960	RGS10	0.663618	0.507675	-0.155943	0.000298709	0.0241778	Hypomethylated in 0	0.155943	0.000298709	0.0241778	Hypermethylated in 1
cg19925035		0.460127	0.3042	-0.155928	5.92274e-06	0.0041931	Hypomethylated in 0	0.155928	5.92274e-06	0.0041931	Hypermethylated in 1
cg21535000	LOC157627	0.555357	0.399502	-0.155854	6.62087e-05	0.0116742	Hypomethylated in 0	0.155854	6.62087e-05	0.0116742	Hypermethylated in 1
cg11826826	PPP2R2B	0.426539	0.27069	-0.155849	8.52708e-06	0.00485336	Hypomethylated in 0	0.155849	8.52708e-06	0.00485336	Hypermethylated in 1
cg06223466	RADIL	0.488708	0.332865	-0.155843	1.22058e-05	0.00550087	Hypomethylated in 0	0.155843	1.22058e-05	0.00550087	Hypermethylated in 1
cg03383295		0.408781	0.252995	-0.155786	3.98315e-05	0.0093585	Hypomethylated in 0	0.155786	3.98315e-05	0.0093585	Hypermethylated in 1
cg18588768	FAM155A	0.593283	0.437657	-0.155625	8.77684e-07	0.00224606	Hypomethylated in 0	0.155625	8.77684e-07	0.00224606	Hypermethylated in 1
cg01688536		0.674519	0.518904	-0.155615	1.92239e-05	0.00665399	Hypomethylated in 0	0.155615	1.92239e-05	0.00665399	Hypermethylated in 1
cg16288089	TAC1	0.566109	0.410539	-0.15557	0.000158937	0.017779	Hypomethylated in 0	0.15557	0.000158937	0.017779	Hypermethylated in 1
cg07494047	ZNF304	0.438304	0.282789	-0.155515	6.43403e-06	0.00432609	Hypomethylated in 0	0.155515	6.43403e-06	0.00432609	Hypermethylated in 1
cg26386852	CELSR3	0.502254	0.346781	-0.155472	1.23466e-05	0.00551129	Hypomethylated in 0	0.155472	1.23466e-05	0.00551129	Hypermethylated in 1
cg08163199	HLA-J;NCRNA00171	0.302854	0.147439	-0.155415	3.06542e-05	0.00831915	Hypomethylated in 0	0.155415	3.06542e-05	0.00831915	Hypermethylated in 1
cg10071824	GSX1	0.480241	0.324993	-0.155248	0.000209057	0.0202469	Hypomethylated in 0	0.155248	0.000209057	0.0202469	Hypermethylated in 1
cg18322569	BARHL2	0.700392	0.545232	-0.15516	0.000116062	0.0151929	Hypomethylated in 0	0.15516	0.000116062	0.0151929	Hypermethylated in 1
cg04689061	PKIA	0.497828	0.342787	-0.155041	4.36666e-05	0.00973437	Hypomethylated in 0	0.155041	4.36666e-05	0.00973437	Hypermethylated in 1
cg08900101	TBX5	0.449404	0.294447	-0.154956	1.93322e-05	0.00667297	Hypomethylated in 0	0.154956	1.93322e-05	0.00667297	Hypermethylated in 1
cg12455762	APBB2	0.639885	0.484948	-0.154936	8.39239e-07	0.00222501	Hypomethylated in 0	0.154936	8.39239e-07	0.00222501	Hypermethylated in 1
cg04718428	HCK	0.512661	0.357725	-0.154935	0.00016462	0.0180588	Hypomethylated in 0	0.154935	0.00016462	0.0180588	Hypermethylated in 1
cg11747771	GLDC	0.45161	0.296735	-0.154875	0.00042345	0.0289976	Hypomethylated in 0	0.154875	0.00042345	0.0289976	Hypermethylated in 1
cg11954332	PRRX1	0.67859	0.523797	-0.154793	2.91534e-07	0.00156614	Hypomethylated in 0	0.154793	2.91534e-07	0.00156614	Hypermethylated in 1
cg11423323		0.513938	0.359283	-0.154655	1.20424e-07	0.00117236	Hypomethylated in 0	0.154655	1.20424e-07	0.00117236	Hypermethylated in 1
cg12412079	FAM19A4	0.554867	0.400344	-0.154523	4.80908e-06	0.00393246	Hypomethylated in 0	0.154523	4.80908e-06	0.00393246	Hypermethylated in 1
cg22058099		0.435346	0.28083	-0.154516	4.03094e-07	0.00162726	Hypomethylated in 0	0.154516	4.03094e-07	0.00162726	Hypermethylated in 1
cg23687603		0.437546	0.283056	-0.154489	7.01601e-05	0.011949	Hypomethylated in 0	0.154489	7.01601e-05	0.011949	Hypermethylated in 1
cg12865552		0.575191	0.420735	-0.154456	0.000105825	0.0145281	Hypomethylated in 0	0.154456	0.000105825	0.0145281	Hypermethylated in 1
cg13314145	NPTX2	0.609491	0.455055	-0.154436	5.04858e-05	0.0104388	Hypomethylated in 0	0.154436	5.04858e-05	0.0104388	Hypermethylated in 1
cg26684946	SCUBE1	0.46799	0.313624	-0.154366	0.000154991	0.0175738	Hypomethylated in 0	0.154366	0.000154991	0.0175738	Hypermethylated in 1
cg17231999		0.483635	0.32928	-0.154354	0.000510967	0.0316933	Hypomethylated in 0	0.154354	0.000510967	0.0316933	Hypermethylated in 1
cg08195943	TRH	0.558015	0.403768	-0.154247	9.47567e-07	0.00224606	Hypomethylated in 0	0.154247	9.47567e-07	0.00224606	Hypermethylated in 1
cg21200408	NKX2-4	0.617481	0.463275	-0.154206	0.000104741	0.0144589	Hypomethylated in 0	0.154206	0.000104741	0.0144589	Hypermethylated in 1
cg16827475		0.619294	0.465094	-0.1542	5.27148e-07	0.00188023	Hypomethylated in 0	0.1542	5.27148e-07	0.00188023	Hypermethylated in 1
cg01889143		0.53856	0.384478	-0.154082	7.31728e-05	0.0122395	Hypomethylated in 0	0.154082	7.31728e-05	0.0122395	Hypermethylated in 1
cg04636269		0.532196	0.37817	-0.154026	7.23822e-06	0.00458683	Hypomethylated in 0	0.154026	7.23822e-06	0.00458683	Hypermethylated in 1
cg02841000		0.633198	0.479221	-0.153977	7.27896e-05	0.0122081	Hypomethylated in 0	0.153977	7.27896e-05	0.0122081	Hypermethylated in 1
cg02858118	CELSR3	0.520817	0.367062	-0.153756	3.09601e-06	0.0034103	Hypomethylated in 0	0.153756	3.09601e-06	0.0034103	Hypermethylated in 1
cg16277479	PDPN	0.551752	0.398002	-0.15375	6.32103e-06	0.00431205	Hypomethylated in 0	0.15375	6.32103e-06	0.00431205	Hypermethylated in 1
cg19870698		0.457183	0.303502	-0.153681	2.29244e-07	0.00148026	Hypomethylated in 0	0.153681	2.29244e-07	0.00148026	Hypermethylated in 1
cg16918989	PIK3R5	0.485445	0.331778	-0.153667	3.53414e-05	0.00886742	Hypomethylated in 0	0.153667	3.53414e-05	0.00886742	Hypermethylated in 1
cg19352193	SIAH3	0.556382	0.402739	-0.153643	3.03996e-06	0.00340871	Hypomethylated in 0	0.153643	3.03996e-06	0.00340871	Hypermethylated in 1
cg10140114	ZNF334	0.610966	0.457348	-0.153618	1.85862e-05	0.0065976	Hypomethylated in 0	0.153618	1.85862e-05	0.0065976	Hypermethylated in 1
cg13755070	FLI1	0.669544	0.515941	-0.153603	0.00010637	0.0145657	Hypomethylated in 0	0.153603	0.00010637	0.0145657	Hypermethylated in 1
cg15825786	GPR123	0.530686	0.377126	-0.15356	0.00029157	0.0238943	Hypomethylated in 0	0.15356	0.00029157	0.0238943	Hypermethylated in 1
cg11907729	HMGCLL1	0.5501	0.396545	-0.153555	3.35057e-06	0.00351494	Hypomethylated in 0	0.153555	3.35057e-06	0.00351494	Hypermethylated in 1
cg11284316	UNC80	0.521269	0.367732	-0.153537	6.47212e-06	0.00433614	Hypomethylated in 0	0.153537	6.47212e-06	0.00433614	Hypermethylated in 1
cg05735180		0.637106	0.483651	-0.153455	5.76898e-05	0.0110314	Hypomethylated in 0	0.153455	5.76898e-05	0.0110314	Hypermethylated in 1
cg07190535	PDE4D	0.549735	0.396296	-0.153438	6.28002e-05	0.0114117	Hypomethylated in 0	0.153438	6.28002e-05	0.0114117	Hypermethylated in 1
cg13486528		0.553849	0.400431	-0.153418	9.11981e-07	0.00224606	Hypomethylated in 0	0.153418	9.11981e-07	0.00224606	Hypermethylated in 1
cg10726816		0.424694	0.27132	-0.153373	0.000456627	0.0300762	Hypomethylated in 0	0.153373	0.000456627	0.0300762	Hypermethylated in 1
cg00620062		0.399509	0.246136	-0.153373	1.46584e-06	0.00258951	Hypomethylated in 0	0.153373	1.46584e-06	0.00258951	Hypermethylated in 1
cg00733780	GAD2	0.704504	0.551134	-0.15337	5.10292e-05	0.0104593	Hypomethylated in 0	0.15337	5.10292e-05	0.0104593	Hypermethylated in 1
cg25419914	ZNF772	0.38885	0.235562	-0.153288	6.38049e-05	0.0114939	Hypomethylated in 0	0.153288	6.38049e-05	0.0114939	Hypermethylated in 1
cg22052659	CSMD3	0.6459	0.492675	-0.153225	1.19085e-06	0.0024371	Hypomethylated in 0	0.153225	1.19085e-06	0.0024371	Hypermethylated in 1
cg07951347		0.545332	0.392164	-0.153167	5.38603e-06	0.00405864	Hypomethylated in 0	0.153167	5.38603e-06	0.00405864	Hypermethylated in 1
cg03034634	MTMR9	0.44078	0.287706	-0.153074	3.73636e-06	0.00366314	Hypomethylated in 0	0.153074	3.73636e-06	0.00366314	Hypermethylated in 1
cg05495949	RADIL	0.413184	0.260191	-0.152993	5.35437e-05	0.0107006	Hypomethylated in 0	0.152993	5.35437e-05	0.0107006	Hypermethylated in 1
cg21073927	GATA4	0.529135	0.376315	-0.15282	7.99655e-06	0.00475368	Hypomethylated in 0	0.15282	7.99655e-06	0.00475368	Hypermethylated in 1
cg07681728	RPL39L	0.383892	0.231163	-0.152729	5.61485e-06	0.00414761	Hypomethylated in 0	0.152729	5.61485e-06	0.00414761	Hypermethylated in 1
cg14603375	ZNF543	0.391667	0.238993	-0.152674	6.76205e-05	0.0118083	Hypomethylated in 0	0.152674	6.76205e-05	0.0118083	Hypermethylated in 1
cg26671652	ZNF418	0.633348	0.480705	-0.152643	1.00346e-06	0.00226392	Hypomethylated in 0	0.152643	1.00346e-06	0.00226392	Hypermethylated in 1
cg23657185		0.56214	0.409527	-0.152613	2.2513e-06	0.00304858	Hypomethylated in 0	0.152613	2.2513e-06	0.00304858	Hypermethylated in 1
cg11007931		0.432177	0.279723	-0.152453	9.72029e-07	0.00224715	Hypomethylated in 0	0.152453	9.72029e-07	0.00224715	Hypermethylated in 1
cg18242712	DBX1	0.563664	0.411345	-0.152319	1.54117e-06	0.00264679	Hypomethylated in 0	0.152319	1.54117e-06	0.00264679	Hypermethylated in 1
cg25609507	CHAT	0.570923	0.418633	-0.152289	1.46547e-05	0.00597213	Hypomethylated in 0	0.152289	1.46547e-05	0.00597213	Hypermethylated in 1
cg14355899	LMX1B	0.319088	0.166833	-0.152255	0.000107469	0.0146519	Hypomethylated in 0	0.152255	0.000107469	0.0146519	Hypermethylated in 1
cg18878616	PCDHGA1;PCDHGA2	0.529668	0.37747	-0.152198	1.05696e-05	0.00522492	Hypomethylated in 0	0.152198	1.05696e-05	0.00522492	Hypermethylated in 1
cg21011827	TMEM233	0.601763	0.44957	-0.152192	8.69425e-05	0.0132416	Hypomethylated in 0	0.152192	8.69425e-05	0.0132416	Hypermethylated in 1
cg00397986	GATA4	0.465763	0.313589	-0.152173	1.32565e-06	0.00252967	Hypomethylated in 0	0.152173	1.32565e-06	0.00252967	Hypermethylated in 1
cg08985029	TBX5	0.587047	0.43488	-0.152166	1.55085e-06	0.00264679	Hypomethylated in 0	0.152166	1.55085e-06	0.00264679	Hypermethylated in 1
cg18403551	SPSB4	0.373069	0.220937	-0.152132	2.85383e-05	0.00804214	Hypomethylated in 0	0.152132	2.85383e-05	0.00804214	Hypermethylated in 1
cg25840208	EHD3	0.480629	0.328552	-0.152077	0.000584661	0.0340164	Hypomethylated in 0	0.152077	0.000584661	0.0340164	Hypermethylated in 1
cg05422029		0.633609	0.481587	-0.152022	3.75227e-05	0.00906047	Hypomethylated in 0	0.152022	3.75227e-05	0.00906047	Hypermethylated in 1
cg05106294	DKK3	0.419416	0.267494	-0.151921	0.000250754	0.0222169	Hypomethylated in 0	0.151921	0.000250754	0.0222169	Hypermethylated in 1
cg04723401		0.473124	0.321203	-0.15192	3.49859e-08	0.000689617	Hypomethylated in 0	0.15192	3.49859e-08	0.000689617	Hypermethylated in 1
cg17039391	DKK3	0.421959	0.270177	-0.151782	4.09249e-05	0.00946109	Hypomethylated in 0	0.151782	4.09249e-05	0.00946109	Hypermethylated in 1
cg25999722	ALK	0.380663	0.229124	-0.151539	9.89673e-05	0.0140984	Hypomethylated in 0	0.151539	9.89673e-05	0.0140984	Hypermethylated in 1
cg20681068	C20orf194	0.537875	0.386455	-0.15142	0.000156558	0.0176447	Hypomethylated in 0	0.15142	0.000156558	0.0176447	Hypermethylated in 1
cg18918349	NR2E1	0.424719	0.273365	-0.151354	0.000615116	0.0348781	Hypomethylated in 0	0.151354	0.000615116	0.0348781	Hypermethylated in 1
cg00567749	VCAN	0.543291	0.392	-0.151291	7.16515e-05	0.0120876	Hypomethylated in 0	0.151291	7.16515e-05	0.0120876	Hypermethylated in 1
cg08253651	SNRPF	0.583117	0.431827	-0.15129	0.000725418	0.0380396	Hypomethylated in 0	0.15129	0.000725418	0.0380396	Hypermethylated in 1
cg13534450	CRISPLD1	0.575381	0.424102	-0.151278	4.89606e-06	0.00395182	Hypomethylated in 0	0.151278	4.89606e-06	0.00395182	Hypermethylated in 1
cg16190732	CHST8	0.543033	0.391814	-0.151219	3.5924e-05	0.00888056	Hypomethylated in 0	0.151219	3.5924e-05	0.00888056	Hypermethylated in 1
cg20870512	UNCX	0.646992	0.495789	-0.151203	2.42394e-06	0.00313661	Hypomethylated in 0	0.151203	2.42394e-06	0.00313661	Hypermethylated in 1
cg15333318	NECAB1	0.458718	0.307529	-0.15119	9.90774e-07	0.00226255	Hypomethylated in 0	0.15119	9.90774e-07	0.00226255	Hypermethylated in 1
cg06094615	C10orf53	0.496656	0.345548	-0.151108	1.24468e-06	0.00245341	Hypomethylated in 0	0.151108	1.24468e-06	0.00245341	Hypermethylated in 1
cg12493075		0.516313	0.365222	-0.151091	7.38125e-07	0.00205895	Hypomethylated in 0	0.151091	7.38125e-07	0.00205895	Hypermethylated in 1
cg17999376	GDF6	0.400661	0.249712	-0.150949	1.19974e-05	0.00544627	Hypomethylated in 0	0.150949	1.19974e-05	0.00544627	Hypermethylated in 1
cg27602263	RAX	0.372525	0.221602	-0.150923	0.000816218	0.0403172	Hypomethylated in 0	0.150923	0.000816218	0.0403172	Hypermethylated in 1
cg13921352	FAM19A4	0.572842	0.421992	-0.150849	2.56862e-07	0.00151317	Hypomethylated in 0	0.150849	2.56862e-07	0.00151317	Hypermethylated in 1
cg25397597	THBD	0.401235	0.250398	-0.150837	7.59089e-05	0.0124307	Hypomethylated in 0	0.150837	7.59089e-05	0.0124307	Hypermethylated in 1
cg24915947	UNC80	0.482385	0.331556	-0.150829	4.89606e-06	0.00395182	Hypomethylated in 0	0.150829	4.89606e-06	0.00395182	Hypermethylated in 1
cg05311412	SLC5A7	0.569519	0.418701	-0.150818	7.19582e-06	0.00458683	Hypomethylated in 0	0.150818	7.19582e-06	0.00458683	Hypermethylated in 1
cg08325845	HLA-J;NCRNA00171	0.322044	0.171295	-0.150749	0.000265873	0.0228904	Hypomethylated in 0	0.150749	0.000265873	0.0228904	Hypermethylated in 1
cg01481159		0.645939	0.495196	-0.150744	1.64303e-08	0.000559398	Hypomethylated in 0	0.150744	1.64303e-08	0.000559398	Hypermethylated in 1
cg02943578	FOXC2	0.512064	0.361357	-0.150707	1.66971e-05	0.00631646	Hypomethylated in 0	0.150707	1.66971e-05	0.00631646	Hypermethylated in 1
cg01363714		0.476212	0.325517	-0.150695	3.15306e-06	0.00343274	Hypomethylated in 0	0.150695	3.15306e-06	0.00343274	Hypermethylated in 1
cg01043019	RSPO3	0.53124	0.380556	-0.150684	0.000351772	0.0262229	Hypomethylated in 0	0.150684	0.000351772	0.0262229	Hypermethylated in 1
cg15562912	SPSB4	0.390924	0.240316	-0.150608	9.69079e-06	0.0050831	Hypomethylated in 0	0.150608	9.69079e-06	0.0050831	Hypermethylated in 1
cg24140030	JAM3	0.437675	0.2871	-0.150575	1.33402e-06	0.00252967	Hypomethylated in 0	0.150575	1.33402e-06	0.00252967	Hypermethylated in 1
cg07068327	GPR123	0.566129	0.415555	-0.150574	5.35437e-05	0.0107006	Hypomethylated in 0	0.150574	5.35437e-05	0.0107006	Hypermethylated in 1
cg09111223	GRID2	0.473337	0.322853	-0.150484	0.0012024	0.0491394	Hypomethylated in 0	0.150484	0.0012024	0.0491394	Hypermethylated in 1
cg06808498	SIX6	0.456851	0.306372	-0.150478	1.85862e-05	0.0065976	Hypomethylated in 0	0.150478	1.85862e-05	0.0065976	Hypermethylated in 1
cg00469207		0.621026	0.47065	-0.150376	0.000209057	0.0202469	Hypomethylated in 0	0.150376	0.000209057	0.0202469	Hypermethylated in 1
cg07034660	AMPH	0.601193	0.450834	-0.15036	2.16946e-06	0.00301671	Hypomethylated in 0	0.15036	2.16946e-06	0.00301671	Hypermethylated in 1
cg04954559	SLC17A6	0.546805	0.396515	-0.15029	2.2513e-06	0.00304858	Hypomethylated in 0	0.15029	2.2513e-06	0.00304858	Hypermethylated in 1
cg17651959		0.705316	0.555089	-0.150228	1.3343e-07	0.00121881	Hypomethylated in 0	0.150228	1.3343e-07	0.00121881	Hypermethylated in 1
cg23332582	SPSB4	0.547154	0.396948	-0.150206	0.000129844	0.0160279	Hypomethylated in 0	0.150206	0.000129844	0.0160279	Hypermethylated in 1
cg05467600	ESX1	0.5251	0.37495	-0.150151	1.6887e-05	0.00633708	Hypomethylated in 0	0.150151	1.6887e-05	0.00633708	Hypermethylated in 1
cg20896233		0.487872	0.337769	-0.150103	1.0558e-06	0.00227389	Hypomethylated in 0	0.150103	1.0558e-06	0.00227389	Hypermethylated in 1
cg22410869		0.511109	0.361077	-0.150032	1.91162e-05	0.00664126	Hypomethylated in 0	0.150032	1.91162e-05	0.00664126	Hypermethylated in 1
cg02795029	SYT14	0.463576	0.313592	-0.149984	1.01631e-06	0.00226561	Hypomethylated in 0	0.149984	1.01631e-06	0.00226561	Hypermethylated in 1
cg26559315	LYNX1	0.659711	0.509814	-0.149897	0.000325789	0.0251572	Hypomethylated in 0	0.149897	0.000325789	0.0251572	Hypermethylated in 1
cg04210284	SLC6A3	0.527979	0.378087	-0.149891	0.000220718	0.0208217	Hypomethylated in 0	0.149891	0.000220718	0.0208217	Hypermethylated in 1
cg15104644		0.531521	0.381658	-0.149863	4.00452e-07	0.00162726	Hypomethylated in 0	0.149863	4.00452e-07	0.00162726	Hypermethylated in 1
cg08862890	DOCK2	0.652824	0.503084	-0.14974	0.000137998	0.0165701	Hypomethylated in 0	0.14974	0.000137998	0.0165701	Hypermethylated in 1
cg08315202	NPTX2	0.672173	0.522466	-0.149708	1.04482e-05	0.00521037	Hypomethylated in 0	0.149708	1.04482e-05	0.00521037	Hypermethylated in 1
cg24610236	CRHR2	0.587443	0.437775	-0.149668	2.88545e-05	0.00810077	Hypomethylated in 0	0.149668	2.88545e-05	0.00810077	Hypermethylated in 1
cg13874817	SPSB4	0.492883	0.343216	-0.149666	1.34244e-06	0.00252967	Hypomethylated in 0	0.149666	1.34244e-06	0.00252967	Hypermethylated in 1
cg23819016		0.592484	0.442897	-0.149587	8.67751e-06	0.00486435	Hypomethylated in 0	0.149587	8.67751e-06	0.00486435	Hypermethylated in 1
cg21913319	COL24A1	0.532039	0.38258	-0.149459	0.000110832	0.0148668	Hypomethylated in 0	0.149459	0.000110832	0.0148668	Hypermethylated in 1
cg24675150		0.612477	0.463031	-0.149446	2.06778e-05	0.00693297	Hypomethylated in 0	0.149446	2.06778e-05	0.00693297	Hypermethylated in 1
cg17453780		0.583389	0.433973	-0.149417	1.39222e-05	0.00582578	Hypomethylated in 0	0.149417	1.39222e-05	0.00582578	Hypermethylated in 1
cg15356923	FAM19A4	0.519502	0.370115	-0.149387	4.16454e-06	0.00382215	Hypomethylated in 0	0.149387	4.16454e-06	0.00382215	Hypermethylated in 1
cg09438147	UNC80	0.608034	0.458769	-0.149265	2.75708e-06	0.00326762	Hypomethylated in 0	0.149265	2.75708e-06	0.00326762	Hypermethylated in 1
cg17445007	AK5	0.369658	0.220437	-0.149221	0.00030898	0.0245008	Hypomethylated in 0	0.149221	0.00030898	0.0245008	Hypermethylated in 1
cg09008705	NGF	0.671069	0.521892	-0.149177	0.000130506	0.0160936	Hypomethylated in 0	0.149177	0.000130506	0.0160936	Hypermethylated in 1
cg11183365		0.243911	0.0948139	-0.149098	3.01385e-07	0.00156614	Hypomethylated in 0	0.149098	3.01385e-07	0.00156614	Hypermethylated in 1
cg25781595	GRIN2D	0.594688	0.445614	-0.149074	2.19892e-05	0.00708715	Hypomethylated in 0	0.149074	2.19892e-05	0.00708715	Hypermethylated in 1
cg17545346		0.460699	0.311698	-0.149002	8.88204e-06	0.00491351	Hypomethylated in 0	0.149002	8.88204e-06	0.00491351	Hypermethylated in 1
cg06299307	GRIN2A	0.54077	0.39181	-0.14896	0.000861587	0.0414272	Hypomethylated in 0	0.14896	0.000861587	0.0414272	Hypermethylated in 1
cg14236735		0.581401	0.43248	-0.148921	6.08355e-05	0.0112903	Hypomethylated in 0	0.148921	6.08355e-05	0.0112903	Hypermethylated in 1
cg04497176	WTIP	0.506478	0.357681	-0.148797	3.20295e-05	0.00856821	Hypomethylated in 0	0.148797	3.20295e-05	0.00856821	Hypermethylated in 1
cg02224864	OPCML	0.423721	0.274972	-0.148748	0.000172209	0.0185011	Hypomethylated in 0	0.148748	0.000172209	0.0185011	Hypermethylated in 1
cg12537796		0.682903	0.53418	-0.148723	1.67159e-06	0.00265803	Hypomethylated in 0	0.148723	1.67159e-06	0.00265803	Hypermethylated in 1
cg13781853	SLC13A5	0.572331	0.423801	-0.14853	2.26522e-06	0.00304858	Hypomethylated in 0	0.14853	2.26522e-06	0.00304858	Hypermethylated in 1
cg12804010	SYT6	0.501723	0.353197	-0.148527	1.0388e-05	0.00521037	Hypomethylated in 0	0.148527	1.0388e-05	0.00521037	Hypermethylated in 1
cg24524308	RPL39L	0.391983	0.243517	-0.148466	4.34316e-05	0.00971669	Hypomethylated in 0	0.148466	4.34316e-05	0.00971669	Hypermethylated in 1
cg08832603	DLX5	0.671246	0.522782	-0.148464	4.31744e-06	0.00385961	Hypomethylated in 0	0.148464	4.31744e-06	0.00385961	Hypermethylated in 1
cg12859211	ROBO3	0.479604	0.331142	-0.148462	0.00116598	0.0483849	Hypomethylated in 0	0.148462	0.00116598	0.0483849	Hypermethylated in 1
cg00394316	MGC87042	0.420236	0.271829	-0.148407	2.43075e-05	0.00742536	Hypomethylated in 0	0.148407	2.43075e-05	0.00742536	Hypermethylated in 1
cg17567560	INA	0.442878	0.294479	-0.148399	2.86007e-06	0.00332623	Hypomethylated in 0	0.148399	2.86007e-06	0.00332623	Hypermethylated in 1
cg08507422	UNCX	0.540052	0.391667	-0.148385	3.05854e-06	0.00340965	Hypomethylated in 0	0.148385	3.05854e-06	0.00340965	Hypermethylated in 1
cg03356900	QRFPR	0.556675	0.40838	-0.148295	7.38125e-07	0.00205895	Hypomethylated in 0	0.148295	7.38125e-07	0.00205895	Hypermethylated in 1
cg23380558	GPR123	0.480321	0.332032	-0.148289	9.54508e-05	0.0138826	Hypomethylated in 0	0.148289	9.54508e-05	0.0138826	Hypermethylated in 1
cg16650529		0.615176	0.466951	-0.148225	9.03844e-06	0.00494879	Hypomethylated in 0	0.148225	9.03844e-06	0.00494879	Hypermethylated in 1
cg14843800	SRRM4	0.447388	0.299325	-0.148063	5.13029e-05	0.0104593	Hypomethylated in 0	0.148063	5.13029e-05	0.0104593	Hypermethylated in 1
cg04578774	ALX4	0.52414	0.376084	-0.148056	1.47383e-05	0.00598017	Hypomethylated in 0	0.148056	1.47383e-05	0.00598017	Hypermethylated in 1
cg11437784		0.647317	0.499326	-0.14799	2.04475e-05	0.00688039	Hypomethylated in 0	0.14799	2.04475e-05	0.00688039	Hypermethylated in 1
cg16870351	ZIC3	0.639209	0.491221	-0.147988	8.08258e-05	0.0127454	Hypomethylated in 0	0.147988	8.08258e-05	0.0127454	Hypermethylated in 1
cg01534145	CREB5	0.676128	0.528287	-0.147841	1.17923e-05	0.00542351	Hypomethylated in 0	0.147841	1.17923e-05	0.00542351	Hypermethylated in 1
cg00908291	SPSB4	0.549536	0.401736	-0.1478	1.05098e-08	0.000492009	Hypomethylated in 0	0.1478	1.05098e-08	0.000492009	Hypermethylated in 1
cg12219082	FAM19A4	0.513451	0.365681	-0.14777	4.09006e-06	0.00380095	Hypomethylated in 0	0.14777	4.09006e-06	0.00380095	Hypermethylated in 1
cg04115680	SRRM3	0.69883	0.551212	-0.147618	6.74441e-07	0.00205356	Hypomethylated in 0	0.147618	6.74441e-07	0.00205356	Hypermethylated in 1
cg14488905	NRG1	0.449315	0.301789	-0.147527	0.000147374	0.0170561	Hypomethylated in 0	0.147527	0.000147374	0.0170561	Hypermethylated in 1
cg07003632	EML1	0.433508	0.286036	-0.147471	6.90564e-06	0.00448225	Hypomethylated in 0	0.147471	6.90564e-06	0.00448225	Hypermethylated in 1
cg24292235		0.530494	0.38303	-0.147464	1.21364e-06	0.00244368	Hypomethylated in 0	0.147464	1.21364e-06	0.00244368	Hypermethylated in 1
cg02328332	LHX5	0.493984	0.346566	-0.147418	1.98824e-05	0.00678781	Hypomethylated in 0	0.147418	1.98824e-05	0.00678781	Hypermethylated in 1
cg17316316		0.4572	0.309797	-0.147403	1.77672e-05	0.00649049	Hypomethylated in 0	0.147403	1.77672e-05	0.00649049	Hypermethylated in 1
cg01939477	MIR129-2	0.611239	0.463965	-0.147274	1.92474e-07	0.00140505	Hypomethylated in 0	0.147274	1.92474e-07	0.00140505	Hypermethylated in 1
cg13347257	LHFPL4	0.619277	0.472051	-0.147226	2.75708e-06	0.00326762	Hypomethylated in 0	0.147226	2.75708e-06	0.00326762	Hypermethylated in 1
cg24938830	UNC80	0.643412	0.496224	-0.147187	4.21492e-06	0.00382215	Hypomethylated in 0	0.147187	4.21492e-06	0.00382215	Hypermethylated in 1
cg27546065	RADIL	0.317976	0.170831	-0.147145	1.27785e-05	0.00559081	Hypomethylated in 0	0.147145	1.27785e-05	0.00559081	Hypermethylated in 1
cg14650610	SPOCK1	0.693556	0.546467	-0.147089	2.98233e-05	0.00823085	Hypomethylated in 0	0.147089	2.98233e-05	0.00823085	Hypermethylated in 1
cg03951603		0.724083	0.577097	-0.146986	4.53454e-05	0.00993128	Hypomethylated in 0	0.146986	4.53454e-05	0.00993128	Hypermethylated in 1
cg13604337		0.558568	0.411656	-0.146913	2.47158e-05	0.00749507	Hypomethylated in 0	0.146913	2.47158e-05	0.00749507	Hypermethylated in 1
cg18593081		0.687311	0.540407	-0.146904	8.37915e-06	0.00485024	Hypomethylated in 0	0.146904	8.37915e-06	0.00485024	Hypermethylated in 1
cg21409881	NKX2-2	0.386973	0.24007	-0.146904	5.19703e-06	0.00403809	Hypomethylated in 0	0.146904	5.19703e-06	0.00403809	Hypermethylated in 1
cg27487839	XKR6	0.346572	0.19971	-0.146862	0.000417486	0.028768	Hypomethylated in 0	0.146862	0.000417486	0.028768	Hypermethylated in 1
cg11973177	VIM	0.442534	0.295701	-0.146833	0.000598326	0.0343894	Hypomethylated in 0	0.146833	0.000598326	0.0343894	Hypermethylated in 1
cg23291854	KCNK10	0.514872	0.368096	-0.146776	3.98315e-05	0.0093585	Hypomethylated in 0	0.146776	3.98315e-05	0.0093585	Hypermethylated in 1
cg09601912		0.498591	0.351864	-0.146727	6.13692e-06	0.00428	Hypomethylated in 0	0.146727	6.13692e-06	0.00428	Hypermethylated in 1
cg11258164	KCTD8	0.330609	0.183986	-0.146623	8.67751e-06	0.00486435	Hypomethylated in 0	0.146623	8.67751e-06	0.00486435	Hypermethylated in 1
cg04015907	FAM110A	0.449755	0.303224	-0.146531	8.28189e-06	0.00483128	Hypomethylated in 0	0.146531	8.28189e-06	0.00483128	Hypermethylated in 1
cg00733728		0.606844	0.460339	-0.146505	6.57241e-07	0.00203426	Hypomethylated in 0	0.146505	6.57241e-07	0.00203426	Hypermethylated in 1
cg25104555	C1QL3	0.447438	0.300988	-0.14645	1.53365e-05	0.00607801	Hypomethylated in 0	0.14645	1.53365e-05	0.00607801	Hypermethylated in 1
cg13848707	TET1	0.476255	0.329885	-0.14637	6.79779e-05	0.0118083	Hypomethylated in 0	0.14637	6.79779e-05	0.0118083	Hypermethylated in 1
cg04700283		0.599558	0.453241	-0.146317	2.03939e-06	0.0029719	Hypomethylated in 0	0.146317	2.03939e-06	0.0029719	Hypermethylated in 1
cg08870743	OLIG2	0.605848	0.459572	-0.146276	7.76597e-06	0.00469107	Hypomethylated in 0	0.146276	7.76597e-06	0.00469107	Hypermethylated in 1
cg00268840	ALX4	0.597977	0.451753	-0.146224	5.07568e-05	0.0104388	Hypomethylated in 0	0.146224	5.07568e-05	0.0104388	Hypermethylated in 1
cg22879515	MIR34B;BTG4;MIR34C	0.597433	0.451245	-0.146188	4.04842e-05	0.00942318	Hypomethylated in 0	0.146188	4.04842e-05	0.00942318	Hypermethylated in 1
cg27504802	TRIM67	0.55774	0.411575	-0.146165	1.3686e-05	0.00579817	Hypomethylated in 0	0.146165	1.3686e-05	0.00579817	Hypermethylated in 1
cg11686528	ABR	0.227688	0.08153	-0.146158	0.00016462	0.0180588	Hypomethylated in 0	0.146158	0.00016462	0.0180588	Hypermethylated in 1
cg25965471	TTBK1	0.48507	0.339139	-0.145932	5.67765e-05	0.0109493	Hypomethylated in 0	0.145932	5.67765e-05	0.0109493	Hypermethylated in 1
cg03007522	GATA4	0.544734	0.398815	-0.145919	0.000172209	0.0185011	Hypomethylated in 0	0.145919	0.000172209	0.0185011	Hypermethylated in 1
cg08768569	SORCS3	0.515226	0.369334	-0.145892	4.51019e-05	0.0099011	Hypomethylated in 0	0.145892	4.51019e-05	0.0099011	Hypermethylated in 1
cg05308656	ARL4C	0.699877	0.554004	-0.145872	6.47212e-06	0.00433614	Hypomethylated in 0	0.145872	6.47212e-06	0.00433614	Hypermethylated in 1
cg16803596	GATA4	0.5758	0.429961	-0.145839	0.000131839	0.0161728	Hypomethylated in 0	0.145839	0.000131839	0.0161728	Hypermethylated in 1
cg15613567	GPR123	0.503832	0.358008	-0.145824	6.32103e-06	0.00431205	Hypomethylated in 0	0.145824	6.32103e-06	0.00431205	Hypermethylated in 1
cg18434718		0.525511	0.379709	-0.145802	1.17248e-05	0.00542351	Hypomethylated in 0	0.145802	1.17248e-05	0.00542351	Hypermethylated in 1
cg24359323	FGF3	0.552119	0.40634	-0.145778	5.13029e-05	0.0104593	Hypomethylated in 0	0.145778	5.13029e-05	0.0104593	Hypermethylated in 1
cg26998044	PIK3R5	0.466971	0.321206	-0.145765	0.000110265	0.0148279	Hypomethylated in 0	0.145765	0.000110265	0.0148279	Hypermethylated in 1
cg15669183	FAM155A	0.501659	0.355912	-0.145747	1.30084e-06	0.00249837	Hypomethylated in 0	0.145747	1.30084e-06	0.00249837	Hypermethylated in 1
cg16573178	BEND5;AGBL4	0.556083	0.41034	-0.145743	0.000441824	0.0295428	Hypomethylated in 0	0.145743	0.000441824	0.0295428	Hypermethylated in 1
cg12430007		0.437714	0.292122	-0.145592	8.88204e-06	0.00491351	Hypomethylated in 0	0.145592	8.88204e-06	0.00491351	Hypermethylated in 1
cg21161253	BHLHE23	0.626247	0.480681	-0.145566	2.29923e-05	0.00720581	Hypomethylated in 0	0.145566	2.29923e-05	0.00720581	Hypermethylated in 1
cg05788681	ESX1	0.67507	0.529565	-0.145504	9.84575e-05	0.0140793	Hypomethylated in 0	0.145504	9.84575e-05	0.0140793	Hypermethylated in 1
cg15301489	XKR6	0.324503	0.179026	-0.145477	9.64433e-05	0.0139565	Hypomethylated in 0	0.145477	9.64433e-05	0.0139565	Hypermethylated in 1
cg14363114	TPST1	0.432206	0.286763	-0.145443	0.00109617	0.0468645	Hypomethylated in 0	0.145443	0.00109617	0.0468645	Hypermethylated in 1
cg14666113	GATA4	0.52642	0.380984	-0.145436	6.28002e-05	0.0114117	Hypomethylated in 0	0.145436	6.28002e-05	0.0114117	Hypermethylated in 1
cg11108676	NTRK3	0.53775	0.392335	-0.145414	5.67765e-05	0.0109493	Hypomethylated in 0	0.145414	5.67765e-05	0.0109493	Hypermethylated in 1
cg27628784		0.396333	0.25093	-0.145402	1.42434e-05	0.00589429	Hypomethylated in 0	0.145402	1.42434e-05	0.00589429	Hypermethylated in 1
cg07323648		0.550459	0.405092	-0.145367	5.58769e-05	0.010871	Hypomethylated in 0	0.145367	5.58769e-05	0.010871	Hypermethylated in 1
cg03414318		0.758002	0.612684	-0.145318	7.35579e-05	0.0122492	Hypomethylated in 0	0.145318	7.35579e-05	0.0122492	Hypermethylated in 1
cg17713539		0.456717	0.311516	-0.145201	2.04475e-05	0.00688039	Hypomethylated in 0	0.145201	2.04475e-05	0.00688039	Hypermethylated in 1
cg21627760	ZNF304	0.497955	0.352952	-0.145003	2.65617e-05	0.00774144	Hypomethylated in 0	0.145003	2.65617e-05	0.00774144	Hypermethylated in 1
cg17498296	HMX2	0.391995	0.246999	-0.144996	0.000111402	0.0149219	Hypomethylated in 0	0.144996	0.000111402	0.0149219	Hypermethylated in 1
cg07143532	COL24A1	0.573598	0.428621	-0.144977	5.92429e-05	0.0111047	Hypomethylated in 0	0.144977	5.92429e-05	0.0111047	Hypermethylated in 1
cg20318608	FAM163A	0.480693	0.335749	-0.144945	0.00030161	0.0242554	Hypomethylated in 0	0.144945	0.00030161	0.0242554	Hypermethylated in 1
cg16781264	NMS	0.597686	0.452854	-0.144833	6.83371e-05	0.0118377	Hypomethylated in 0	0.144833	6.83371e-05	0.0118377	Hypermethylated in 1
cg20402552		0.358105	0.213314	-0.144791	1.29257e-05	0.00562888	Hypomethylated in 0	0.144791	1.29257e-05	0.00562888	Hypermethylated in 1
cg09608712	SPOCK3	0.513893	0.369109	-0.144784	2.64152e-05	0.00772277	Hypomethylated in 0	0.144784	2.64152e-05	0.00772277	Hypermethylated in 1
cg07142797		0.648981	0.504219	-0.144762	1.74615e-06	0.00271918	Hypomethylated in 0	0.144762	1.74615e-06	0.00271918	Hypermethylated in 1
cg01070209	SRRM4	0.532986	0.388266	-0.14472	2.10279e-05	0.00698159	Hypomethylated in 0	0.14472	2.10279e-05	0.00698159	Hypermethylated in 1
cg08443605		0.635532	0.490815	-0.144717	2.18668e-05	0.00706594	Hypomethylated in 0	0.144717	2.18668e-05	0.00706594	Hypermethylated in 1
cg24884703		0.631975	0.487366	-0.144609	6.24686e-05	0.0114012	Hypomethylated in 0	0.144609	6.24686e-05	0.0114012	Hypermethylated in 1
cg16848116	ZNF304	0.520754	0.37618	-0.144574	5.38302e-05	0.0107178	Hypomethylated in 0	0.144574	5.38302e-05	0.0107178	Hypermethylated in 1
cg00065215	PAX7	0.567523	0.422984	-0.144538	0.000318045	0.0248358	Hypomethylated in 0	0.144538	0.000318045	0.0248358	Hypermethylated in 1
cg03264601		0.626622	0.482105	-0.144517	2.79157e-05	0.00796255	Hypomethylated in 0	0.144517	2.79157e-05	0.00796255	Hypermethylated in 1
cg23730181		0.385188	0.240707	-0.144481	0.000110832	0.0148668	Hypomethylated in 0	0.144481	0.000110832	0.0148668	Hypermethylated in 1
cg09524396		0.455868	0.311467	-0.144401	8.0906e-06	0.00476422	Hypomethylated in 0	0.144401	8.0906e-06	0.00476422	Hypermethylated in 1
cg24569447		0.588966	0.444568	-0.144398	3.16803e-05	0.00849908	Hypomethylated in 0	0.144398	3.16803e-05	0.00849908	Hypermethylated in 1
cg14510404	RASGRF1	0.458649	0.314345	-0.144304	2.74573e-05	0.00787979	Hypomethylated in 0	0.144304	2.74573e-05	0.00787979	Hypermethylated in 1
cg10778441	TBX20	0.408673	0.26439	-0.144284	1.65086e-06	0.00265803	Hypomethylated in 0	0.144284	1.65086e-06	0.00265803	Hypermethylated in 1
cg26963356	HMGCLL1	0.546161	0.401898	-0.144263	2.9497e-05	0.00820732	Hypomethylated in 0	0.144263	2.9497e-05	0.00820732	Hypermethylated in 1
cg09011883		0.473843	0.329685	-0.144158	9.09116e-06	0.00494879	Hypomethylated in 0	0.144158	9.09116e-06	0.00494879	Hypermethylated in 1
cg14185025	EML1	0.442288	0.298186	-0.144103	0.000102606	0.0143439	Hypomethylated in 0	0.144103	0.000102606	0.0143439	Hypermethylated in 1
cg27385032	ZNF334	0.703519	0.559435	-0.144084	0.00017135	0.0184617	Hypomethylated in 0	0.144084	0.00017135	0.0184617	Hypermethylated in 1
cg12002303		0.334898	0.190896	-0.144001	9.99942e-05	0.0141692	Hypomethylated in 0	0.144001	9.99942e-05	0.0141692	Hypermethylated in 1
cg00378730	CHAT	0.474339	0.330359	-0.14398	2.45121e-07	0.00151317	Hypomethylated in 0	0.14398	2.45121e-07	0.00151317	Hypermethylated in 1
cg09103619	ANKRD34C	0.550481	0.406558	-0.143924	5.2412e-05	0.010576	Hypomethylated in 0	0.143924	5.2412e-05	0.010576	Hypermethylated in 1
cg01134282	RALYL	0.562343	0.418443	-0.1439	5.64751e-05	0.0109306	Hypomethylated in 0	0.1439	5.64751e-05	0.0109306	Hypermethylated in 1
cg10648670		0.35834	0.21445	-0.14389	0.00017745	0.0187204	Hypomethylated in 0	0.14389	0.00017745	0.0187204	Hypermethylated in 1
cg12417685	FAM19A4	0.53206	0.388223	-0.143837	8.62709e-06	0.00486435	Hypomethylated in 0	0.143837	8.62709e-06	0.00486435	Hypermethylated in 1
cg06172475	FLI1	0.508136	0.364376	-0.143759	5.38603e-06	0.00405864	Hypomethylated in 0	0.143759	5.38603e-06	0.00405864	Hypermethylated in 1
cg01397679	NKX2-2	0.472188	0.328481	-0.143707	4.08429e-07	0.00162726	Hypomethylated in 0	0.143707	4.08429e-07	0.00162726	Hypermethylated in 1
cg19533530	ZNF543	0.33806	0.194367	-0.143694	0.000355153	0.0263542	Hypomethylated in 0	0.143694	0.000355153	0.0263542	Hypermethylated in 1
cg25149751	PPP2R2B	0.471705	0.328012	-0.143693	6.20994e-06	0.00429891	Hypomethylated in 0	0.143693	6.20994e-06	0.00429891	Hypermethylated in 1
cg22007163		0.411469	0.267831	-0.143638	1.51632e-05	0.00604132	Hypomethylated in 0	0.143638	1.51632e-05	0.00604132	Hypermethylated in 1
cg21164440		0.559419	0.415864	-0.143555	0.000162162	0.0179414	Hypomethylated in 0	0.143555	0.000162162	0.0179414	Hypermethylated in 1
cg07529754	NRXN1	0.510354	0.366841	-0.143512	1.92239e-05	0.00665399	Hypomethylated in 0	0.143512	1.92239e-05	0.00665399	Hypermethylated in 1
cg20973347	DKK3	0.410019	0.26651	-0.143509	0.000165448	0.018123	Hypomethylated in 0	0.143509	0.000165448	0.018123	Hypermethylated in 1
cg06399302	CHST8	0.55749	0.41399	-0.1435	1.7469e-05	0.00643937	Hypomethylated in 0	0.1435	1.7469e-05	0.00643937	Hypermethylated in 1
cg09804380	PDPN	0.489071	0.345585	-0.143486	2.27375e-05	0.00716192	Hypomethylated in 0	0.143486	2.27375e-05	0.00716192	Hypermethylated in 1
cg23097402	DMRTA2	0.721019	0.577581	-0.143439	9.49582e-05	0.0138432	Hypomethylated in 0	0.143439	9.49582e-05	0.0138432	Hypermethylated in 1
cg18425786	NMBR	0.49613	0.352769	-0.143361	9.97567e-06	0.0051335	Hypomethylated in 0	0.143361	9.97567e-06	0.0051335	Hypermethylated in 1
cg17483297	HRH2	0.493132	0.34979	-0.143343	0.000249531	0.0221662	Hypomethylated in 0	0.143343	0.000249531	0.0221662	Hypermethylated in 1
cg09053680	UTF1	0.478244	0.334913	-0.143331	0.000225108	0.0210187	Hypomethylated in 0	0.143331	0.000225108	0.0210187	Hypermethylated in 1
cg19709468		0.567463	0.42417	-0.143293	1.19974e-05	0.00544627	Hypomethylated in 0	0.143293	1.19974e-05	0.00544627	Hypermethylated in 1
cg22329423		0.417001	0.273731	-0.14327	7.58609e-06	0.00464232	Hypomethylated in 0	0.14327	7.58609e-06	0.00464232	Hypermethylated in 1
cg01821058	MMP2	0.546997	0.403835	-0.143162	0.000173072	0.0185565	Hypomethylated in 0	0.143162	0.000173072	0.0185565	Hypermethylated in 1
cg24061141	TBX20	0.4147	0.271546	-0.143154	1.59013e-06	0.00264679	Hypomethylated in 0	0.143154	1.59013e-06	0.00264679	Hypermethylated in 1
cg17399362	EPHX3	0.374694	0.231577	-0.143117	0.000816218	0.0403172	Hypomethylated in 0	0.143117	0.000816218	0.0403172	Hypermethylated in 1
cg23474211	ZNF804B	0.513955	0.370847	-0.143108	0.000116658	0.0152336	Hypomethylated in 0	0.143108	0.000116658	0.0152336	Hypermethylated in 1
cg19694010		0.415389	0.272301	-0.143088	0.000214284	0.0205091	Hypomethylated in 0	0.143088	0.000214284	0.0205091	Hypermethylated in 1
cg12821278	DBC1	0.732946	0.589912	-0.143034	3.84947e-07	0.00162726	Hypomethylated in 0	0.143034	3.84947e-07	0.00162726	Hypermethylated in 1
cg06759058		0.373506	0.230512	-0.142994	1.87965e-05	0.0066099	Hypomethylated in 0	0.142994	1.87965e-05	0.0066099	Hypermethylated in 1
cg14693112	PPP2R2B	0.441302	0.298312	-0.14299	7.5736e-07	0.00207038	Hypomethylated in 0	0.14299	7.5736e-07	0.00207038	Hypermethylated in 1
cg26758986	P4HA3	0.711724	0.568758	-0.142965	7.35579e-05	0.0122492	Hypomethylated in 0	0.142965	7.35579e-05	0.0122492	Hypermethylated in 1
cg05384102	SNAP91	0.561389	0.41847	-0.142919	9.65857e-07	0.00224675	Hypomethylated in 0	0.142919	9.65857e-07	0.00224675	Hypermethylated in 1
cg22792646	INSC	0.507413	0.364538	-0.142875	1.59577e-05	0.00616758	Hypomethylated in 0	0.142875	1.59577e-05	0.00616758	Hypermethylated in 1
cg25307902	SNAP25	0.47173	0.328872	-0.142858	0.000110832	0.0148668	Hypomethylated in 0	0.142858	0.000110832	0.0148668	Hypermethylated in 1
cg11534293	LOR	0.505886	0.363038	-0.142848	0.000167953	0.0182905	Hypomethylated in 0	0.142848	0.000167953	0.0182905	Hypermethylated in 1
cg11021431	GPR6	0.544289	0.401444	-0.142845	2.00185e-06	0.00294008	Hypomethylated in 0	0.142845	2.00185e-06	0.00294008	Hypermethylated in 1
cg13937040	RASGRF1	0.448896	0.306057	-0.14284	2.21123e-05	0.00709021	Hypomethylated in 0	0.14284	2.21123e-05	0.00709021	Hypermethylated in 1
cg09511846	ST6GALNAC5	0.632849	0.490078	-0.142771	5.04858e-05	0.0104388	Hypomethylated in 0	0.142771	5.04858e-05	0.0104388	Hypermethylated in 1
cg25146017	C6orf186	0.547997	0.405237	-0.14276	0.000287363	0.0237104	Hypomethylated in 0	0.14276	0.000287363	0.0237104	Hypermethylated in 1
cg10866298	LOC157627	0.55446	0.411757	-0.142703	3.75227e-05	0.00906047	Hypomethylated in 0	0.142703	3.75227e-05	0.00906047	Hypermethylated in 1
cg03394150	GSG1L	0.632632	0.48996	-0.142672	0.00065301	0.0359543	Hypomethylated in 0	0.142672	0.00065301	0.0359543	Hypermethylated in 1
cg19024969	C17orf102	0.49738	0.354743	-0.142637	2.45392e-06	0.00313661	Hypomethylated in 0	0.142637	2.45392e-06	0.00313661	Hypermethylated in 1
cg08414231	MXRA5	0.507457	0.364846	-0.142612	7.91543e-05	0.0126523	Hypomethylated in 0	0.142612	7.91543e-05	0.0126523	Hypermethylated in 1
cg16203491		0.513271	0.370713	-0.142558	2.79101e-06	0.00328702	Hypomethylated in 0	0.142558	2.79101e-06	0.00328702	Hypermethylated in 1
cg11093548	CREB5	0.651054	0.508514	-0.142541	2.1829e-06	0.00301671	Hypomethylated in 0	0.142541	2.1829e-06	0.00301671	Hypermethylated in 1
cg25247231		0.400984	0.258495	-0.142489	8.98602e-06	0.00494184	Hypomethylated in 0	0.142489	8.98602e-06	0.00494184	Hypermethylated in 1
cg08231870		0.483555	0.341104	-0.142451	0.00099869	0.0446862	Hypomethylated in 0	0.142451	0.00099869	0.0446862	Hypermethylated in 1
cg06274396	HELT	0.446617	0.304182	-0.142435	0.000216409	0.020581	Hypomethylated in 0	0.142435	0.000216409	0.020581	Hypermethylated in 1
cg09951349	GATA4	0.421185	0.278761	-0.142425	2.08675e-07	0.00144326	Hypomethylated in 0	0.142425	2.08675e-07	0.00144326	Hypermethylated in 1
cg08228703	TMEM90A	0.470364	0.328013	-0.142351	1.24176e-05	0.00551669	Hypomethylated in 0	0.142351	1.24176e-05	0.00551669	Hypermethylated in 1
cg20510207	EPHA10	0.590722	0.448377	-0.142345	6.90608e-05	0.0118971	Hypomethylated in 0	0.142345	6.90608e-05	0.0118971	Hypermethylated in 1
cg12118843		0.444931	0.302586	-0.142345	6.18104e-05	0.0113642	Hypomethylated in 0	0.142345	6.18104e-05	0.0113642	Hypermethylated in 1
cg05196366		0.485607	0.343432	-0.142175	9.61901e-09	0.000492009	Hypomethylated in 0	0.142175	9.61901e-09	0.000492009	Hypermethylated in 1
cg18319799	SORCS2	0.512796	0.370639	-0.142157	0.000129186	0.0159782	Hypomethylated in 0	0.142157	0.000129186	0.0159782	Hypermethylated in 1
cg06598091		0.475703	0.333557	-0.142146	0.000683624	0.0368649	Hypomethylated in 0	0.142146	0.000683624	0.0368649	Hypermethylated in 1
cg16319578	HSPA2	0.615211	0.473109	-0.142102	1.87965e-05	0.0066099	Hypomethylated in 0	0.142102	1.87965e-05	0.0066099	Hypermethylated in 1
cg24154325	C14orf23	0.553171	0.411118	-0.142053	3.40165e-05	0.00871983	Hypomethylated in 0	0.142053	3.40165e-05	0.00871983	Hypermethylated in 1
cg15177613	TSKS	0.665994	0.524048	-0.141946	1.71757e-05	0.00636884	Hypomethylated in 0	0.141946	1.71757e-05	0.00636884	Hypermethylated in 1
cg03788131	KRBA1	0.516735	0.37481	-0.141924	5.79973e-05	0.0110314	Hypomethylated in 0	0.141924	5.79973e-05	0.0110314	Hypermethylated in 1
cg20172627		0.490474	0.348585	-0.141889	0.000298709	0.0241778	Hypomethylated in 0	0.141889	0.000298709	0.0241778	Hypermethylated in 1
cg14168923	GSX1	0.410474	0.268596	-0.141877	0.000314996	0.024711	Hypomethylated in 0	0.141877	0.000314996	0.024711	Hypermethylated in 1
cg00532157	ADAMTS2	0.624748	0.482892	-0.141856	5.46985e-05	0.0107988	Hypomethylated in 0	0.141856	5.46985e-05	0.0107988	Hypermethylated in 1
cg18073906	SEMA5B	0.549167	0.407399	-0.141768	9.14417e-06	0.00495604	Hypomethylated in 0	0.141768	9.14417e-06	0.00495604	Hypermethylated in 1
cg15409931	WTIP	0.458697	0.316987	-0.14171	0.000191214	0.0193809	Hypomethylated in 0	0.14171	0.000191214	0.0193809	Hypermethylated in 1
cg04861929	C11orf87	0.592405	0.450699	-0.141706	4.16413e-09	0.000389881	Hypomethylated in 0	0.141706	4.16413e-09	0.000389881	Hypermethylated in 1
cg26673012	TBX20	0.416495	0.27479	-0.141705	1.44065e-05	0.00592256	Hypomethylated in 0	0.141705	1.44065e-05	0.00592256	Hypermethylated in 1
cg13915754	SLC32A1	0.514086	0.372411	-0.141675	5.92274e-06	0.0041931	Hypomethylated in 0	0.141675	5.92274e-06	0.0041931	Hypermethylated in 1
cg07113642	CPXM1	0.604585	0.462959	-0.141625	1.58675e-05	0.00616758	Hypomethylated in 0	0.141625	1.58675e-05	0.00616758	Hypermethylated in 1
cg25485192	SGCE;PEG10	0.31314	0.171529	-0.141611	0.00121299	0.0492982	Hypomethylated in 0	0.141611	0.00121299	0.0492982	Hypermethylated in 1
cg24795627	FGF3	0.448038	0.306477	-0.141561	1.23466e-05	0.00551129	Hypomethylated in 0	0.141561	1.23466e-05	0.00551129	Hypermethylated in 1
cg03242819	DOCK1;FAM196A	0.421159	0.27963	-0.141529	0.000207	0.0201519	Hypomethylated in 0	0.141529	0.000207	0.0201519	Hypermethylated in 1
cg01815671	CCDC37	0.58227	0.44077	-0.1415	1.40019e-05	0.00583303	Hypomethylated in 0	0.1415	1.40019e-05	0.00583303	Hypermethylated in 1
cg05854644	SARM1	0.496392	0.354909	-0.141483	7.63068e-06	0.00466199	Hypomethylated in 0	0.141483	7.63068e-06	0.00466199	Hypermethylated in 1
cg16405026		0.528306	0.386832	-0.141474	0.000280479	0.0234629	Hypomethylated in 0	0.141474	0.000280479	0.0234629	Hypermethylated in 1
cg05404698		0.63313	0.491663	-0.141467	9.59459e-05	0.0139114	Hypomethylated in 0	0.141467	9.59459e-05	0.0139114	Hypermethylated in 1
cg13647155		0.42216	0.280723	-0.141437	4.70853e-05	0.0101345	Hypomethylated in 0	0.141437	4.70853e-05	0.0101345	Hypermethylated in 1
cg05274323	D4S234E	0.557072	0.41567	-0.141401	7.87416e-05	0.0126079	Hypomethylated in 0	0.141401	7.87416e-05	0.0126079	Hypermethylated in 1
cg22260952	CHST11	0.445137	0.303743	-0.141394	0.000145893	0.0169529	Hypomethylated in 0	0.141394	0.000145893	0.0169529	Hypermethylated in 1
cg00057434	ARMC4	0.38229	0.2409	-0.14139	4.55902e-05	0.00995577	Hypomethylated in 0	0.14139	4.55902e-05	0.00995577	Hypermethylated in 1
cg22676693	DAB1	0.519329	0.37801	-0.14132	0.000117256	0.0152638	Hypomethylated in 0	0.14132	0.000117256	0.0152638	Hypermethylated in 1
cg15351067		0.636858	0.495571	-0.141286	7.67083e-05	0.0125123	Hypomethylated in 0	0.141286	7.67083e-05	0.0125123	Hypermethylated in 1
cg12189551	C14orf39	0.58417	0.44289	-0.141281	1.18603e-05	0.00542351	Hypomethylated in 0	0.141281	1.18603e-05	0.00542351	Hypermethylated in 1
cg20518155		0.428306	0.287076	-0.141229	1.40819e-05	0.00585336	Hypomethylated in 0	0.141229	1.40819e-05	0.00585336	Hypermethylated in 1
cg08081805	RASIP1	0.409238	0.268046	-0.141192	0.0002435	0.0219586	Hypomethylated in 0	0.141192	0.0002435	0.0219586	Hypermethylated in 1
cg17437939	TAC1	0.635233	0.494052	-0.14118	0.000437678	0.0294285	Hypomethylated in 0	0.14118	0.000437678	0.0294285	Hypermethylated in 1
cg04550737	TBX15	0.559093	0.418023	-0.141071	9.2531e-05	0.013638	Hypomethylated in 0	0.141071	9.2531e-05	0.013638	Hypermethylated in 1
cg04721883	ESX1	0.590717	0.449657	-0.14106	8.33038e-06	0.00484448	Hypomethylated in 0	0.14106	8.33038e-06	0.00484448	Hypermethylated in 1
cg17654091	SPTBN4	0.601034	0.46007	-0.140964	0.000350093	0.0261654	Hypomethylated in 0	0.140964	0.000350093	0.0261654	Hypermethylated in 1
cg22298430	LOC728392	0.384882	0.243925	-0.140957	0.000244695	0.021987	Hypomethylated in 0	0.140957	0.000244695	0.021987	Hypermethylated in 1
cg11538641	SIM1	0.583353	0.44243	-0.140923	7.75156e-05	0.0125511	Hypomethylated in 0	0.140923	7.75156e-05	0.0125511	Hypermethylated in 1
cg05633391	KCNF1	0.496153	0.355243	-0.140909	0.000665099	0.0363527	Hypomethylated in 0	0.140909	0.000665099	0.0363527	Hypermethylated in 1
cg11957331	TMEM145	0.606671	0.465763	-0.140908	0.00020194	0.0199339	Hypomethylated in 0	0.140908	0.00020194	0.0199339	Hypermethylated in 1
cg27230784	LOC728392	0.363181	0.222285	-0.140895	0.000194085	0.019503	Hypomethylated in 0	0.140895	0.000194085	0.019503	Hypermethylated in 1
cg21489303	ZNF772	0.526564	0.3857	-0.140865	0.000145893	0.0169529	Hypomethylated in 0	0.140865	0.000145893	0.0169529	Hypermethylated in 1
cg20506715	CCDC48	0.642474	0.501624	-0.14085	0.000641125	0.0356405	Hypomethylated in 0	0.14085	0.000641125	0.0356405	Hypermethylated in 1
cg03476087	GAD2	0.557047	0.416202	-0.140845	9.41369e-06	0.00502933	Hypomethylated in 0	0.140845	9.41369e-06	0.00502933	Hypermethylated in 1
cg01676962		0.462666	0.321829	-0.140837	8.42818e-06	0.00485336	Hypomethylated in 0	0.140837	8.42818e-06	0.00485336	Hypermethylated in 1
cg16953297	ECE2	0.497358	0.356553	-0.140806	0.000135915	0.0164201	Hypomethylated in 0	0.140806	0.000135915	0.0164201	Hypermethylated in 1
cg21183523	ZNF521	0.60342	0.462639	-0.140781	1.89025e-05	0.0066285	Hypomethylated in 0	0.140781	1.89025e-05	0.0066285	Hypermethylated in 1
cg20185454	MYST2	0.723303	0.582534	-0.140769	1.90496e-06	0.00284237	Hypomethylated in 0	0.140769	1.90496e-06	0.00284237	Hypermethylated in 1
cg13677144		0.532754	0.392064	-0.14069	5.29072e-06	0.00405864	Hypomethylated in 0	0.14069	5.29072e-06	0.00405864	Hypermethylated in 1
cg04568492	ACTA1	0.68231	0.541638	-0.140673	1.01504e-05	0.00513713	Hypomethylated in 0	0.140673	1.01504e-05	0.00513713	Hypermethylated in 1
cg23233404	SYCP2L	0.539704	0.399051	-0.140653	3.27389e-05	0.00861039	Hypomethylated in 0	0.140653	3.27389e-05	0.00861039	Hypermethylated in 1
cg10514097	FOXF1	0.613165	0.472524	-0.140641	1.46584e-06	0.00258951	Hypomethylated in 0	0.140641	1.46584e-06	0.00258951	Hypermethylated in 1
cg17677030	NRXN1	0.625015	0.484393	-0.140623	2.35101e-05	0.00728878	Hypomethylated in 0	0.140623	2.35101e-05	0.00728878	Hypermethylated in 1
cg10599900	REM1	0.535361	0.394742	-0.140619	0.000215344	0.0205423	Hypomethylated in 0	0.140619	0.000215344	0.0205423	Hypermethylated in 1
cg05347845	ACTA1	0.583988	0.443432	-0.140556	0.000494526	0.0311534	Hypomethylated in 0	0.140556	0.000494526	0.0311534	Hypermethylated in 1
cg26976732	HBM	0.427482	0.286935	-0.140547	0.000558199	0.0331462	Hypomethylated in 0	0.140547	0.000558199	0.0331462	Hypermethylated in 1
cg16086620	CHGA	0.606819	0.466285	-0.140534	1.0558e-06	0.00227389	Hypomethylated in 0	0.140534	1.0558e-06	0.00227389	Hypermethylated in 1
cg00939735	HELT	0.394018	0.253487	-0.140531	3.51492e-05	0.00885262	Hypomethylated in 0	0.140531	3.51492e-05	0.00885262	Hypermethylated in 1
cg20177315	FGF3	0.449125	0.3086	-0.140525	4.94154e-05	0.0103738	Hypomethylated in 0	0.140525	4.94154e-05	0.0103738	Hypermethylated in 1
cg01445580	C1orf94;CSMD2	0.624715	0.48427	-0.140445	0.000467483	0.0303745	Hypomethylated in 0	0.140445	0.000467483	0.0303745	Hypermethylated in 1
cg00875960	ZNF625	0.536491	0.396076	-0.140415	0.000108579	0.0147122	Hypomethylated in 0	0.140415	0.000108579	0.0147122	Hypermethylated in 1
cg10259748	C6orf186	0.572002	0.431615	-0.140387	0.000248314	0.0221579	Hypomethylated in 0	0.140387	0.000248314	0.0221579	Hypermethylated in 1
cg09999109	OPRK1	0.564684	0.424342	-0.140342	6.79779e-05	0.0118083	Hypomethylated in 0	0.140342	6.79779e-05	0.0118083	Hypermethylated in 1
cg19610905	FADS2	0.478559	0.338278	-0.140281	3.8556e-05	0.00920315	Hypomethylated in 0	0.140281	3.8556e-05	0.00920315	Hypermethylated in 1
cg02726121	GATA4	0.507188	0.366917	-0.140271	1.05087e-05	0.00522492	Hypomethylated in 0	0.140271	1.05087e-05	0.00522492	Hypermethylated in 1
cg07931411	PGLYRP2	0.590629	0.450365	-0.140265	4.47571e-06	0.00390726	Hypomethylated in 0	0.140265	4.47571e-06	0.00390726	Hypermethylated in 1
cg05375728	DAB1	0.642195	0.501962	-0.140233	2.05623e-05	0.00691282	Hypomethylated in 0	0.140233	2.05623e-05	0.00691282	Hypermethylated in 1
cg00001747		0.63772	0.497487	-0.140233	4.00479e-05	0.00937994	Hypomethylated in 0	0.140233	4.00479e-05	0.00937994	Hypermethylated in 1
cg14562712	C7orf52	0.528237	0.388049	-0.140188	0.000358564	0.0265023	Hypomethylated in 0	0.140188	0.000358564	0.0265023	Hypermethylated in 1
cg16482324	AUTS2	0.654603	0.514428	-0.140174	6.11588e-05	0.011311	Hypomethylated in 0	0.140174	6.11588e-05	0.011311	Hypermethylated in 1
cg19178853	NBLA00301;HAND2	0.597863	0.457765	-0.140098	0.000119068	0.0153767	Hypomethylated in 0	0.140098	0.000119068	0.0153767	Hypermethylated in 1
cg04933990	GRIN2A	0.532587	0.392527	-0.14006	6.28002e-05	0.0114117	Hypomethylated in 0	0.14006	6.28002e-05	0.0114117	Hypermethylated in 1
cg27058257	VSTM2B	0.462794	0.322796	-0.139998	0.000148868	0.017176	Hypomethylated in 0	0.139998	0.000148868	0.017176	Hypermethylated in 1
cg05310764		0.559058	0.419087	-0.139971	3.38312e-05	0.00870209	Hypomethylated in 0	0.139971	3.38312e-05	0.00870209	Hypermethylated in 1
cg21881253	MIR34B;BTG4;MIR34C	0.481424	0.341481	-0.139943	2.90139e-05	0.00813332	Hypomethylated in 0	0.139943	2.90139e-05	0.00813332	Hypermethylated in 1
cg14507560	IRX4	0.62988	0.489954	-0.139926	0.000135915	0.0164201	Hypomethylated in 0	0.139926	0.000135915	0.0164201	Hypermethylated in 1
cg01286655	DKK3	0.507625	0.367735	-0.13989	0.000262015	0.0227044	Hypomethylated in 0	0.13989	0.000262015	0.0227044	Hypermethylated in 1
cg19355186		0.460339	0.320451	-0.139888	7.35579e-05	0.0122492	Hypomethylated in 0	0.139888	7.35579e-05	0.0122492	Hypermethylated in 1
cg04688351	PAX3	0.680762	0.540905	-0.139857	1.33769e-05	0.00572551	Hypomethylated in 0	0.139857	1.33769e-05	0.00572551	Hypermethylated in 1
cg15471953	SULT4A1	0.562116	0.422361	-0.139755	5.79973e-05	0.0110314	Hypomethylated in 0	0.139755	5.79973e-05	0.0110314	Hypermethylated in 1
cg00859478	SIX6	0.444721	0.30498	-0.139741	1.56058e-06	0.00264679	Hypomethylated in 0	0.139741	1.56058e-06	0.00264679	Hypermethylated in 1
cg04156369	S1PR1	0.336078	0.196401	-0.139677	6.28002e-05	0.0114117	Hypomethylated in 0	0.139677	6.28002e-05	0.0114117	Hypermethylated in 1
cg26728517		0.656621	0.516954	-0.139667	3.0215e-06	0.00340841	Hypomethylated in 0	0.139667	3.0215e-06	0.00340841	Hypermethylated in 1
cg04977834		0.5182	0.378609	-0.139591	0.000487631	0.0309533	Hypomethylated in 0	0.139591	0.000487631	0.0309533	Hypermethylated in 1
cg14613271	SLC5A7	0.585338	0.445774	-0.139564	7.51175e-05	0.012366	Hypomethylated in 0	0.139564	7.51175e-05	0.012366	Hypermethylated in 1
cg25090499	ATP8A2	0.548423	0.408868	-0.139555	4.36959e-06	0.00385961	Hypomethylated in 0	0.139555	4.36959e-06	0.00385961	Hypermethylated in 1
cg11687406	SNAP25	0.260682	0.121153	-0.139529	5.61485e-06	0.00414761	Hypomethylated in 0	0.139529	5.61485e-06	0.00414761	Hypermethylated in 1
cg18013519	PPP2R2C	0.345116	0.205628	-0.139488	2.10279e-05	0.00698159	Hypomethylated in 0	0.139488	2.10279e-05	0.00698159	Hypermethylated in 1
cg11767984	ZNF788	0.518091	0.378633	-0.139458	0.00116086	0.0482849	Hypomethylated in 0	0.139458	0.00116086	0.0482849	Hypermethylated in 1
cg06204735	TMEM90A	0.601352	0.461996	-0.139356	0.000376085	0.027233	Hypomethylated in 0	0.139356	0.000376085	0.027233	Hypermethylated in 1
cg25363885	PPP2R2B	0.490998	0.351689	-0.139309	3.36468e-05	0.00870209	Hypomethylated in 0	0.139309	3.36468e-05	0.00870209	Hypermethylated in 1
cg17994569	CHAT	0.531528	0.392229	-0.139299	4.7339e-05	0.0101483	Hypomethylated in 0	0.139299	4.7339e-05	0.0101483	Hypermethylated in 1
cg19807257		0.518446	0.37918	-0.139266	0.000260741	0.0226463	Hypomethylated in 0	0.139266	0.000260741	0.0226463	Hypermethylated in 1
cg03443751	ZNF829;ZNF568	0.445249	0.306042	-0.139206	0.000460941	0.0301851	Hypomethylated in 0	0.139206	0.000460941	0.0301851	Hypermethylated in 1
cg11384848	SPSB4	0.516787	0.377615	-0.139173	2.40908e-06	0.00313276	Hypomethylated in 0	0.139173	2.40908e-06	0.00313276	Hypermethylated in 1
cg11355135	SLC5A7	0.676066	0.536935	-0.139131	5.13586e-07	0.00187964	Hypomethylated in 0	0.139131	5.13586e-07	0.00187964	Hypermethylated in 1
cg15802898	FOXE1	0.524259	0.38517	-0.139089	2.22369e-06	0.00304858	Hypomethylated in 0	0.139089	2.22369e-06	0.00304858	Hypermethylated in 1
cg00333512		0.506107	0.367042	-0.139065	9.74455e-05	0.014031	Hypomethylated in 0	0.139065	9.74455e-05	0.014031	Hypermethylated in 1
cg00158528		0.412114	0.273108	-0.139006	0.000127878	0.0159216	Hypomethylated in 0	0.139006	0.000127878	0.0159216	Hypermethylated in 1
cg04902286	C13orf38	0.423437	0.284479	-0.138958	4.80908e-06	0.00393246	Hypomethylated in 0	0.138958	4.80908e-06	0.00393246	Hypermethylated in 1
cg22865798	NRG1	0.420997	0.282063	-0.138933	0.000644077	0.0357145	Hypomethylated in 0	0.138933	0.000644077	0.0357145	Hypermethylated in 1
cg16871763		0.479771	0.340918	-0.138853	9.46681e-08	0.00107438	Hypomethylated in 0	0.138853	9.46681e-08	0.00107438	Hypermethylated in 1
cg09195198	FOXC2	0.546692	0.407873	-0.138819	2.0776e-06	0.00299266	Hypomethylated in 0	0.138819	2.0776e-06	0.00299266	Hypermethylated in 1
cg07136998	SLIT3	0.709755	0.570942	-0.138813	1.00336e-05	0.0051335	Hypomethylated in 0	0.138813	1.00336e-05	0.0051335	Hypermethylated in 1
cg16562959		0.512489	0.37368	-0.138809	0.000297268	0.0241185	Hypomethylated in 0	0.138809	0.000297268	0.0241185	Hypermethylated in 1
cg06446668	FAM155A	0.429417	0.290627	-0.13879	5.88775e-06	0.0041921	Hypomethylated in 0	0.13879	5.88775e-06	0.0041921	Hypermethylated in 1
cg23524195	GFRA1	0.517293	0.378507	-0.138786	0.000173072	0.0185565	Hypomethylated in 0	0.138786	0.000173072	0.0185565	Hypermethylated in 1
cg01930417		0.477001	0.338245	-0.138756	0.000186518	0.0191959	Hypomethylated in 0	0.138756	0.000186518	0.0191959	Hypermethylated in 1
cg10480343	FBN1	0.49971	0.360965	-0.138745	0.000221808	0.0208667	Hypomethylated in 0	0.138745	0.000221808	0.0208667	Hypermethylated in 1
cg08692175		0.494535	0.355806	-0.138729	0.000220718	0.0208217	Hypomethylated in 0	0.138729	0.000220718	0.0208217	Hypermethylated in 1
cg20291091	ARMCX1	0.598417	0.45969	-0.138727	0.000794374	0.0398906	Hypomethylated in 0	0.138727	0.000794374	0.0398906	Hypermethylated in 1
cg16620537	PCDHA7;PCDHAC1;PCDHA12;PCDHA6;PCDHA10;PCDHA4;PCDHA11;PCDHA8;PCDHA1;PCDHA2;PCDHA9;PCDHA13;PCDHA5;PCDHA3	0.415617	0.276932	-0.138686	1.43851e-06	0.00257771	Hypomethylated in 0	0.138686	1.43851e-06	0.00257771	Hypermethylated in 1
cg18328755	C1orf94	0.46313	0.324488	-0.138642	7.99655e-06	0.00475368	Hypomethylated in 0	0.138642	7.99655e-06	0.00475368	Hypermethylated in 1
cg21187769	GRID2	0.558915	0.420277	-0.138638	0.000471892	0.0304865	Hypomethylated in 0	0.138638	0.000471892	0.0304865	Hypermethylated in 1
cg23954465		0.62713	0.488507	-0.138623	2.72355e-06	0.00326762	Hypomethylated in 0	0.138623	2.72355e-06	0.00326762	Hypermethylated in 1
cg22975913	WIT1;WT1	0.515132	0.376554	-0.138578	0.000463112	0.0302638	Hypomethylated in 0	0.138578	0.000463112	0.0302638	Hypermethylated in 1
cg05031741		0.548108	0.409533	-0.138575	3.11492e-06	0.00341105	Hypomethylated in 0	0.138575	3.11492e-06	0.00341105	Hypermethylated in 1
cg10358533	CHST8	0.590568	0.452019	-0.138549	2.38647e-07	0.00151317	Hypomethylated in 0	0.138549	2.38647e-07	0.00151317	Hypermethylated in 1
cg15727287		0.618232	0.479725	-0.138507	2.51306e-05	0.00754148	Hypomethylated in 0	0.138507	2.51306e-05	0.00754148	Hypermethylated in 1
cg16564824	SNAP25	0.528899	0.390435	-0.138465	3.43902e-05	0.00877357	Hypomethylated in 0	0.138465	3.43902e-05	0.00877357	Hypermethylated in 1
cg04974584	RSPO3	0.453591	0.315128	-0.138463	3.42029e-05	0.00874963	Hypomethylated in 0	0.138463	3.42029e-05	0.00874963	Hypermethylated in 1
cg26410450	MYOD1	0.580818	0.442359	-0.13846	2.60925e-06	0.00321448	Hypomethylated in 0	0.13846	2.60925e-06	0.00321448	Hypermethylated in 1
cg09383907		0.597852	0.459469	-0.138383	1.22084e-07	0.00117236	Hypomethylated in 0	0.138383	1.22084e-07	0.00117236	Hypermethylated in 1
cg02537638		0.463943	0.325656	-0.138287	6.97918e-05	0.0119461	Hypomethylated in 0	0.138287	6.97918e-05	0.0119461	Hypermethylated in 1
cg15712559	PHACTR3	0.670615	0.532356	-0.138259	4.60835e-05	0.0100226	Hypomethylated in 0	0.138259	4.60835e-05	0.0100226	Hypermethylated in 1
cg22681934	NCAN	0.639963	0.501779	-0.138184	0.000501511	0.0314242	Hypomethylated in 0	0.138184	0.000501511	0.0314242	Hypermethylated in 1
cg15071251	TRPC4	0.475372	0.337267	-0.138105	3.92118e-06	0.00373085	Hypomethylated in 0	0.138105	3.92118e-06	0.00373085	Hypermethylated in 1
cg06907391	GABRA1	0.56372	0.425624	-0.138095	6.78473e-06	0.00445004	Hypomethylated in 0	0.138095	6.78473e-06	0.00445004	Hypermethylated in 1
cg07824265	UNC5C	0.298997	0.160938	-0.138059	1.60484e-05	0.00618985	Hypomethylated in 0	0.138059	1.60484e-05	0.00618985	Hypermethylated in 1
cg03975797	ST8SIA4	0.400501	0.26246	-0.138042	8.98602e-06	0.00494184	Hypomethylated in 0	0.138042	8.98602e-06	0.00494184	Hypermethylated in 1
cg01740146		0.46853	0.330523	-0.138007	2.1745e-05	0.00703874	Hypomethylated in 0	0.138007	2.1745e-05	0.00703874	Hypermethylated in 1
cg19796981	IL17REL	0.456963	0.318962	-0.138001	4.9681e-05	0.0103945	Hypomethylated in 0	0.138001	4.9681e-05	0.0103945	Hypermethylated in 1
cg11666087	BEND5;AGBL4	0.547416	0.409433	-0.137982	0.00022958	0.0212982	Hypomethylated in 0	0.137982	0.00022958	0.0212982	Hypermethylated in 1
cg10285337		0.563518	0.425567	-0.137951	0.000239948	0.0217746	Hypomethylated in 0	0.137951	0.000239948	0.0217746	Hypermethylated in 1
cg08049640	SLC13A5	0.506887	0.368981	-0.137906	8.64915e-05	0.0132159	Hypomethylated in 0	0.137906	8.64915e-05	0.0132159	Hypermethylated in 1
cg25213546	SH3GL3	0.54981	0.411916	-0.137894	0.000702627	0.0374315	Hypomethylated in 0	0.137894	0.000702627	0.0374315	Hypermethylated in 1
cg15021439	OBSL1	0.372362	0.234534	-0.137828	7.27896e-05	0.0122081	Hypomethylated in 0	0.137828	7.27896e-05	0.0122081	Hypermethylated in 1
cg11596863		0.378914	0.241121	-0.137792	1.57112e-07	0.00127915	Hypomethylated in 0	0.137792	1.57112e-07	0.00127915	Hypermethylated in 1
cg10641615	HOTAIR	0.370485	0.232717	-0.137768	6.10071e-06	0.00427066	Hypomethylated in 0	0.137768	6.10071e-06	0.00427066	Hypermethylated in 1
cg08578734	GRIA1	0.571007	0.43326	-0.137747	0.00062081	0.0350153	Hypomethylated in 0	0.137747	0.00062081	0.0350153	Hypermethylated in 1
cg19065177	VTRNA1-3	0.322044	0.184389	-0.137656	7.0286e-06	0.00452287	Hypomethylated in 0	0.137656	7.0286e-06	0.00452287	Hypermethylated in 1
cg08302913		0.732494	0.594858	-0.137636	4.72357e-06	0.00393121	Hypomethylated in 0	0.137636	4.72357e-06	0.00393121	Hypermethylated in 1
cg12391690	RSPO1	0.513187	0.375573	-0.137614	0.000680503	0.0367867	Hypomethylated in 0	0.137614	0.000680503	0.0367867	Hypermethylated in 1
cg01157070	DKFZP434H168;GNAO1	0.493295	0.355697	-0.137599	0.000216409	0.020581	Hypomethylated in 0	0.137599	0.000216409	0.020581	Hypermethylated in 1
cg24923931	PRX	0.743755	0.606185	-0.13757	1.23466e-05	0.00551129	Hypomethylated in 0	0.13757	1.23466e-05	0.00551129	Hypermethylated in 1
cg10972973		0.477159	0.339619	-0.13754	3.38312e-05	0.00870209	Hypomethylated in 0	0.13754	3.38312e-05	0.00870209	Hypermethylated in 1
cg25548414	FLJ30058	0.728346	0.59083	-0.137516	4.6332e-05	0.0100358	Hypomethylated in 0	0.137516	4.6332e-05	0.0100358	Hypermethylated in 1
cg17904997	ZNF229	0.532007	0.394502	-0.137505	3.89768e-05	0.00924468	Hypomethylated in 0	0.137505	3.89768e-05	0.00924468	Hypermethylated in 1
cg04921989		0.761189	0.623776	-0.137414	1.8691e-05	0.0065976	Hypomethylated in 0	0.137414	1.8691e-05	0.0065976	Hypermethylated in 1
cg22413388	WNT7B	0.478757	0.341383	-0.137373	0.000288759	0.0237576	Hypomethylated in 0	0.137373	0.000288759	0.0237576	Hypermethylated in 1
cg05894124	FGF5	0.558767	0.421475	-0.137292	0.000632344	0.0353676	Hypomethylated in 0	0.137292	0.000632344	0.0353676	Hypermethylated in 1
cg03129384	FAM196A;DOCK1	0.444528	0.307303	-0.137225	0.00020395	0.0200583	Hypomethylated in 0	0.137225	0.00020395	0.0200583	Hypermethylated in 1
cg14781281	HLA-J;NCRNA00171	0.26276	0.12556	-0.137201	0.000285974	0.0237055	Hypomethylated in 0	0.137201	0.000285974	0.0237055	Hypermethylated in 1
cg12781700	C17orf104	0.651317	0.514149	-0.137169	5.52848e-05	0.0108176	Hypomethylated in 0	0.137169	5.52848e-05	0.0108176	Hypermethylated in 1
cg25399352	TBX5	0.435902	0.298808	-0.137094	0.000151137	0.0173045	Hypomethylated in 0	0.137094	0.000151137	0.0173045	Hypermethylated in 1
cg11811216	CHAT	0.338438	0.201349	-0.137089	0.000386978	0.0276265	Hypomethylated in 0	0.137089	0.000386978	0.0276265	Hypermethylated in 1
cg00343839	LOC728392	0.430909	0.29382	-0.137089	0.000265873	0.0228904	Hypomethylated in 0	0.137089	0.000265873	0.0228904	Hypermethylated in 1
cg19764143	SIX6	0.520936	0.383893	-0.137042	4.34316e-05	0.00971669	Hypomethylated in 0	0.137042	4.34316e-05	0.00971669	Hypermethylated in 1
cg27442308	SOX21	0.610068	0.473028	-0.13704	9.89673e-05	0.0140984	Hypomethylated in 0	0.13704	9.89673e-05	0.0140984	Hypermethylated in 1
cg21063722	SIM1	0.744354	0.607328	-0.137025	0.000264581	0.0228474	Hypomethylated in 0	0.137025	0.000264581	0.0228474	Hypermethylated in 1
cg14000361	GCM2	0.552707	0.415686	-0.137021	0.000718837	0.0378749	Hypomethylated in 0	0.137021	0.000718837	0.0378749	Hypermethylated in 1
cg13546935	SPDYA	0.471572	0.334556	-0.137016	0.000343451	0.025886	Hypomethylated in 0	0.137016	0.000343451	0.025886	Hypermethylated in 1
cg01043865	GDNF	0.419407	0.282393	-0.137014	5.99333e-06	0.00422709	Hypomethylated in 0	0.137014	5.99333e-06	0.00422709	Hypermethylated in 1
cg03043296	AP3B2	0.49901	0.362014	-0.136997	0.000573939	0.0336382	Hypomethylated in 0	0.136997	0.000573939	0.0336382	Hypermethylated in 1
cg05135569	DBX2	0.506516	0.36952	-0.136996	9.74455e-05	0.014031	Hypomethylated in 0	0.136996	9.74455e-05	0.014031	Hypermethylated in 1
cg13929566	SYNE1	0.464512	0.327516	-0.136996	5.5816e-06	0.00413938	Hypomethylated in 0	0.136996	5.5816e-06	0.00413938	Hypermethylated in 1
cg13763061		0.56145	0.424512	-0.136938	0.000542861	0.0327285	Hypomethylated in 0	0.136938	0.000542861	0.0327285	Hypermethylated in 1
cg19098763	ELAVL4	0.615796	0.479	-0.136796	9.63475e-06	0.00508218	Hypomethylated in 0	0.136796	9.63475e-06	0.00508218	Hypermethylated in 1
cg17003293	INSM2	0.30468	0.167914	-0.136766	5.46985e-05	0.0107988	Hypomethylated in 0	0.136766	5.46985e-05	0.0107988	Hypermethylated in 1
cg23089549	ALX4	0.455706	0.318954	-0.136752	0.00105804	0.0460223	Hypomethylated in 0	0.136752	0.00105804	0.0460223	Hypermethylated in 1
cg00868383	ZNF132	0.467272	0.330547	-0.136725	3.94489e-06	0.00373085	Hypomethylated in 0	0.136725	3.94489e-06	0.00373085	Hypermethylated in 1
cg17849956	ZNF304	0.419525	0.282815	-0.13671	4.81078e-05	0.0102428	Hypomethylated in 0	0.13671	4.81078e-05	0.0102428	Hypermethylated in 1
cg22782271	FUT9	0.624018	0.487332	-0.136687	2.35101e-05	0.00728878	Hypomethylated in 0	0.136687	2.35101e-05	0.00728878	Hypermethylated in 1
cg13251269	GPR85	0.539237	0.402555	-0.136682	0.00102114	0.0452102	Hypomethylated in 0	0.136682	0.00102114	0.0452102	Hypermethylated in 1
cg21359747	ALDH1A3	0.666216	0.529568	-0.136648	2.9497e-05	0.00820732	Hypomethylated in 0	0.136648	2.9497e-05	0.00820732	Hypermethylated in 1
cg12510028	CALCR	0.454241	0.317604	-0.136637	0.0011108	0.0471827	Hypomethylated in 0	0.136637	0.0011108	0.0471827	Hypermethylated in 1
cg21240762	CRH	0.271654	0.13503	-0.136624	0.000138699	0.0165957	Hypomethylated in 0	0.136624	0.000138699	0.0165957	Hypermethylated in 1
cg09092054	CLDN5	0.539943	0.403342	-0.136601	4.9681e-05	0.0103945	Hypomethylated in 0	0.136601	4.9681e-05	0.0103945	Hypermethylated in 1
cg26132298	C14orf39	0.614598	0.478047	-0.136551	6.54895e-06	0.00435644	Hypomethylated in 0	0.136551	6.54895e-06	0.00435644	Hypermethylated in 1
cg22898797		0.508386	0.37187	-0.136516	0.000819912	0.0404038	Hypomethylated in 0	0.136516	0.000819912	0.0404038	Hypermethylated in 1
cg24342409	ST8SIA2	0.408292	0.271804	-0.136488	0.000623675	0.0351135	Hypomethylated in 0	0.136488	0.000623675	0.0351135	Hypermethylated in 1
cg23930945	INSC	0.509569	0.373086	-0.136483	5.21326e-05	0.0105651	Hypomethylated in 0	0.136483	5.21326e-05	0.0105651	Hypermethylated in 1
cg26337998	PCDHGA4;PCDHGA2;PCDHGB2;PCDHGA1;PCDHGB3;PCDHGA5;PCDHGB1;PCDHGA3	0.430426	0.293958	-0.136468	2.49916e-05	0.007536	Hypomethylated in 0	0.136468	2.49916e-05	0.007536	Hypermethylated in 1
cg22396147	CREB5	0.514637	0.378174	-0.136464	1.9441e-05	0.0066859	Hypomethylated in 0	0.136464	1.9441e-05	0.0066859	Hypermethylated in 1
cg06609310		0.36179	0.225352	-0.136439	1.35091e-06	0.00252967	Hypomethylated in 0	0.136439	1.35091e-06	0.00252967	Hypermethylated in 1
cg11362010	SOX2OT	0.597618	0.461187	-0.136431	1.10689e-05	0.00532152	Hypomethylated in 0	0.136431	1.10689e-05	0.00532152	Hypermethylated in 1
cg06630204	TMTC1	0.49053	0.354133	-0.136397	0.000227333	0.0211474	Hypomethylated in 0	0.136397	0.000227333	0.0211474	Hypermethylated in 1
cg15556502	MIR129-2	0.571051	0.434681	-0.13637	7.19361e-07	0.00205895	Hypomethylated in 0	0.13637	7.19361e-07	0.00205895	Hypermethylated in 1
cg24567424	FAM155A	0.609742	0.473398	-0.136344	1.00336e-05	0.0051335	Hypomethylated in 0	0.136344	1.00336e-05	0.0051335	Hypermethylated in 1
cg25029264	C15orf26	0.541847	0.405558	-0.136289	0.000560794	0.0332108	Hypomethylated in 0	0.136289	0.000560794	0.0332108	Hypermethylated in 1
cg20267521	SLC8A3	0.463538	0.327277	-0.136262	0.000228454	0.02122	Hypomethylated in 0	0.136262	0.000228454	0.02122	Hypermethylated in 1
cg20307896		0.588438	0.452251	-0.136187	1.45667e-06	0.00258951	Hypomethylated in 0	0.136187	1.45667e-06	0.00258951	Hypermethylated in 1
cg01873311		0.494329	0.35816	-0.136169	1.18335e-06	0.00243505	Hypomethylated in 0	0.136169	1.18335e-06	0.00243505	Hypermethylated in 1
cg03696345	OLIG2	0.498913	0.362758	-0.136155	8.04344e-06	0.0047589	Hypomethylated in 0	0.136155	8.04344e-06	0.0047589	Hypermethylated in 1
cg08003150	KCNQ2	0.447204	0.311057	-0.136147	7.31728e-05	0.0122395	Hypomethylated in 0	0.136147	7.31728e-05	0.0122395	Hypermethylated in 1
cg24631970	XKR6	0.292041	0.155919	-0.136122	9.94795e-05	0.0141444	Hypomethylated in 0	0.136122	9.94795e-05	0.0141444	Hypermethylated in 1
cg12127472	C17orf104	0.658798	0.522724	-0.136073	3.42029e-05	0.00874963	Hypomethylated in 0	0.136073	3.42029e-05	0.00874963	Hypermethylated in 1
cg05157140	UNCX	0.64743	0.511402	-0.136029	7.28085e-06	0.00459054	Hypomethylated in 0	0.136029	7.28085e-06	0.00459054	Hypermethylated in 1
cg19897940	FLI1	0.587541	0.451554	-0.135987	4.65818e-05	0.0100551	Hypomethylated in 0	0.135987	4.65818e-05	0.0100551	Hypermethylated in 1
cg27663938	C12orf42	0.675803	0.53982	-0.135983	2.27923e-06	0.00304858	Hypomethylated in 0	0.135983	2.27923e-06	0.00304858	Hypermethylated in 1
cg06190677	RPL39L	0.360424	0.224503	-0.135921	0.00010637	0.0145657	Hypomethylated in 0	0.135921	0.00010637	0.0145657	Hypermethylated in 1
cg11258089	PDE4D	0.552208	0.416301	-0.135907	1.55998e-05	0.00612406	Hypomethylated in 0	0.135907	1.55998e-05	0.00612406	Hypermethylated in 1
cg07447922	EPHA10	0.623604	0.48771	-0.135894	0.000131171	0.0161437	Hypomethylated in 0	0.135894	0.000131171	0.0161437	Hypermethylated in 1
cg07882671	IRX4	0.665963	0.530088	-0.135876	9.4468e-05	0.0137825	Hypomethylated in 0	0.135876	9.4468e-05	0.0137825	Hypermethylated in 1
cg02179455		0.521118	0.38529	-0.135828	5.68192e-06	0.00414807	Hypomethylated in 0	0.135828	5.68192e-06	0.00414807	Hypermethylated in 1
cg18784558		0.315076	0.179269	-0.135807	0.000587371	0.0340999	Hypomethylated in 0	0.135807	0.000587371	0.0340999	Hypermethylated in 1
cg17993900		0.58854	0.452745	-0.135795	8.24369e-08	0.000995928	Hypomethylated in 0	0.135795	8.24369e-08	0.000995928	Hypermethylated in 1
cg21173406		0.388091	0.252305	-0.135786	2.71556e-05	0.0078232	Hypomethylated in 0	0.135786	2.71556e-05	0.0078232	Hypermethylated in 1
cg09803407	KIRREL3	0.437219	0.301455	-0.135763	0.000249531	0.0221662	Hypomethylated in 0	0.135763	0.000249531	0.0221662	Hypermethylated in 1
cg17958315	FBN2	0.442544	0.306783	-0.135761	4.20468e-05	0.00955529	Hypomethylated in 0	0.135761	4.20468e-05	0.00955529	Hypermethylated in 1
cg18505401	TMEM196	0.586123	0.450367	-0.135756	4.09249e-05	0.00946109	Hypomethylated in 0	0.135756	4.09249e-05	0.00946109	Hypermethylated in 1
cg06558014		0.481421	0.345695	-0.135725	0.000106918	0.014614	Hypomethylated in 0	0.135725	0.000106918	0.014614	Hypermethylated in 1
cg24917673	UNC13A	0.500955	0.365247	-0.135708	6.38049e-05	0.0114939	Hypomethylated in 0	0.135708	6.38049e-05	0.0114939	Hypermethylated in 1
cg06395469		0.306834	0.171196	-0.135638	0.000612288	0.0348073	Hypomethylated in 0	0.135638	0.000612288	0.0348073	Hypermethylated in 1
cg26244738	APBB2	0.424938	0.289325	-0.135612	1.35943e-06	0.00253297	Hypomethylated in 0	0.135612	1.35943e-06	0.00253297	Hypermethylated in 1
cg21158633	UNCX	0.729177	0.593566	-0.135611	1.79018e-06	0.00273652	Hypomethylated in 0	0.135611	1.79018e-06	0.00273652	Hypermethylated in 1
cg11536457	MMP16	0.38153	0.245944	-0.135586	0.000204962	0.0200735	Hypomethylated in 0	0.135586	0.000204962	0.0200735	Hypermethylated in 1
cg13568950		0.485283	0.349707	-0.135575	4.48596e-05	0.00986526	Hypomethylated in 0	0.135575	4.48596e-05	0.00986526	Hypermethylated in 1
cg21305471	ZNF671	0.432301	0.296839	-0.135462	6.34683e-05	0.011483	Hypomethylated in 0	0.135462	6.34683e-05	0.011483	Hypermethylated in 1
cg12009023	EDNRA	0.526085	0.390624	-0.135461	0.000152668	0.0174211	Hypomethylated in 0	0.135461	0.000152668	0.0174211	Hypermethylated in 1
cg00366818	ARMC4	0.350833	0.215404	-0.135429	0.000213229	0.0204552	Hypomethylated in 0	0.135429	0.000213229	0.0204552	Hypermethylated in 1
cg00843352		0.367028	0.231613	-0.135416	1.10375e-06	0.00230932	Hypomethylated in 0	0.135416	1.10375e-06	0.00230932	Hypermethylated in 1
cg01430218		0.459628	0.324221	-0.135406	0.000133185	0.016221	Hypomethylated in 0	0.135406	0.000133185	0.016221	Hypermethylated in 1
cg23855505	CHST11	0.520985	0.385598	-0.135387	0.000333709	0.0254955	Hypomethylated in 0	0.135387	0.000333709	0.0254955	Hypermethylated in 1
cg00745389		0.572268	0.436885	-0.135383	1.69258e-06	0.00266342	Hypomethylated in 0	0.135383	1.69258e-06	0.00266342	Hypermethylated in 1
cg09260441	DOK5	0.464598	0.329215	-0.135383	9.97567e-06	0.0051335	Hypomethylated in 0	0.135383	9.97567e-06	0.0051335	Hypermethylated in 1
cg02033213	CNTN1	0.5212	0.385829	-0.135372	3.33029e-06	0.00351336	Hypomethylated in 0	0.135372	3.33029e-06	0.00351336	Hypermethylated in 1
cg09968723	BAI1	0.578203	0.442855	-0.135348	2.23604e-05	0.00711494	Hypomethylated in 0	0.135348	2.23604e-05	0.00711494	Hypermethylated in 1
cg15428578	RYR3	0.560189	0.424866	-0.135323	7.01601e-05	0.011949	Hypomethylated in 0	0.135323	7.01601e-05	0.011949	Hypermethylated in 1
cg26517714	TLX3	0.569132	0.433838	-0.135294	6.62087e-05	0.0116742	Hypomethylated in 0	0.135294	6.62087e-05	0.0116742	Hypermethylated in 1
cg04696193	ZNF543	0.343979	0.208709	-0.13527	0.00117628	0.0486292	Hypomethylated in 0	0.13527	0.00117628	0.0486292	Hypermethylated in 1
cg09722742	SPOCK3	0.39116	0.255919	-0.135242	0.000812539	0.0402257	Hypomethylated in 0	0.135242	0.000812539	0.0402257	Hypermethylated in 1
cg22544863	PGLYRP2	0.612005	0.476806	-0.1352	1.6612e-06	0.00265803	Hypomethylated in 0	0.1352	1.6612e-06	0.00265803	Hypermethylated in 1
cg07681579	PDE1B	0.443571	0.308451	-0.13512	1.11329e-05	0.00533857	Hypomethylated in 0	0.13512	1.11329e-05	0.00533857	Hypermethylated in 1
cg05674784	TBX18	0.448898	0.313789	-0.135109	0.000662057	0.0362712	Hypomethylated in 0	0.135109	0.000662057	0.0362712	Hypermethylated in 1
cg00246386	EBF4	0.418534	0.283443	-0.135091	5.07568e-05	0.0104388	Hypomethylated in 0	0.135091	5.07568e-05	0.0104388	Hypermethylated in 1
cg08611411	LOR	0.425642	0.290568	-0.135074	0.000489919	0.0310145	Hypomethylated in 0	0.135074	0.000489919	0.0310145	Hypermethylated in 1
cg04184836	CPEB1	0.530869	0.395804	-0.135065	0.000797976	0.039959	Hypomethylated in 0	0.135065	0.000797976	0.039959	Hypermethylated in 1
cg18689958	RXFP3	0.492045	0.357001	-0.135044	0.000183753	0.0190315	Hypomethylated in 0	0.135044	0.000183753	0.0190315	Hypermethylated in 1
cg01828753		0.595939	0.46096	-0.134979	1.9441e-05	0.0066859	Hypomethylated in 0	0.134979	1.9441e-05	0.0066859	Hypermethylated in 1
cg02027945		0.816095	0.681121	-0.134974	7.01058e-07	0.00205895	Hypomethylated in 0	0.134974	7.01058e-07	0.00205895	Hypermethylated in 1
cg06246357		0.488905	0.353961	-0.134944	0.000194085	0.019503	Hypomethylated in 0	0.134944	0.000194085	0.019503	Hypermethylated in 1
cg25650076		0.491257	0.356323	-0.134933	8.73958e-05	0.0132514	Hypomethylated in 0	0.134933	8.73958e-05	0.0132514	Hypermethylated in 1
cg00056433		0.631942	0.49702	-0.134922	0.000192167	0.0194039	Hypomethylated in 0	0.134922	0.000192167	0.0194039	Hypermethylated in 1
cg07327325	PAX2	0.35959	0.224715	-0.134874	5.64829e-06	0.00414807	Hypomethylated in 0	0.134874	5.64829e-06	0.00414807	Hypermethylated in 1
cg10166283	ZNF229	0.537976	0.403117	-0.134859	1.75706e-06	0.00271918	Hypomethylated in 0	0.134859	1.75706e-06	0.00271918	Hypermethylated in 1
cg18480129	PAK3	0.526225	0.39137	-0.134855	0.000113128	0.0150242	Hypomethylated in 0	0.134855	0.000113128	0.0150242	Hypermethylated in 1
cg12147137	WASF3	0.301638	0.166809	-0.134828	0.000994254	0.0446156	Hypomethylated in 0	0.134828	0.000994254	0.0446156	Hypermethylated in 1
cg24632247		0.446587	0.311767	-0.13482	0.00030161	0.0242554	Hypomethylated in 0	0.13482	0.00030161	0.0242554	Hypermethylated in 1
cg23685759	SLIT1	0.430628	0.295889	-0.134739	0.00065002	0.0358846	Hypomethylated in 0	0.134739	0.00065002	0.0358846	Hypermethylated in 1
cg21094669	GLRA3	0.645336	0.510603	-0.134732	4.66738e-06	0.0039252	Hypomethylated in 0	0.134732	4.66738e-06	0.0039252	Hypermethylated in 1
cg18716164	VSTM2B	0.466901	0.33217	-0.134731	0.000225108	0.0210187	Hypomethylated in 0	0.134731	0.000225108	0.0210187	Hypermethylated in 1
cg03399905	ANKRD34C	0.4257	0.290992	-0.134708	0.000469682	0.0304225	Hypomethylated in 0	0.134708	0.000469682	0.0304225	Hypermethylated in 1
cg04176674		0.376548	0.24184	-0.134708	2.96598e-05	0.00823085	Hypomethylated in 0	0.134708	2.96598e-05	0.00823085	Hypermethylated in 1
cg00240734	SLC35F1	0.57684	0.442161	-0.134679	0.000287363	0.0237104	Hypomethylated in 0	0.134679	0.000287363	0.0237104	Hypermethylated in 1
cg14900984	TDH	0.410771	0.276137	-0.134635	0.00030161	0.0242554	Hypomethylated in 0	0.134635	0.00030161	0.0242554	Hypermethylated in 1
cg23194354	SDK1	0.327751	0.19314	-0.134611	0.00065002	0.0358846	Hypomethylated in 0	0.134611	0.00065002	0.0358846	Hypermethylated in 1
cg15025103		0.530164	0.395558	-0.134606	9.11029e-05	0.0134859	Hypomethylated in 0	0.134606	9.11029e-05	0.0134859	Hypermethylated in 1
cg15299832	OLIG2	0.44873	0.314157	-0.134572	2.15034e-05	0.00702735	Hypomethylated in 0	0.134572	2.15034e-05	0.00702735	Hypermethylated in 1
cg03337057	TSKS	0.648147	0.513594	-0.134553	0.000394403	0.0278961	Hypomethylated in 0	0.134553	0.000394403	0.0278961	Hypermethylated in 1
cg26132774		0.729732	0.595184	-0.134547	3.5924e-05	0.00888056	Hypomethylated in 0	0.134547	3.5924e-05	0.00888056	Hypermethylated in 1
cg20209956	CCKBR	0.299769	0.165285	-0.134483	3.25037e-06	0.00347803	Hypomethylated in 0	0.134483	3.25037e-06	0.00347803	Hypermethylated in 1
cg02383130	AMPH	0.569061	0.434584	-0.134478	4.15946e-05	0.00951024	Hypomethylated in 0	0.134478	4.15946e-05	0.00951024	Hypermethylated in 1
cg01064265	IRX6	0.541609	0.407166	-0.134443	6.35849e-06	0.00431402	Hypomethylated in 0	0.134443	6.35849e-06	0.00431402	Hypermethylated in 1
cg14135814	SRRM4	0.493819	0.35939	-0.134428	8.88204e-06	0.00491351	Hypomethylated in 0	0.134428	8.88204e-06	0.00491351	Hypermethylated in 1
cg04380513	ST8SIA4	0.375438	0.241034	-0.134404	1.27055e-05	0.00559081	Hypomethylated in 0	0.134404	1.27055e-05	0.00559081	Hypermethylated in 1
cg23463269	INSC	0.55244	0.418078	-0.134362	0.00020395	0.0200583	Hypomethylated in 0	0.134362	0.00020395	0.0200583	Hypermethylated in 1
cg22627390	JAM2	0.357552	0.223213	-0.134339	0.000173072	0.0185565	Hypomethylated in 0	0.134339	0.000173072	0.0185565	Hypermethylated in 1
cg19047292	DKFZP434H168;GNAO1	0.559126	0.424793	-0.134333	0.000179229	0.0187497	Hypomethylated in 0	0.134333	0.000179229	0.0187497	Hypermethylated in 1
cg07548607	ZSWIM2	0.451555	0.31725	-0.134306	0.000553042	0.0330338	Hypomethylated in 0	0.134306	0.000553042	0.0330338	Hypermethylated in 1
cg10543574		0.546032	0.411733	-0.134299	3.69155e-05	0.00901262	Hypomethylated in 0	0.134299	3.69155e-05	0.00901262	Hypermethylated in 1
cg17632299	LECT1	0.580147	0.445969	-0.134177	1.66971e-05	0.00631646	Hypomethylated in 0	0.134177	1.66971e-05	0.00631646	Hypermethylated in 1
cg04588165		0.433304	0.299261	-0.134044	0.000185592	0.0191637	Hypomethylated in 0	0.134044	0.000185592	0.0191637	Hypermethylated in 1
cg06632027	SNCA	0.546727	0.4127	-0.134027	0.000376085	0.027233	Hypomethylated in 0	0.134027	0.000376085	0.027233	Hypermethylated in 1
cg11182518		0.458127	0.324099	-0.134027	2.41728e-05	0.00739629	Hypomethylated in 0	0.134027	2.41728e-05	0.00739629	Hypermethylated in 1
cg19744936	EPHX3	0.478671	0.344646	-0.134025	0.000641125	0.0356405	Hypomethylated in 0	0.134025	0.000641125	0.0356405	Hypermethylated in 1
cg13019491	SIX6	0.668627	0.534611	-0.134015	4.39009e-07	0.00169984	Hypomethylated in 0	0.134015	4.39009e-07	0.00169984	Hypermethylated in 1
cg10319893	C13orf36	0.518331	0.384326	-0.134006	1.01504e-05	0.00513713	Hypomethylated in 0	0.134006	1.01504e-05	0.00513713	Hypermethylated in 1
cg00586644	CHAT	0.564736	0.430741	-0.133995	3.5924e-05	0.00888056	Hypomethylated in 0	0.133995	3.5924e-05	0.00888056	Hypermethylated in 1
cg08327106	RALYL	0.536783	0.402789	-0.133994	0.00019896	0.0197491	Hypomethylated in 0	0.133994	0.00019896	0.0197491	Hypermethylated in 1
cg16326674	QRFPR	0.600721	0.466754	-0.133967	2.07939e-05	0.00695942	Hypomethylated in 0	0.133967	2.07939e-05	0.00695942	Hypermethylated in 1
cg08620044	LOC645323	0.444597	0.310653	-0.133945	3.45784e-05	0.00879763	Hypomethylated in 0	0.133945	3.45784e-05	0.00879763	Hypermethylated in 1
cg19717595	DAB1	0.609623	0.475681	-0.133942	5.15781e-05	0.0104982	Hypomethylated in 0	0.133942	5.15781e-05	0.0104982	Hypermethylated in 1
cg05102394	EDNRA	0.614411	0.480483	-0.133928	5.35408e-06	0.00405864	Hypomethylated in 0	0.133928	5.35408e-06	0.00405864	Hypermethylated in 1
cg18022777	ALK	0.393208	0.259346	-0.133862	0.000103668	0.0144272	Hypomethylated in 0	0.133862	0.000103668	0.0144272	Hypermethylated in 1
cg08921126	SNAP25	0.290884	0.15704	-0.133844	2.87759e-06	0.00332623	Hypomethylated in 0	0.133844	2.87759e-06	0.00332623	Hypermethylated in 1
cg27464184		0.516506	0.382744	-0.133761	0.000225108	0.0210187	Hypomethylated in 0	0.133761	0.000225108	0.0210187	Hypermethylated in 1
cg00015770	QRFPR	0.605878	0.472196	-0.133682	3.37096e-06	0.00351663	Hypomethylated in 0	0.133682	3.37096e-06	0.00351663	Hypermethylated in 1
cg16818414	FBLN1	0.396066	0.262393	-0.133673	0.000680503	0.0367867	Hypomethylated in 0	0.133673	0.000680503	0.0367867	Hypermethylated in 1
cg15109851	FSTL1	0.515444	0.381771	-0.133672	0.000401962	0.0281173	Hypomethylated in 0	0.133672	0.000401962	0.0281173	Hypermethylated in 1
cg06577205	FBXL7	0.585181	0.45153	-0.133651	8.72822e-06	0.00486435	Hypomethylated in 0	0.133651	8.72822e-06	0.00486435	Hypermethylated in 1
cg13645732	PPP1R13L	0.367883	0.234236	-0.133647	7.35579e-05	0.0122492	Hypomethylated in 0	0.133647	7.35579e-05	0.0122492	Hypermethylated in 1
cg06645033		0.604396	0.470758	-0.133638	8.29621e-05	0.0129406	Hypomethylated in 0	0.133638	8.29621e-05	0.0129406	Hypermethylated in 1
cg09556826		0.656787	0.523152	-0.133635	5.07568e-05	0.0104388	Hypomethylated in 0	0.133635	5.07568e-05	0.0104388	Hypermethylated in 1
cg26122980	AMPH	0.700434	0.566805	-0.133629	7.35579e-05	0.0122492	Hypomethylated in 0	0.133629	7.35579e-05	0.0122492	Hypermethylated in 1
cg12363807	SPG20	0.429612	0.295985	-0.133628	5.32231e-06	0.00405864	Hypomethylated in 0	0.133628	5.32231e-06	0.00405864	Hypermethylated in 1
cg17191462	TFAP2D	0.643397	0.509777	-0.133619	1.36081e-05	0.00579137	Hypomethylated in 0	0.133619	1.36081e-05	0.00579137	Hypermethylated in 1
cg26565021	CHST8	0.450287	0.316669	-0.133618	0.000222903	0.0209171	Hypomethylated in 0	0.133618	0.000222903	0.0209171	Hypermethylated in 1
cg07078841	CYP1B1	0.535736	0.402122	-0.133614	0.000216409	0.020581	Hypomethylated in 0	0.133614	0.000216409	0.020581	Hypermethylated in 1
cg11930908		0.415058	0.281458	-0.133599	0.00054539	0.0328122	Hypomethylated in 0	0.133599	0.00054539	0.0328122	Hypermethylated in 1
cg13535593	MATK	0.360684	0.227127	-0.133558	0.000116062	0.0151929	Hypomethylated in 0	0.133558	0.000116062	0.0151929	Hypermethylated in 1
cg14383422	AOX1	0.608078	0.474529	-0.133549	0.000175686	0.0186288	Hypomethylated in 0	0.133549	0.000175686	0.0186288	Hypermethylated in 1
cg05562381		0.435691	0.302152	-0.133539	0.000748894	0.0386484	Hypomethylated in 0	0.133539	0.000748894	0.0386484	Hypermethylated in 1
cg15531403	NPBWR1	0.700792	0.567277	-0.133514	7.01601e-05	0.011949	Hypomethylated in 0	0.133514	7.01601e-05	0.011949	Hypermethylated in 1
cg16636671	ZIC1	0.625062	0.49157	-0.133493	4.27339e-05	0.00961805	Hypomethylated in 0	0.133493	4.27339e-05	0.00961805	Hypermethylated in 1
cg07200487		0.601274	0.4678	-0.133475	6.34683e-05	0.011483	Hypomethylated in 0	0.133475	6.34683e-05	0.011483	Hypermethylated in 1
cg00312921		0.572085	0.438619	-0.133466	4.21492e-06	0.00382215	Hypomethylated in 0	0.133466	4.21492e-06	0.00382215	Hypermethylated in 1
cg07276379	MXRA5	0.500778	0.367352	-0.133425	3.2901e-06	0.00350054	Hypomethylated in 0	0.133425	3.2901e-06	0.00350054	Hypermethylated in 1
cg26844246	TLX3	0.614217	0.480793	-0.133424	1.35306e-05	0.00577151	Hypomethylated in 0	0.133424	1.35306e-05	0.00577151	Hypermethylated in 1
cg01487187	CCKBR	0.518379	0.384957	-0.133422	6.97918e-05	0.0119461	Hypomethylated in 0	0.133422	6.97918e-05	0.0119461	Hypermethylated in 1
cg09359907	PIK3R5	0.332348	0.19895	-0.133399	0.000398166	0.0280246	Hypomethylated in 0	0.133399	0.000398166	0.0280246	Hypermethylated in 1
cg08050235	INA	0.35305	0.219651	-0.133398	5.04858e-05	0.0104388	Hypomethylated in 0	0.133398	5.04858e-05	0.0104388	Hypermethylated in 1
cg05893614	FAM19A4	0.549736	0.416397	-0.133339	8.4775e-06	0.00485336	Hypomethylated in 0	0.133339	8.4775e-06	0.00485336	Hypermethylated in 1
cg18652900	PGLYRP2	0.645212	0.511912	-0.133299	1.39222e-05	0.00582578	Hypomethylated in 0	0.133299	1.39222e-05	0.00582578	Hypermethylated in 1
cg05658182	GPR78	0.399994	0.266728	-0.133265	0.000140821	0.0167268	Hypomethylated in 0	0.133265	0.000140821	0.0167268	Hypermethylated in 1
cg23494140	EDNRB	0.519619	0.386375	-0.133245	1.49919e-05	0.00601142	Hypomethylated in 0	0.133245	1.49919e-05	0.00601142	Hypermethylated in 1
cg17673237	FAM155A	0.569647	0.436428	-0.133219	7.0286e-06	0.00452287	Hypomethylated in 0	0.133219	7.0286e-06	0.00452287	Hypermethylated in 1
cg14777772	PDGFRA	0.486784	0.353567	-0.133217	0.000174811	0.0186203	Hypomethylated in 0	0.133217	0.000174811	0.0186203	Hypermethylated in 1
cg24876960	IRX4	0.532109	0.39894	-0.133169	1.91162e-05	0.00664126	Hypomethylated in 0	0.133169	1.91162e-05	0.00664126	Hypermethylated in 1
cg05359130		0.510147	0.377007	-0.13314	0.000513357	0.031726	Hypomethylated in 0	0.13314	0.000513357	0.031726	Hypermethylated in 1
cg25428398	EHD3	0.439208	0.306081	-0.133127	0.00104871	0.0458611	Hypomethylated in 0	0.133127	0.00104871	0.0458611	Hypermethylated in 1
cg20940153	XKR6	0.293848	0.16078	-0.133068	0.00101662	0.0450576	Hypomethylated in 0	0.133068	0.00101662	0.0450576	Hypermethylated in 1
cg07148197		0.518705	0.385758	-0.132947	0.000118461	0.0153354	Hypomethylated in 0	0.132947	0.000118461	0.0153354	Hypermethylated in 1
cg01968402		0.243054	0.110116	-0.132938	1.48433e-06	0.00259768	Hypomethylated in 0	0.132938	1.48433e-06	0.00259768	Hypermethylated in 1
cg25021259	PPP2R2B	0.577037	0.444105	-0.132932	2.64152e-05	0.00772277	Hypomethylated in 0	0.132932	2.64152e-05	0.00772277	Hypermethylated in 1
cg24934561	KIAA0495	0.465191	0.332316	-0.132875	2.48533e-05	0.0075246	Hypomethylated in 0	0.132875	2.48533e-05	0.0075246	Hypermethylated in 1
cg13166213	GATA4	0.518441	0.385696	-0.132745	4.52969e-06	0.00391428	Hypomethylated in 0	0.132745	4.52969e-06	0.00391428	Hypermethylated in 1
cg10989897	ELAVL4	0.56528	0.432544	-0.132735	2.9487e-06	0.00338751	Hypomethylated in 0	0.132735	2.9487e-06	0.00338751	Hypermethylated in 1
cg24684807		0.416067	0.283339	-0.132729	3.00314e-06	0.00340841	Hypomethylated in 0	0.132729	3.00314e-06	0.00340841	Hypermethylated in 1
cg21773872	CRHR2	0.73087	0.598216	-0.132654	0.00033052	0.0253449	Hypomethylated in 0	0.132654	0.00033052	0.0253449	Hypermethylated in 1
cg19998368	C12orf56	0.46137	0.328759	-0.132611	0.000284591	0.0236379	Hypomethylated in 0	0.132611	0.000284591	0.0236379	Hypermethylated in 1
cg00169412		0.531751	0.399152	-0.1326	3.8277e-06	0.00372345	Hypomethylated in 0	0.1326	3.8277e-06	0.00372345	Hypermethylated in 1
cg10354244	APCDD1L	0.645151	0.512554	-0.132597	2.56862e-07	0.00151317	Hypomethylated in 0	0.132597	2.56862e-07	0.00151317	Hypermethylated in 1
cg22058708		0.345677	0.213099	-0.132577	1.38431e-05	0.00582519	Hypomethylated in 0	0.132577	1.38431e-05	0.00582519	Hypermethylated in 1
cg18537730	IZUMO1	0.784854	0.652285	-0.132569	4.20468e-05	0.00955529	Hypomethylated in 0	0.132569	4.20468e-05	0.00955529	Hypermethylated in 1
cg21557030	KCNK10	0.496242	0.363694	-0.132548	0.000148119	0.0171212	Hypomethylated in 0	0.132548	0.000148119	0.0171212	Hypermethylated in 1
cg15131808		0.536172	0.40365	-0.132522	0.000766092	0.0391475	Hypomethylated in 0	0.132522	0.000766092	0.0391475	Hypermethylated in 1
cg15658945		0.503965	0.371455	-0.132511	0.00121299	0.0492982	Hypomethylated in 0	0.132511	0.00121299	0.0492982	Hypermethylated in 1
cg20709008	NEUROD1	0.329506	0.19701	-0.132496	0.000247102	0.0221025	Hypomethylated in 0	0.132496	0.000247102	0.0221025	Hypermethylated in 1
cg24643706		0.568553	0.436102	-0.132451	0.000311974	0.0245873	Hypomethylated in 0	0.132451	0.000311974	0.0245873	Hypermethylated in 1
cg07822777	ESX1	0.655437	0.523006	-0.132431	0.000150377	0.0172809	Hypomethylated in 0	0.132431	0.000150377	0.0172809	Hypermethylated in 1
cg16504626		0.679079	0.546661	-0.132418	1.80702e-05	0.00653238	Hypomethylated in 0	0.132418	1.80702e-05	0.00653238	Hypermethylated in 1
cg17535595	PCDH8	0.539498	0.407106	-0.132391	0.00105804	0.0460223	Hypomethylated in 0	0.132391	0.00105804	0.0460223	Hypermethylated in 1
cg23739994	GPR83	0.524295	0.391928	-0.132367	0.000138699	0.0165957	Hypomethylated in 0	0.132367	0.000138699	0.0165957	Hypermethylated in 1
cg22498996	AGTR1	0.370189	0.237836	-0.132353	6.44831e-05	0.0115439	Hypomethylated in 0	0.132353	6.44831e-05	0.0115439	Hypermethylated in 1
cg02595832	FOXI2	0.566788	0.434541	-0.132246	2.32498e-05	0.0072622	Hypomethylated in 0	0.132246	2.32498e-05	0.0072622	Hypermethylated in 1
cg13198321	ALDH1A2	0.4006	0.268354	-0.132246	0.000555615	0.0330872	Hypomethylated in 0	0.132246	0.000555615	0.0330872	Hypermethylated in 1
cg02766845		0.395361	0.263118	-0.132244	8.33957e-05	0.0129705	Hypomethylated in 0	0.132244	8.33957e-05	0.0129705	Hypermethylated in 1
cg21695661		0.607493	0.475275	-0.132218	4.20468e-05	0.00955529	Hypomethylated in 0	0.132218	4.20468e-05	0.00955529	Hypermethylated in 1
cg22082709	AGTR1	0.461835	0.329622	-0.132213	0.00012029	0.0154547	Hypomethylated in 0	0.132213	0.00012029	0.0154547	Hypermethylated in 1
cg11903133	ZFP64	0.508933	0.376723	-0.13221	0.000617957	0.0349545	Hypomethylated in 0	0.13221	0.000617957	0.0349545	Hypermethylated in 1
cg14598327		0.605063	0.472867	-0.132196	0.000117256	0.0152638	Hypomethylated in 0	0.132196	0.000117256	0.0152638	Hypermethylated in 1
cg25197181		0.49621	0.364015	-0.132195	0.000283214	0.023581	Hypomethylated in 0	0.132195	0.000283214	0.023581	Hypermethylated in 1
cg08381274	GDF6	0.529097	0.396919	-0.132178	1.36081e-05	0.00579137	Hypomethylated in 0	0.132178	1.36081e-05	0.00579137	Hypermethylated in 1
cg17761743		0.436583	0.304405	-0.132178	3.87417e-06	0.00373085	Hypomethylated in 0	0.132178	3.87417e-06	0.00373085	Hypermethylated in 1
cg13966567	NXN	0.464167	0.332004	-0.132163	0.000626552	0.0351908	Hypomethylated in 0	0.132163	0.000626552	0.0351908	Hypermethylated in 1
cg03410436	ADARB2	0.492163	0.360009	-0.132153	0.000150377	0.0172809	Hypomethylated in 0	0.132153	0.000150377	0.0172809	Hypermethylated in 1
cg23987444	SLC18A3;CHAT	0.697186	0.565038	-0.132148	0.000346757	0.0260199	Hypomethylated in 0	0.132148	0.000346757	0.0260199	Hypermethylated in 1
cg11458555	GRIA3	0.758574	0.626454	-0.13212	1.46547e-05	0.00597213	Hypomethylated in 0	0.13212	1.46547e-05	0.00597213	Hypermethylated in 1
cg21849393	FLT3	0.470782	0.338763	-0.132019	3.30992e-05	0.00863842	Hypomethylated in 0	0.132019	3.30992e-05	0.00863842	Hypermethylated in 1
cg26609631	GSX1	0.583098	0.451095	-0.132003	9.4685e-06	0.00504422	Hypomethylated in 0	0.132003	9.4685e-06	0.00504422	Hypermethylated in 1
cg13974773		0.532174	0.400187	-0.131987	3.30992e-05	0.00863842	Hypomethylated in 0	0.131987	3.30992e-05	0.00863842	Hypermethylated in 1
cg23964682	ANKMY1	0.438389	0.306411	-0.131977	0.000909285	0.0426101	Hypomethylated in 0	0.131977	0.000909285	0.0426101	Hypermethylated in 1
cg10463150	HELT	0.509872	0.377921	-0.131951	0.000131171	0.0161437	Hypomethylated in 0	0.131951	0.000131171	0.0161437	Hypermethylated in 1
cg02346970	PDZD2	0.324821	0.192885	-0.131936	0.00109617	0.0468645	Hypomethylated in 0	0.131936	0.00109617	0.0468645	Hypermethylated in 1
cg23026864	PCDHA7;PCDHA12;PCDHA6;PCDHAC1;PCDHA10;PCDHA4;PCDHA11;PCDHA8;PCDHA1;PCDHA2;PCDHA9;PCDHA13;PCDHA5;PCDHA3	0.495017	0.3631	-0.131917	3.63175e-05	0.00894242	Hypomethylated in 0	0.131917	3.63175e-05	0.00894242	Hypermethylated in 1
cg14250833	GCM2	0.561593	0.429677	-0.131916	0.000494526	0.0311534	Hypomethylated in 0	0.131916	0.000494526	0.0311534	Hypermethylated in 1
cg16206460	PGLYRP2	0.722816	0.590901	-0.131915	2.16946e-06	0.00301671	Hypomethylated in 0	0.131915	2.16946e-06	0.00301671	Hypermethylated in 1
cg00146004		0.415929	0.284015	-0.131914	6.43403e-06	0.00432609	Hypomethylated in 0	0.131914	6.43403e-06	0.00432609	Hypermethylated in 1
cg20475322	MIR125B1;LOC399959	0.681649	0.549751	-0.131897	8.50054e-07	0.00222501	Hypomethylated in 0	0.131897	8.50054e-07	0.00222501	Hypermethylated in 1
cg09236284	TAC1	0.471214	0.339317	-0.131897	0.000200942	0.0198668	Hypomethylated in 0	0.131897	0.000200942	0.0198668	Hypermethylated in 1
cg27319192		0.387591	0.255717	-0.131874	1.31494e-05	0.00568665	Hypomethylated in 0	0.131874	1.31494e-05	0.00568665	Hypermethylated in 1
cg02147695	EDNRB	0.549553	0.417693	-0.13186	5.02162e-05	0.0104134	Hypomethylated in 0	0.13186	5.02162e-05	0.0104134	Hypermethylated in 1
cg23144681		0.556114	0.424316	-0.131798	2.33796e-05	0.00728451	Hypomethylated in 0	0.131798	2.33796e-05	0.00728451	Hypermethylated in 1
cg27529871		0.494595	0.362821	-0.131774	0.000425456	0.02905	Hypomethylated in 0	0.131774	0.000425456	0.02905	Hypermethylated in 1
cg06418959	GABRA1	0.386975	0.255212	-0.131763	7.99655e-06	0.00475368	Hypomethylated in 0	0.131763	7.99655e-06	0.00475368	Hypermethylated in 1
cg02695467		0.39449	0.262739	-0.131751	0.000100511	0.0142102	Hypomethylated in 0	0.131751	0.000100511	0.0142102	Hypermethylated in 1
cg13692476	CNNM1	0.621508	0.489776	-0.131732	0.000244695	0.021987	Hypomethylated in 0	0.131732	0.000244695	0.021987	Hypermethylated in 1
cg04897683	NEUROG1	0.516	0.384291	-0.131709	3.04863e-05	0.00831576	Hypomethylated in 0	0.131709	3.04863e-05	0.00831576	Hypermethylated in 1
cg23809442	FGF14	0.697702	0.566002	-0.1317	9.4685e-06	0.00504422	Hypomethylated in 0	0.1317	9.4685e-06	0.00504422	Hypermethylated in 1
cg02167438	PAK7	0.491984	0.360318	-0.131666	0.000196022	0.0196081	Hypomethylated in 0	0.131666	0.000196022	0.0196081	Hypermethylated in 1
cg15027630	SRRM3	0.397509	0.26586	-0.131649	7.39449e-05	0.0122863	Hypomethylated in 0	0.131649	7.39449e-05	0.0122863	Hypermethylated in 1
cg25084878	FBN2	0.606909	0.475289	-0.13162	2.43075e-05	0.00742536	Hypomethylated in 0	0.13162	2.43075e-05	0.00742536	Hypermethylated in 1
cg08590601	FLI1	0.281853	0.150257	-0.131597	3.5924e-05	0.00888056	Hypomethylated in 0	0.131597	3.5924e-05	0.00888056	Hypermethylated in 1
cg25932164	PPP1R16B	0.481798	0.350206	-0.131592	0.000683624	0.0368649	Hypomethylated in 0	0.131592	0.000683624	0.0368649	Hypermethylated in 1
cg08884571	PPP1R13L	0.526383	0.394799	-0.131584	0.000579277	0.0338399	Hypomethylated in 0	0.131584	0.000579277	0.0338399	Hypermethylated in 1
cg17009433	GLDC	0.399498	0.267918	-0.13158	0.000340175	0.0257478	Hypomethylated in 0	0.13158	0.000340175	0.0257478	Hypermethylated in 1
cg00149947		0.340778	0.209205	-0.131573	0.000437678	0.0294285	Hypomethylated in 0	0.131573	0.000437678	0.0294285	Hypermethylated in 1
cg05982485	GABRA1	0.407401	0.275842	-0.13156	7.36684e-06	0.00459831	Hypomethylated in 0	0.13156	7.36684e-06	0.00459831	Hypermethylated in 1
cg20148575		0.782729	0.651223	-0.131507	1.20664e-05	0.00546439	Hypomethylated in 0	0.131507	1.20664e-05	0.00546439	Hypermethylated in 1
cg24669528	C13orf36	0.383321	0.251833	-0.131489	3.94489e-06	0.00373085	Hypomethylated in 0	0.131489	3.94489e-06	0.00373085	Hypermethylated in 1
cg17029156	DPYSL5	0.577938	0.446463	-0.131476	0.000499172	0.0313301	Hypomethylated in 0	0.131476	0.000499172	0.0313301	Hypermethylated in 1
cg05364759	ALPL	0.505849	0.374399	-0.13145	0.000179229	0.0187497	Hypomethylated in 0	0.13145	0.000179229	0.0187497	Hypermethylated in 1
cg10157975	ZNF304	0.353199	0.221752	-0.131447	8.69425e-05	0.0132416	Hypomethylated in 0	0.131447	8.69425e-05	0.0132416	Hypermethylated in 1
cg09275704		0.609592	0.478184	-0.131408	0.00109617	0.0468645	Hypomethylated in 0	0.131408	0.00109617	0.0468645	Hypermethylated in 1
cg19509715		0.471046	0.339664	-0.131382	0.000869372	0.0416198	Hypomethylated in 0	0.131382	0.000869372	0.0416198	Hypermethylated in 1
cg00391044		0.571484	0.440141	-0.131342	0.000105282	0.0144908	Hypomethylated in 0	0.131342	0.000105282	0.0144908	Hypermethylated in 1
cg12528713	FGF5	0.470802	0.339527	-0.131275	3.85087e-06	0.00373085	Hypomethylated in 0	0.131275	3.85087e-06	0.00373085	Hypermethylated in 1
cg12092090	CACNA1A	0.494713	0.363499	-0.131214	0.000985438	0.0444169	Hypomethylated in 0	0.131214	0.000985438	0.0444169	Hypermethylated in 1
cg01653005	PIK3R5	0.31973	0.188523	-0.131207	0.000285974	0.0237055	Hypomethylated in 0	0.131207	0.000285974	0.0237055	Hypermethylated in 1
cg26896572	C3orf14	0.590562	0.459358	-0.131203	7.63076e-05	0.0124687	Hypomethylated in 0	0.131203	7.63076e-05	0.0124687	Hypermethylated in 1
cg12740757	ALK	0.473239	0.342048	-0.131191	0.000450227	0.0298436	Hypomethylated in 0	0.131191	0.000450227	0.0298436	Hypermethylated in 1
cg08959216	TBX20	0.445916	0.314745	-0.131171	0.000216409	0.020581	Hypomethylated in 0	0.131171	0.000216409	0.020581	Hypermethylated in 1
cg25942450	TLX3	0.622351	0.491259	-0.131092	7.71109e-05	0.0125398	Hypomethylated in 0	0.131092	7.71109e-05	0.0125398	Hypermethylated in 1
cg05990549	GLRA3	0.496276	0.365262	-0.131014	1.53365e-05	0.00607801	Hypomethylated in 0	0.131014	1.53365e-05	0.00607801	Hypermethylated in 1
cg20002504	ANKMY1	0.483862	0.352855	-0.131008	0.000540344	0.0326608	Hypomethylated in 0	0.131008	0.000540344	0.0326608	Hypermethylated in 1
cg23483840	HLA-J;NCRNA00171	0.315952	0.184983	-0.13097	0.000237606	0.021683	Hypomethylated in 0	0.13097	0.000237606	0.021683	Hypermethylated in 1
cg24928391	SOX17	0.653488	0.522526	-0.130962	7.36684e-06	0.00459831	Hypomethylated in 0	0.130962	7.36684e-06	0.00459831	Hypermethylated in 1
cg05857941		0.331844	0.200916	-0.130928	1.19974e-05	0.00544627	Hypomethylated in 0	0.130928	1.19974e-05	0.00544627	Hypermethylated in 1
cg18771173	SLC5A7	0.60375	0.472823	-0.130927	0.000156558	0.0176447	Hypomethylated in 0	0.130927	0.000156558	0.0176447	Hypermethylated in 1
cg01287975	TAC1	0.605787	0.4749	-0.130887	0.000210092	0.0203104	Hypomethylated in 0	0.130887	0.000210092	0.0203104	Hypermethylated in 1
cg12820681		0.526414	0.395537	-0.130877	0.000196022	0.0196081	Hypomethylated in 0	0.130877	0.000196022	0.0196081	Hypermethylated in 1
cg18029761	GPR123	0.448287	0.317433	-0.130854	0.000232988	0.0214655	Hypomethylated in 0	0.130854	0.000232988	0.0214655	Hypermethylated in 1
cg17397150		0.528847	0.398067	-0.130781	3.87658e-05	0.00922385	Hypomethylated in 0	0.130781	3.87658e-05	0.00922385	Hypermethylated in 1
cg02650401	SOX2OT	0.685117	0.554343	-0.130773	7.49765e-06	0.00463792	Hypomethylated in 0	0.130773	7.49765e-06	0.00463792	Hypermethylated in 1
cg24395801	COL24A1	0.445308	0.314547	-0.130762	0.000116062	0.0151929	Hypomethylated in 0	0.130762	0.000116062	0.0151929	Hypermethylated in 1
cg21525592		0.416643	0.285884	-0.130759	5.83063e-05	0.0110565	Hypomethylated in 0	0.130759	5.83063e-05	0.0110565	Hypermethylated in 1
cg04184208	C14orf132	0.22124	0.0904935	-0.130747	0.00119188	0.048918	Hypomethylated in 0	0.130747	0.00119188	0.048918	Hypermethylated in 1
cg13983063	PPP2R2B	0.475604	0.344858	-0.130746	1.40819e-05	0.00585336	Hypomethylated in 0	0.130746	1.40819e-05	0.00585336	Hypermethylated in 1
cg06955749	RALYL	0.501191	0.37048	-0.13071	2.83814e-05	0.00802813	Hypomethylated in 0	0.13071	2.83814e-05	0.00802813	Hypermethylated in 1
cg02989521	ELMOD1;LOC643923	0.437047	0.306359	-0.130688	0.000877222	0.0418246	Hypomethylated in 0	0.130688	0.000877222	0.0418246	Hypermethylated in 1
cg05281894	PDPN	0.505401	0.374715	-0.130686	1.83781e-05	0.0065976	Hypomethylated in 0	0.130686	1.83781e-05	0.0065976	Hypermethylated in 1
cg24876786	ZFR2	0.448187	0.317538	-0.130648	8.42694e-05	0.0130629	Hypomethylated in 0	0.130648	8.42694e-05	0.0130629	Hypermethylated in 1
cg25366582		0.721065	0.590462	-0.130603	6.38049e-05	0.0114939	Hypomethylated in 0	0.130603	6.38049e-05	0.0114939	Hypermethylated in 1
cg10056132	C10orf53	0.539995	0.409394	-0.130601	2.42868e-08	0.000576723	Hypomethylated in 0	0.130601	2.42868e-08	0.000576723	Hypermethylated in 1
cg19883384		0.460798	0.330229	-0.130569	0.00015814	0.0177482	Hypomethylated in 0	0.130569	0.00015814	0.0177482	Hypermethylated in 1
cg06664085	ARMC4	0.347159	0.216594	-0.130565	0.000318045	0.0248358	Hypomethylated in 0	0.130565	0.000318045	0.0248358	Hypermethylated in 1
cg09083579	THBD	0.425979	0.295422	-0.130557	7.43338e-05	0.0122964	Hypomethylated in 0	0.130557	7.43338e-05	0.0122964	Hypermethylated in 1
cg20375342	FAM19A4	0.563509	0.432969	-0.13054	3.09927e-05	0.00837459	Hypomethylated in 0	0.13054	3.09927e-05	0.00837459	Hypermethylated in 1
cg06936631	SHANK1	0.452469	0.321943	-0.130526	3.71386e-06	0.00366024	Hypomethylated in 0	0.130526	3.71386e-06	0.00366024	Hypermethylated in 1
cg21977377	NKX2-2	0.59342	0.462911	-0.130509	1.13923e-05	0.00538421	Hypomethylated in 0	0.130509	1.13923e-05	0.00538421	Hypermethylated in 1
cg22839075	SYN2	0.417078	0.286588	-0.13049	0.000525464	0.0321401	Hypomethylated in 0	0.13049	0.000525464	0.0321401	Hypermethylated in 1
cg12080391	KCNA1	0.453619	0.323151	-0.130468	9.39802e-05	0.0137166	Hypomethylated in 0	0.130468	9.39802e-05	0.0137166	Hypermethylated in 1
cg23059304	C14orf23	0.356247	0.225788	-0.130459	0.00022958	0.0212982	Hypomethylated in 0	0.130459	0.00022958	0.0212982	Hypermethylated in 1
cg26428455		0.34572	0.215288	-0.130432	3.51492e-05	0.00885262	Hypomethylated in 0	0.130432	3.51492e-05	0.00885262	Hypermethylated in 1
cg08678514	NTSR1	0.490321	0.359914	-0.130407	3.75227e-05	0.00906047	Hypomethylated in 0	0.130407	3.75227e-05	0.00906047	Hypermethylated in 1
cg14592474	MAGI2	0.629615	0.499223	-0.130392	0.000662057	0.0362712	Hypomethylated in 0	0.130392	0.000662057	0.0362712	Hypermethylated in 1
cg12075720	UNC13A	0.485734	0.355359	-0.130376	0.000336927	0.0256367	Hypomethylated in 0	0.130376	0.000336927	0.0256367	Hypermethylated in 1
cg22204479	NKX2-4	0.421247	0.290873	-0.130374	3.51492e-05	0.00885262	Hypomethylated in 0	0.130374	3.51492e-05	0.00885262	Hypermethylated in 1
cg19166660	DAB1	0.648677	0.518314	-0.130364	0.000327359	0.0252212	Hypomethylated in 0	0.130364	0.000327359	0.0252212	Hypermethylated in 1
cg15822765		0.692842	0.562569	-0.130272	1.17923e-05	0.00542351	Hypomethylated in 0	0.130272	1.17923e-05	0.00542351	Hypermethylated in 1
cg14932016	ACTN2	0.480597	0.350338	-0.130259	0.000179229	0.0187497	Hypomethylated in 0	0.130259	0.000179229	0.0187497	Hypermethylated in 1
cg10316490	FAM5C	0.479839	0.349584	-0.130255	0.000321122	0.0249874	Hypomethylated in 0	0.130255	0.000321122	0.0249874	Hypermethylated in 1
cg07025949	ADARB2	0.517067	0.386819	-0.130248	0.000211133	0.0203847	Hypomethylated in 0	0.130248	0.000211133	0.0203847	Hypermethylated in 1
cg02801786		0.692958	0.562711	-0.130246	6.69118e-08	0.000963823	Hypomethylated in 0	0.130246	6.69118e-08	0.000963823	Hypermethylated in 1
cg25019648	BTBD17	0.426232	0.296004	-0.130229	0.000433568	0.0293365	Hypomethylated in 0	0.130229	0.000433568	0.0293365	Hypermethylated in 1
cg19752627	TMEM130	0.577949	0.447766	-0.130183	7.23822e-06	0.00458683	Hypomethylated in 0	0.130183	7.23822e-06	0.00458683	Hypermethylated in 1
cg12075445	GALNT9	0.51559	0.385413	-0.130177	0.000162977	0.0179786	Hypomethylated in 0	0.130177	0.000162977	0.0179786	Hypermethylated in 1
cg02091109		0.452324	0.32221	-0.130114	0.000715568	0.037809	Hypomethylated in 0	0.130114	0.000715568	0.037809	Hypermethylated in 1
cg17402060		0.697616	0.567564	-0.130052	9.99942e-05	0.0141692	Hypomethylated in 0	0.130052	9.99942e-05	0.0141692	Hypermethylated in 1
cg24725789		0.414736	0.284774	-0.129962	0.000298709	0.0241778	Hypomethylated in 0	0.129962	0.000298709	0.0241778	Hypermethylated in 1
cg03976877	VIPR2	0.689524	0.55957	-0.129954	0.000172209	0.0185011	Hypomethylated in 0	0.129954	0.000172209	0.0185011	Hypermethylated in 1
cg09158745		0.357773	0.227845	-0.129928	2.23604e-05	0.00711494	Hypomethylated in 0	0.129928	2.23604e-05	0.00711494	Hypermethylated in 1
cg22477343		0.387299	0.257407	-0.129892	9.97567e-06	0.0051335	Hypomethylated in 0	0.129892	9.97567e-06	0.0051335	Hypermethylated in 1
cg20482521	SORCS3	0.587946	0.458057	-0.12989	9.52361e-06	0.00505919	Hypomethylated in 0	0.12989	9.52361e-06	0.00505919	Hypermethylated in 1
cg14573089		0.555907	0.426037	-0.12987	1.07543e-05	0.00526487	Hypomethylated in 0	0.12987	1.07543e-05	0.00526487	Hypermethylated in 1
cg07247419	NKX2-4	0.6007	0.470843	-0.129857	1.07543e-05	0.00526487	Hypomethylated in 0	0.129857	1.07543e-05	0.00526487	Hypermethylated in 1
cg04100696	DKK3	0.43107	0.301214	-0.129856	0.000668154	0.0364293	Hypomethylated in 0	0.129856	0.000668154	0.0364293	Hypermethylated in 1
cg11873482	TAC1	0.559199	0.429356	-0.129843	0.000677396	0.0366929	Hypomethylated in 0	0.129843	0.000677396	0.0366929	Hypermethylated in 1
cg18358020		0.46704	0.337198	-0.129842	2.04475e-05	0.00688039	Hypomethylated in 0	0.129842	2.04475e-05	0.00688039	Hypermethylated in 1
cg04607400	FAM155A	0.371624	0.241801	-0.129823	9.99942e-05	0.0141692	Hypomethylated in 0	0.129823	9.99942e-05	0.0141692	Hypermethylated in 1
cg13891765		0.551762	0.421943	-0.129819	0.000124029	0.0157141	Hypomethylated in 0	0.129819	0.000124029	0.0157141	Hypermethylated in 1
cg00177451	SALL1	0.64799	0.518197	-0.129793	1.81723e-05	0.00654402	Hypomethylated in 0	0.129793	1.81723e-05	0.00654402	Hypermethylated in 1
cg10056356	FREM3	0.544472	0.414687	-0.129785	1.65092e-05	0.00628987	Hypomethylated in 0	0.129785	1.65092e-05	0.00628987	Hypermethylated in 1
cg07124687		0.703865	0.574114	-0.12975	1.58675e-05	0.00616758	Hypomethylated in 0	0.12975	1.58675e-05	0.00616758	Hypermethylated in 1
cg25020286	PAX7	0.49422	0.364472	-0.129748	0.00039628	0.0279339	Hypomethylated in 0	0.129748	0.00039628	0.0279339	Hypermethylated in 1
cg11203512	CCDC67	0.61066	0.480925	-0.129735	0.000185592	0.0191637	Hypomethylated in 0	0.129735	0.000185592	0.0191637	Hypermethylated in 1
cg22128431	PPP1R16B	0.474039	0.344342	-0.129697	0.000191214	0.0193809	Hypomethylated in 0	0.129697	0.000191214	0.0193809	Hypermethylated in 1
cg03764259		0.289592	0.159945	-0.129647	1.93322e-05	0.00667297	Hypomethylated in 0	0.129647	1.93322e-05	0.00667297	Hypermethylated in 1
cg11737232		0.422565	0.292951	-0.129615	0.000443911	0.0296295	Hypomethylated in 0	0.129615	0.000443911	0.0296295	Hypermethylated in 1
cg03602029	OLIG3	0.679406	0.549822	-0.129584	0.000188384	0.0192503	Hypomethylated in 0	0.129584	0.000188384	0.0192503	Hypermethylated in 1
cg13320626	ST8SIA4	0.45266	0.323095	-0.129565	0.000280479	0.0234629	Hypomethylated in 0	0.129565	0.000280479	0.0234629	Hypermethylated in 1
cg12388309	PAK7	0.361198	0.231725	-0.129473	0.000780114	0.0394922	Hypomethylated in 0	0.129473	0.000780114	0.0394922	Hypermethylated in 1
cg09758742	XKR6	0.241403	0.111949	-0.129453	0.000590092	0.0341784	Hypomethylated in 0	0.129453	0.000590092	0.0341784	Hypermethylated in 1
cg02440668		0.518326	0.388888	-0.129438	0.000897137	0.0423108	Hypomethylated in 0	0.129438	0.000897137	0.0423108	Hypermethylated in 1
cg05937453	SFRP5	0.309457	0.18006	-0.129397	0.000381495	0.0274233	Hypomethylated in 0	0.129397	0.000381495	0.0274233	Hypermethylated in 1
cg10249375		0.379502	0.250109	-0.129394	0.000104203	0.0144272	Hypomethylated in 0	0.129394	0.000104203	0.0144272	Hypermethylated in 1
cg00024472	NGFR	0.318647	0.189281	-0.129366	0.000318045	0.0248358	Hypomethylated in 0	0.129366	0.000318045	0.0248358	Hypermethylated in 1
cg21911834	ESX1	0.594503	0.465153	-0.129351	4.91512e-05	0.0103299	Hypomethylated in 0	0.129351	4.91512e-05	0.0103299	Hypermethylated in 1
cg01995743	SLC35F1	0.600869	0.471522	-0.129347	9.39802e-05	0.0137166	Hypomethylated in 0	0.129347	9.39802e-05	0.0137166	Hypermethylated in 1
cg16559598	TBX5	0.451252	0.321909	-0.129343	0.000365479	0.0268071	Hypomethylated in 0	0.129343	0.000365479	0.0268071	Hypermethylated in 1
cg07139762	ZNF334	0.605129	0.475864	-0.129265	6.17332e-06	0.00429739	Hypomethylated in 0	0.129265	6.17332e-06	0.00429739	Hypermethylated in 1
cg25264081		0.561874	0.432616	-0.129258	0.000145158	0.016941	Hypomethylated in 0	0.129258	0.000145158	0.016941	Hypermethylated in 1
cg13906811	NRXN1	0.599573	0.470365	-0.129208	7.32373e-06	0.00459831	Hypomethylated in 0	0.129208	7.32373e-06	0.00459831	Hypermethylated in 1
cg09910635	TAC1	0.448506	0.319331	-0.129176	0.00017745	0.0187204	Hypomethylated in 0	0.129176	0.00017745	0.0187204	Hypermethylated in 1
cg00109302		0.581888	0.452824	-0.129064	0.00012853	0.0159392	Hypomethylated in 0	0.129064	0.00012853	0.0159392	Hypermethylated in 1
cg13685951	FAM5B	0.469572	0.340512	-0.129061	8.38315e-05	0.0130112	Hypomethylated in 0	0.129061	8.38315e-05	0.0130112	Hypermethylated in 1
cg24045841		0.563937	0.434909	-0.129028	7.32373e-06	0.00459831	Hypomethylated in 0	0.129028	7.32373e-06	0.00459831	Hypermethylated in 1
cg11631518	KCNC2	0.381078	0.252057	-0.129021	3.4121e-06	0.00354966	Hypomethylated in 0	0.129021	3.4121e-06	0.00354966	Hypermethylated in 1
cg15221604	ROBO3	0.624213	0.495258	-0.128955	0.000415515	0.0287115	Hypomethylated in 0	0.128955	0.000415515	0.0287115	Hypermethylated in 1
cg20019019	GPR85	0.445711	0.316837	-0.128874	0.00018467	0.0191107	Hypomethylated in 0	0.128874	0.00018467	0.0191107	Hypermethylated in 1
cg27588605		0.640828	0.512003	-0.128825	3.8556e-05	0.00920315	Hypomethylated in 0	0.128825	3.8556e-05	0.00920315	Hypermethylated in 1
cg25913520		0.397677	0.268901	-0.128777	1.63234e-05	0.00623811	Hypomethylated in 0	0.128777	1.63234e-05	0.00623811	Hypermethylated in 1
cg20357628	PHACTR3	0.4665	0.337746	-0.128754	0.00117628	0.0486292	Hypomethylated in 0	0.128754	0.00117628	0.0486292	Hypermethylated in 1
cg10947146	XKR6	0.337079	0.208394	-0.128684	0.000131839	0.0161728	Hypomethylated in 0	0.128684	0.000131839	0.0161728	Hypermethylated in 1
cg24671344	PDPN	0.562995	0.434361	-0.128634	7.59089e-05	0.0124307	Hypomethylated in 0	0.128634	7.59089e-05	0.0124307	Hypermethylated in 1
cg18722247		0.418362	0.289762	-0.1286	0.000162162	0.0179414	Hypomethylated in 0	0.1286	0.000162162	0.0179414	Hypermethylated in 1
cg01172903	ZNF788	0.487991	0.359397	-0.128594	0.000885138	0.0420201	Hypomethylated in 0	0.128594	0.000885138	0.0420201	Hypermethylated in 1
cg01433610	LOC728392	0.445465	0.316888	-0.128577	0.00121832	0.0494022	Hypomethylated in 0	0.128577	0.00121832	0.0494022	Hypermethylated in 1
cg12276019	XKR6	0.376856	0.248335	-0.128521	0.000318045	0.0248358	Hypomethylated in 0	0.128521	0.000318045	0.0248358	Hypermethylated in 1
cg07832473	RXFP3	0.494454	0.365966	-0.128489	0.000111402	0.0149219	Hypomethylated in 0	0.128489	0.000111402	0.0149219	Hypermethylated in 1
cg09024810	FLJ30058	0.610698	0.482227	-0.12847	0.000120906	0.0154913	Hypomethylated in 0	0.12847	0.000120906	0.0154913	Hypermethylated in 1
cg20000562	SFTA3	0.480411	0.351945	-0.128466	8.60427e-05	0.0131904	Hypomethylated in 0	0.128466	8.60427e-05	0.0131904	Hypermethylated in 1
cg21159370	ZNF804B	0.596022	0.46756	-0.128462	0.000294406	0.0240164	Hypomethylated in 0	0.128462	0.000294406	0.0240164	Hypermethylated in 1
cg00745606		0.346095	0.217642	-0.128453	0.000181931	0.0188951	Hypomethylated in 0	0.128453	0.000181931	0.0188951	Hypermethylated in 1
cg06782035	2021-03-11	0.596981	0.46853	-0.128451	0.000318045	0.0248358	Hypomethylated in 0	0.128451	0.000318045	0.0248358	Hypermethylated in 1
cg04275490	GSX2	0.523159	0.394736	-0.128423	9.89673e-05	0.0140984	Hypomethylated in 0	0.128423	9.89673e-05	0.0140984	Hypermethylated in 1
cg17168456		0.479001	0.350612	-0.128389	0.000170495	0.0184439	Hypomethylated in 0	0.128389	0.000170495	0.0184439	Hypermethylated in 1
cg25987208		0.655723	0.527373	-0.12835	8.18571e-06	0.0047976	Hypomethylated in 0	0.12835	8.18571e-06	0.0047976	Hypermethylated in 1
cg18772588	MIR124-3	0.524797	0.396493	-0.128304	0.000513357	0.031726	Hypomethylated in 0	0.128304	0.000513357	0.031726	Hypermethylated in 1
cg15972331	FGF14	0.583856	0.455557	-0.128299	5.71574e-06	0.00415655	Hypomethylated in 0	0.128299	5.71574e-06	0.00415655	Hypermethylated in 1
cg18368487	FAM196A;DOCK1	0.354828	0.22653	-0.128298	0.00099869	0.0446862	Hypomethylated in 0	0.128298	0.00099869	0.0446862	Hypermethylated in 1
cg17594131	C1QL1	0.377362	0.249076	-0.128286	0.00014011	0.0167059	Hypomethylated in 0	0.128286	0.00014011	0.0167059	Hypermethylated in 1
cg04359129	PSD;FBXL15	0.464742	0.336484	-0.128258	2.59802e-05	0.00767347	Hypomethylated in 0	0.128258	2.59802e-05	0.00767347	Hypermethylated in 1
cg26468478	CELSR3	0.404727	0.27648	-0.128247	2.68571e-05	0.00777909	Hypomethylated in 0	0.128247	2.68571e-05	0.00777909	Hypermethylated in 1
cg05020685	APBB2	0.684122	0.555951	-0.128171	9.47567e-07	0.00224606	Hypomethylated in 0	0.128171	9.47567e-07	0.00224606	Hypermethylated in 1
cg20115218	ANO5	0.4734	0.345242	-0.128158	0.000808875	0.0401451	Hypomethylated in 0	0.128158	0.000808875	0.0401451	Hypermethylated in 1
cg00017221		0.403118	0.27498	-0.128138	7.27896e-05	0.0122081	Hypomethylated in 0	0.128138	7.27896e-05	0.0122081	Hypermethylated in 1
cg14249876	AEBP1	0.683568	0.555448	-0.128121	2.93351e-05	0.00818051	Hypomethylated in 0	0.128121	2.93351e-05	0.00818051	Hypermethylated in 1
cg00646477	LPO	0.274951	0.146832	-0.128119	0.000140821	0.0167268	Hypomethylated in 0	0.128119	0.000140821	0.0167268	Hypermethylated in 1
cg17508991	HCK	0.499854	0.371759	-0.128095	0.000671222	0.0365221	Hypomethylated in 0	0.128095	0.000671222	0.0365221	Hypermethylated in 1
cg24805875	FAM162B	0.455312	0.327233	-0.128079	2.51306e-05	0.00754148	Hypomethylated in 0	0.128079	2.51306e-05	0.00754148	Hypermethylated in 1
cg09151979		0.379852	0.25179	-0.128061	0.000124663	0.0157252	Hypomethylated in 0	0.128061	0.000124663	0.0157252	Hypermethylated in 1
cg13015925	ZIC4	0.472306	0.34425	-0.128056	1.49919e-05	0.00601142	Hypomethylated in 0	0.128056	1.49919e-05	0.00601142	Hypermethylated in 1
cg06551490	ZNF331	0.574084	0.446076	-0.128008	0.000237606	0.021683	Hypomethylated in 0	0.128008	0.000237606	0.021683	Hypermethylated in 1
cg21258057	FLJ16779;NKAIN4	0.361191	0.233198	-0.127994	0.000189323	0.0193146	Hypomethylated in 0	0.127994	0.000189323	0.0193146	Hypermethylated in 1
cg02899206	ADARB2	0.540462	0.412475	-0.127988	9.01624e-05	0.0134638	Hypomethylated in 0	0.127988	9.01624e-05	0.0134638	Hypermethylated in 1
cg01882870	MIR9-3	0.475972	0.347995	-0.127977	4.22747e-05	0.00957222	Hypomethylated in 0	0.127977	4.22747e-05	0.00957222	Hypermethylated in 1
cg06197503	STAC	0.524187	0.396247	-0.12794	3.55991e-06	0.00358397	Hypomethylated in 0	0.12794	3.55991e-06	0.00358397	Hypermethylated in 1
cg11915650	INS-IGF2;IGF2AS;IGF2	0.449143	0.321204	-0.127939	0.000195051	0.0195528	Hypomethylated in 0	0.127939	0.000195051	0.0195528	Hypermethylated in 1
cg09942248	NEUROD1	0.317867	0.189929	-0.127938	0.000581963	0.0339491	Hypomethylated in 0	0.127938	0.000581963	0.0339491	Hypermethylated in 1
cg19974428	TMEM130	0.419428	0.291497	-0.12793	6.55133e-05	0.0116504	Hypomethylated in 0	0.12793	6.55133e-05	0.0116504	Hypermethylated in 1
cg14119999	FAM155A	0.595485	0.467586	-0.127898	3.53414e-05	0.00886742	Hypomethylated in 0	0.127898	3.53414e-05	0.00886742	Hypermethylated in 1
cg19990744	AIFM3	0.415767	0.287872	-0.127895	0.00113557	0.0477154	Hypomethylated in 0	0.127895	0.00113557	0.0477154	Hypermethylated in 1
cg04337096	PPP2R2B	0.467548	0.339676	-0.127872	4.18966e-06	0.00382215	Hypomethylated in 0	0.127872	4.18966e-06	0.00382215	Hypermethylated in 1
cg24041078	BTG4;MIR34C	0.467059	0.339275	-0.127784	0.000501511	0.0314242	Hypomethylated in 0	0.127784	0.000501511	0.0314242	Hypermethylated in 1
cg01335162		0.49109	0.363319	-0.127771	0.000194085	0.019503	Hypomethylated in 0	0.127771	0.000194085	0.019503	Hypermethylated in 1
cg16791619		0.638999	0.511238	-0.127761	0.000241126	0.0218287	Hypomethylated in 0	0.127761	0.000241126	0.0218287	Hypermethylated in 1
cg16658931	SHANK1	0.363261	0.235504	-0.127757	0.000105282	0.0144908	Hypomethylated in 0	0.127757	0.000105282	0.0144908	Hypermethylated in 1
cg09643136		0.579198	0.451444	-0.127754	1.9009e-05	0.006641	Hypomethylated in 0	0.127754	1.9009e-05	0.006641	Hypermethylated in 1
cg01926707		0.381702	0.253955	-0.127747	4.8669e-06	0.00395182	Hypomethylated in 0	0.127747	4.8669e-06	0.00395182	Hypermethylated in 1
cg09831105	ANKS1B	0.472177	0.344446	-0.127731	2.64152e-05	0.00772277	Hypomethylated in 0	0.127731	2.64152e-05	0.00772277	Hypermethylated in 1
cg16434547	SYNE1	0.392486	0.264772	-0.127714	2.37731e-05	0.00732183	Hypomethylated in 0	0.127714	2.37731e-05	0.00732183	Hypermethylated in 1
cg17462200	TBX5	0.499901	0.372205	-0.127696	0.000287363	0.0237104	Hypomethylated in 0	0.127696	0.000287363	0.0237104	Hypermethylated in 1
cg23085912	AVPR1A	0.292536	0.164845	-0.127691	1.99942e-05	0.00680737	Hypomethylated in 0	0.127691	1.99942e-05	0.00680737	Hypermethylated in 1
cg26988895	GRID2IP	0.422369	0.294681	-0.127689	0.000718837	0.0378749	Hypomethylated in 0	0.127689	0.000718837	0.0378749	Hypermethylated in 1
cg20655405	ZNF543	0.331122	0.203465	-0.127657	0.000152668	0.0174211	Hypomethylated in 0	0.127657	0.000152668	0.0174211	Hypermethylated in 1
cg16655883	ZFR2	0.582792	0.455138	-0.127655	0.000325789	0.0251572	Hypomethylated in 0	0.127655	0.000325789	0.0251572	Hypermethylated in 1
cg20442599		0.443738	0.316094	-0.127644	5.10292e-05	0.0104593	Hypomethylated in 0	0.127644	5.10292e-05	0.0104593	Hypermethylated in 1
cg23989821	C14orf39	0.695617	0.567993	-0.127624	0.000149621	0.017231	Hypomethylated in 0	0.127624	0.000149621	0.017231	Hypermethylated in 1
cg22063989	RSPO1	0.399412	0.271809	-0.127602	4.46185e-05	0.00983535	Hypomethylated in 0	0.127602	4.46185e-05	0.00983535	Hypermethylated in 1
cg27189087	RAX	0.725346	0.597799	-0.127547	0.000185592	0.0191637	Hypomethylated in 0	0.127547	0.000185592	0.0191637	Hypermethylated in 1
cg24879335	TF	0.458708	0.331208	-0.1275	0.000298709	0.0241778	Hypomethylated in 0	0.1275	0.000298709	0.0241778	Hypermethylated in 1
cg26477573	EPHX3	0.367019	0.239523	-0.127495	0.000388822	0.0276948	Hypomethylated in 0	0.127495	0.000388822	0.0276948	Hypermethylated in 1
cg03092191	UNCX	0.50898	0.381522	-0.127458	1.05696e-05	0.00522492	Hypomethylated in 0	0.127458	1.05696e-05	0.00522492	Hypermethylated in 1
cg02683759		0.506585	0.379154	-0.127431	1.6612e-06	0.00265803	Hypomethylated in 0	0.127431	1.6612e-06	0.00265803	Hypermethylated in 1
cg04123385		0.535771	0.408354	-0.127417	1.43851e-06	0.00257771	Hypomethylated in 0	0.127417	1.43851e-06	0.00257771	Hypermethylated in 1
cg03009871	MAGI2	0.459841	0.332429	-0.127412	0.000454485	0.0299772	Hypomethylated in 0	0.127412	0.000454485	0.0299772	Hypermethylated in 1
cg27045999	C15orf26	0.469285	0.341879	-0.127406	4.48596e-05	0.00986526	Hypomethylated in 0	0.127406	4.48596e-05	0.00986526	Hypermethylated in 1
cg08110874	DCLK1	0.493844	0.366445	-0.127398	0.000133185	0.016221	Hypomethylated in 0	0.127398	0.000133185	0.016221	Hypermethylated in 1
cg16737517	ZBTB46	0.355915	0.228537	-0.127377	0.000615116	0.0348781	Hypomethylated in 0	0.127377	0.000615116	0.0348781	Hypermethylated in 1
cg00688447		0.54999	0.422646	-0.127344	3.21111e-06	0.00345576	Hypomethylated in 0	0.127344	3.21111e-06	0.00345576	Hypermethylated in 1
cg22383888	EOMES	0.61901	0.491667	-0.127343	7.63076e-05	0.0124687	Hypomethylated in 0	0.127343	7.63076e-05	0.0124687	Hypermethylated in 1
cg05151154	SALL1	0.705421	0.578107	-0.127314	3.99272e-06	0.00375711	Hypomethylated in 0	0.127314	3.99272e-06	0.00375711	Hypermethylated in 1
cg22274539	C12orf42	0.602504	0.475224	-0.12728	2.27923e-06	0.00304858	Hypomethylated in 0	0.12728	2.27923e-06	0.00304858	Hypermethylated in 1
cg12165546		0.577409	0.450192	-0.127217	9.63475e-06	0.00508218	Hypomethylated in 0	0.127217	9.63475e-06	0.00508218	Hypermethylated in 1
cg11983867	MGC87042	0.327207	0.199997	-0.127211	6.8248e-06	0.00445293	Hypomethylated in 0	0.127211	6.8248e-06	0.00445293	Hypermethylated in 1
cg00803088	RET	0.454054	0.326848	-0.127206	0.00121299	0.0492982	Hypomethylated in 0	0.127206	0.00121299	0.0492982	Hypermethylated in 1
cg08878323	DLX5	0.467889	0.340737	-0.127153	1.27785e-05	0.00559081	Hypomethylated in 0	0.127153	1.27785e-05	0.00559081	Hypermethylated in 1
cg12988424	FEZF2	0.617965	0.490878	-0.127088	9.54508e-05	0.0138826	Hypomethylated in 0	0.127088	9.54508e-05	0.0138826	Hypermethylated in 1
cg03336086	THBS4	0.492094	0.365057	-0.127037	0.000143699	0.01686	Hypomethylated in 0	0.127037	0.000143699	0.01686	Hypermethylated in 1
cg16424920	LOC157627	0.521167	0.394139	-0.127028	0.000454485	0.0299772	Hypomethylated in 0	0.127028	0.000454485	0.0299772	Hypermethylated in 1
cg13952031	COL15A1	0.441809	0.31483	-0.126979	0.000205978	0.0201099	Hypomethylated in 0	0.126979	0.000205978	0.0201099	Hypermethylated in 1
cg07836142	ZSCAN23	0.514233	0.387255	-0.126978	7.83309e-05	0.0125798	Hypomethylated in 0	0.126978	7.83309e-05	0.0125798	Hypermethylated in 1
cg03223126	CUX2	0.476544	0.349572	-0.126972	0.000281843	0.0235035	Hypomethylated in 0	0.126972	0.000281843	0.0235035	Hypermethylated in 1
cg19607165		0.54312	0.416156	-0.126964	6.78473e-06	0.00445004	Hypomethylated in 0	0.126964	6.78473e-06	0.00445004	Hypermethylated in 1
cg02700894	SYN2	0.546016	0.41909	-0.126926	5.49909e-05	0.0108166	Hypomethylated in 0	0.126926	5.49909e-05	0.0108166	Hypermethylated in 1
cg26998537	OTX2	0.705382	0.578462	-0.12692	1.68205e-06	0.00265803	Hypomethylated in 0	0.12692	1.68205e-06	0.00265803	Hypermethylated in 1
cg24109980	SLC18A3;CHAT	0.59026	0.463374	-0.126886	1.03281e-05	0.00519196	Hypomethylated in 0	0.126886	1.03281e-05	0.00519196	Hypermethylated in 1
cg18249173	TBX20	0.426977	0.300092	-0.126885	0.000433568	0.0293365	Hypomethylated in 0	0.126885	0.000433568	0.0293365	Hypermethylated in 1
cg18451022	CYP1B1	0.498381	0.371509	-0.126872	0.000409655	0.028443	Hypomethylated in 0	0.126872	0.000409655	0.028443	Hypermethylated in 1
cg00547077	ZNF132	0.529428	0.402565	-0.126863	2.87682e-07	0.00156614	Hypomethylated in 0	0.126863	2.87682e-07	0.00156614	Hypermethylated in 1
cg05265042		0.427101	0.30031	-0.126791	0.000262015	0.0227044	Hypomethylated in 0	0.126791	0.000262015	0.0227044	Hypermethylated in 1
cg18202449	ELAVL4	0.546479	0.419743	-0.126736	1.02685e-05	0.00516897	Hypomethylated in 0	0.126736	1.02685e-05	0.00516897	Hypermethylated in 1
cg18924298	NRN1	0.306227	0.179507	-0.126719	0.000148119	0.0171212	Hypomethylated in 0	0.126719	0.000148119	0.0171212	Hypermethylated in 1
cg16192707		0.70556	0.578855	-0.126705	0.000376085	0.027233	Hypomethylated in 0	0.126705	0.000376085	0.027233	Hypermethylated in 1
cg00810956		0.640378	0.513702	-0.126676	0.000124029	0.0157141	Hypomethylated in 0	0.126676	0.000124029	0.0157141	Hypermethylated in 1
cg14096353	PAX2	0.444987	0.318312	-0.126675	0.000250754	0.0222169	Hypomethylated in 0	0.126675	0.000250754	0.0222169	Hypermethylated in 1
cg04658772	VAT1L	0.341552	0.214892	-0.12666	6.28002e-05	0.0114117	Hypomethylated in 0	0.12666	6.28002e-05	0.0114117	Hypermethylated in 1
cg10126205	TWIST1	0.723956	0.597316	-0.12664	3.20295e-05	0.00856821	Hypomethylated in 0	0.12664	3.20295e-05	0.00856821	Hypermethylated in 1
cg11359210	RGS7BP	0.500774	0.374184	-0.12659	0.000124029	0.0157141	Hypomethylated in 0	0.12659	0.000124029	0.0157141	Hypermethylated in 1
cg10467711	SLC35F3	0.47663	0.350078	-0.126553	0.000392535	0.027827	Hypomethylated in 0	0.126553	0.000392535	0.027827	Hypermethylated in 1
cg20150591	SDK1	0.616721	0.490181	-0.12654	0.00121299	0.0492982	Hypomethylated in 0	0.12654	0.00121299	0.0492982	Hypermethylated in 1
cg07507686		0.476276	0.349761	-0.126514	2.24364e-08	0.000576723	Hypomethylated in 0	0.126514	2.24364e-08	0.000576723	Hypermethylated in 1
cg09261015	ESX1	0.597256	0.470772	-0.126484	6.69111e-05	0.0117373	Hypomethylated in 0	0.126484	6.69111e-05	0.0117373	Hypermethylated in 1
cg04174211	RNF144A	0.592835	0.466395	-0.126439	0.000269784	0.0230733	Hypomethylated in 0	0.126439	0.000269784	0.0230733	Hypermethylated in 1
cg23664459	INSM2	0.272071	0.145639	-0.126432	5.55801e-05	0.0108414	Hypomethylated in 0	0.126432	5.55801e-05	0.0108414	Hypermethylated in 1
cg11678027	C13orf38	0.363708	0.237286	-0.126422	0.00040006	0.0280787	Hypomethylated in 0	0.126422	0.00040006	0.0280787	Hypermethylated in 1
cg07280482	STAC2	0.283622	0.157204	-0.126418	6.21387e-05	0.0113966	Hypomethylated in 0	0.126418	6.21387e-05	0.0113966	Hypermethylated in 1
cg03004280	ZNF75A	0.471944	0.345643	-0.126301	7.47247e-05	0.0123284	Hypomethylated in 0	0.126301	7.47247e-05	0.0123284	Hypermethylated in 1
cg19194098	ARMC4	0.330008	0.203711	-0.126296	0.000842406	0.0409891	Hypomethylated in 0	0.126296	0.000842406	0.0409891	Hypermethylated in 1
cg14188639	INS-IGF2;IGF2AS;IGF2	0.663718	0.53743	-0.126288	8.64915e-05	0.0132159	Hypomethylated in 0	0.126288	8.64915e-05	0.0132159	Hypermethylated in 1
cg12940822	FBN2	0.528537	0.40225	-0.126288	3.04863e-05	0.00831576	Hypomethylated in 0	0.126288	3.04863e-05	0.00831576	Hypermethylated in 1
cg26686277	CCKBR	0.344037	0.217802	-0.126235	0.000199949	0.0198052	Hypomethylated in 0	0.126235	0.000199949	0.0198052	Hypermethylated in 1
cg02543772	TMEM132C	0.513921	0.387693	-0.126229	0.000579277	0.0338399	Hypomethylated in 0	0.126229	0.000579277	0.0338399	Hypermethylated in 1
cg21657955	TMEM196	0.568254	0.442036	-0.126218	2.2236e-05	0.00710555	Hypomethylated in 0	0.126218	2.2236e-05	0.00710555	Hypermethylated in 1
cg04904385	TWIST1	0.578161	0.451975	-0.126187	2.52704e-05	0.00755316	Hypomethylated in 0	0.126187	2.52704e-05	0.00755316	Hypermethylated in 1
cg14586939	NPY2R	0.489203	0.363018	-0.126185	1.43247e-05	0.00590838	Hypomethylated in 0	0.126185	1.43247e-05	0.00590838	Hypermethylated in 1
cg06991484		0.482841	0.356664	-0.126177	0.000766092	0.0391475	Hypomethylated in 0	0.126177	0.000766092	0.0391475	Hypermethylated in 1
cg15556943	PAX1	0.50768	0.381562	-0.126118	1.63234e-05	0.00623811	Hypomethylated in 0	0.126118	1.63234e-05	0.00623811	Hypermethylated in 1
cg22535307	FBN1	0.523224	0.397111	-0.126112	0.000662057	0.0362712	Hypomethylated in 0	0.126112	0.000662057	0.0362712	Hypermethylated in 1
cg09031836		0.475965	0.349888	-0.126077	0.000216409	0.020581	Hypomethylated in 0	0.126077	0.000216409	0.020581	Hypermethylated in 1
cg27166577	ELOVL4	0.563277	0.437219	-0.126058	0.00026717	0.0229651	Hypomethylated in 0	0.126058	0.00026717	0.0229651	Hypermethylated in 1
cg24496841		0.718363	0.592312	-0.12605	0.000251982	0.0222468	Hypomethylated in 0	0.12605	0.000251982	0.0222468	Hypermethylated in 1
cg23250910	ZNF304	0.360318	0.234321	-0.125996	4.41401e-05	0.00977015	Hypomethylated in 0	0.125996	4.41401e-05	0.00977015	Hypermethylated in 1
cg09251429	ROBO3	0.49011	0.364141	-0.125968	0.000680503	0.0367867	Hypomethylated in 0	0.125968	0.000680503	0.0367867	Hypermethylated in 1
cg04830357	PCDHGA1;PCDHGA2	0.459833	0.333876	-0.125958	1.75706e-06	0.00271918	Hypomethylated in 0	0.125958	1.75706e-06	0.00271918	Hypermethylated in 1
cg18658397		0.32145	0.195501	-0.125948	5.49909e-05	0.0108166	Hypomethylated in 0	0.125948	5.49909e-05	0.0108166	Hypermethylated in 1
cg06749053	MIR125B1;LOC399959	0.601418	0.475525	-0.125894	9.8038e-06	0.00511373	Hypomethylated in 0	0.125894	9.8038e-06	0.00511373	Hypermethylated in 1
cg19305488	APC2	0.435235	0.309345	-0.12589	6.35849e-06	0.00431402	Hypomethylated in 0	0.12589	6.35849e-06	0.00431402	Hypermethylated in 1
cg01815529	PCSK2	0.607737	0.481855	-0.125882	9.74455e-05	0.014031	Hypomethylated in 0	0.125882	9.74455e-05	0.014031	Hypermethylated in 1
cg04122873		0.65218	0.526322	-0.125858	0.000175686	0.0186288	Hypomethylated in 0	0.125858	0.000175686	0.0186288	Hypermethylated in 1
cg22400166	C14orf23	0.530859	0.405035	-0.125824	0.000365479	0.0268071	Hypomethylated in 0	0.125824	0.000365479	0.0268071	Hypermethylated in 1
cg21669441	AP3B2	0.549938	0.424151	-0.125787	1.64161e-05	0.00626713	Hypomethylated in 0	0.125787	1.64161e-05	0.00626713	Hypermethylated in 1
cg06639332	C13orf36	0.507497	0.381714	-0.125783	1.24468e-06	0.00245341	Hypomethylated in 0	0.125783	1.24468e-06	0.00245341	Hypermethylated in 1
cg25905674		0.357876	0.232106	-0.12577	0.00012029	0.0154547	Hypomethylated in 0	0.12577	0.00012029	0.0154547	Hypermethylated in 1
cg02622316	ZSCAN12	0.433748	0.308018	-0.12573	0.000460941	0.0301851	Hypomethylated in 0	0.12573	0.000460941	0.0301851	Hypermethylated in 1
cg07005294		0.487317	0.361598	-0.125719	0.000116658	0.0152336	Hypomethylated in 0	0.125719	0.000116658	0.0152336	Hypermethylated in 1
cg03192598		0.663934	0.538236	-0.125698	0.000433568	0.0293365	Hypomethylated in 0	0.125698	0.000433568	0.0293365	Hypermethylated in 1
cg19209066		0.567596	0.441913	-0.125683	0.0011108	0.0471827	Hypomethylated in 0	0.125683	0.0011108	0.0471827	Hypermethylated in 1
cg03419885	PKNOX2	0.566183	0.440512	-0.12567	0.00055048	0.0329913	Hypomethylated in 0	0.12567	0.00055048	0.0329913	Hypermethylated in 1
cg05225187	VGF	0.354665	0.229004	-0.125661	0.000209057	0.0202469	Hypomethylated in 0	0.125661	0.000209057	0.0202469	Hypermethylated in 1
cg21039380		0.37709	0.251433	-0.125657	6.43403e-06	0.00432609	Hypomethylated in 0	0.125657	6.43403e-06	0.00432609	Hypermethylated in 1
cg00580978	LOC283392;TRHDE	0.526725	0.401128	-0.125597	5.73838e-05	0.0109929	Hypomethylated in 0	0.125597	5.73838e-05	0.0109929	Hypermethylated in 1
cg12511214	CACNA1I	0.374749	0.249155	-0.125594	0.00111571	0.0472734	Hypomethylated in 0	0.125594	0.00111571	0.0472734	Hypermethylated in 1
cg04292718	CD34	0.644609	0.519051	-0.125558	3.38312e-05	0.00870209	Hypomethylated in 0	0.125558	3.38312e-05	0.00870209	Hypermethylated in 1
cg26573704	ADAMTS12	0.512146	0.386599	-0.125547	5.35437e-05	0.0107006	Hypomethylated in 0	0.125547	5.35437e-05	0.0107006	Hypermethylated in 1
cg20888142	SYN2	0.415322	0.289779	-0.125542	0.000881172	0.0419168	Hypomethylated in 0	0.125542	0.000881172	0.0419168	Hypermethylated in 1
cg15100100	ST6GALNAC5	0.648996	0.523472	-0.125524	0.00012853	0.0159392	Hypomethylated in 0	0.125524	0.00012853	0.0159392	Hypermethylated in 1
cg06931815	GPR85	0.418755	0.29325	-0.125505	0.000129186	0.0159782	Hypomethylated in 0	0.125505	0.000129186	0.0159782	Hypermethylated in 1
cg20973720	RASGRF1	0.651981	0.526494	-0.125487	3.35057e-06	0.00351494	Hypomethylated in 0	0.125487	3.35057e-06	0.00351494	Hypermethylated in 1
cg03241649		0.385891	0.260408	-0.125483	0.000535341	0.0324737	Hypomethylated in 0	0.125483	0.000535341	0.0324737	Hypermethylated in 1
cg15355118	EHD3	0.426814	0.301332	-0.125482	0.000419465	0.0288143	Hypomethylated in 0	0.125482	0.000419465	0.0288143	Hypermethylated in 1
cg15406683	KIAA1217	0.500829	0.375376	-0.125453	0.0001097	0.0147945	Hypomethylated in 0	0.125453	0.0001097	0.0147945	Hypermethylated in 1
cg18928153	PAX5	0.425887	0.30044	-0.125447	0.000668154	0.0364293	Hypomethylated in 0	0.125447	0.000668154	0.0364293	Hypermethylated in 1
cg12863545	PIK3R5	0.410448	0.285015	-0.125434	0.000169644	0.018389	Hypomethylated in 0	0.125434	0.000169644	0.018389	Hypermethylated in 1
cg09741221	ABR	0.273596	0.148173	-0.125423	2.40389e-05	0.00737337	Hypomethylated in 0	0.125423	2.40389e-05	0.00737337	Hypermethylated in 1
cg24213507	GRM7	0.481639	0.356242	-0.125396	5.41182e-05	0.0107523	Hypomethylated in 0	0.125396	5.41182e-05	0.0107523	Hypermethylated in 1
cg15253387		0.292457	0.167073	-0.125384	0.00012594	0.0157747	Hypomethylated in 0	0.125384	0.00012594	0.0157747	Hypermethylated in 1
cg25437411	HPSE2	0.547026	0.421742	-0.125284	6.8248e-06	0.00445293	Hypomethylated in 0	0.125284	6.8248e-06	0.00445293	Hypermethylated in 1
cg00588920		0.452158	0.326878	-0.125279	0.000249531	0.0221662	Hypomethylated in 0	0.125279	0.000249531	0.0221662	Hypermethylated in 1
cg23962250	C10orf93	0.47928	0.354011	-0.125268	5.29072e-06	0.00405864	Hypomethylated in 0	0.125268	5.29072e-06	0.00405864	Hypermethylated in 1
cg01695225	EMX1	0.464132	0.338865	-0.125267	0.000471892	0.0304865	Hypomethylated in 0	0.125267	0.000471892	0.0304865	Hypermethylated in 1
cg19805005	CA10	0.439721	0.314458	-0.125262	0.000474111	0.0305245	Hypomethylated in 0	0.125262	0.000474111	0.0305245	Hypermethylated in 1
cg21529323	MIR9-3	0.388924	0.263673	-0.12525	4.65818e-05	0.0100551	Hypomethylated in 0	0.12525	4.65818e-05	0.0100551	Hypermethylated in 1
cg04209911	FAM5B	0.481791	0.356543	-0.125248	9.79503e-05	0.0140605	Hypomethylated in 0	0.125248	9.79503e-05	0.0140605	Hypermethylated in 1
cg07101354		0.654666	0.529424	-0.125242	8.51517e-05	0.0131183	Hypomethylated in 0	0.125242	8.51517e-05	0.0131183	Hypermethylated in 1
cg13498858	ZNF229	0.514555	0.389349	-0.125206	0.000158937	0.017779	Hypomethylated in 0	0.125206	0.000158937	0.017779	Hypermethylated in 1
cg05190315	TLX3	0.390755	0.265604	-0.125151	5.02162e-05	0.0104134	Hypomethylated in 0	0.125151	5.02162e-05	0.0104134	Hypermethylated in 1
cg16709232	KIF19	0.48869	0.363667	-0.125023	2.62695e-05	0.00770421	Hypomethylated in 0	0.125023	2.62695e-05	0.00770421	Hypermethylated in 1
cg12175729	KCNK9	0.588842	0.463819	-0.125022	0.000173939	0.0185645	Hypomethylated in 0	0.125022	0.000173939	0.0185645	Hypermethylated in 1
cg05882938	RPL39L	0.430722	0.305755	-0.124968	0.000138699	0.0165957	Hypomethylated in 0	0.124968	0.000138699	0.0165957	Hypermethylated in 1
cg20962137	COL29A1	0.46661	0.341658	-0.124952	0.000275083	0.0232977	Hypomethylated in 0	0.124952	0.000275083	0.0232977	Hypermethylated in 1
cg25893004		0.431457	0.306524	-0.124933	5.61753e-05	0.0109007	Hypomethylated in 0	0.124933	5.61753e-05	0.0109007	Hypermethylated in 1
cg00838874	KCNA1	0.458797	0.333909	-0.124888	0.000219633	0.0207612	Hypomethylated in 0	0.124888	0.000219633	0.0207612	Hypermethylated in 1
cg21607030	EYA4	0.665962	0.54112	-0.124842	0.000116062	0.0151929	Hypomethylated in 0	0.124842	0.000116062	0.0151929	Hypermethylated in 1
cg09520583	NUDT10	0.540558	0.41572	-0.124838	3.61203e-05	0.0089173	Hypomethylated in 0	0.124838	3.61203e-05	0.0089173	Hypermethylated in 1
cg06971096	PTPRN	0.706612	0.581779	-0.124833	3.03193e-05	0.00830043	Hypomethylated in 0	0.124833	3.03193e-05	0.00830043	Hypermethylated in 1
cg08522176	ROBO3	0.421542	0.296712	-0.12483	0.000797976	0.039959	Hypomethylated in 0	0.12483	0.000797976	0.039959	Hypermethylated in 1
cg26618965		0.418092	0.293265	-0.124827	6.41431e-05	0.011505	Hypomethylated in 0	0.124827	6.41431e-05	0.011505	Hypermethylated in 1
cg14595003	TRH	0.696741	0.571915	-0.124826	5.98751e-05	0.0111785	Hypomethylated in 0	0.124826	5.98751e-05	0.0111785	Hypermethylated in 1
cg06943667	DKK3	0.404763	0.279946	-0.124816	0.000332111	0.0254252	Hypomethylated in 0	0.124816	0.000332111	0.0254252	Hypermethylated in 1
cg20513548	GPR85	0.49529	0.370502	-0.124788	0.000705842	0.0375334	Hypomethylated in 0	0.124788	0.000705842	0.0375334	Hypermethylated in 1
cg13997645	INSC	0.44611	0.321335	-0.124775	2.98233e-05	0.00823085	Hypomethylated in 0	0.124775	2.98233e-05	0.00823085	Hypermethylated in 1
cg13438893		0.638357	0.513659	-0.124697	0.000193124	0.0194586	Hypomethylated in 0	0.124697	0.000193124	0.0194586	Hypermethylated in 1
cg20300343		0.539806	0.415153	-0.124654	0.000142253	0.0167851	Hypomethylated in 0	0.124654	0.000142253	0.0167851	Hypermethylated in 1
cg00072839	PCDH11X	0.542461	0.41782	-0.124641	0.000167953	0.0182905	Hypomethylated in 0	0.124641	0.000167953	0.0182905	Hypermethylated in 1
cg13843613	FAM5B	0.485693	0.361063	-0.12463	0.000100511	0.0142102	Hypomethylated in 0	0.12463	0.000100511	0.0142102	Hypermethylated in 1
cg27309276	POU4F3	0.571302	0.446673	-0.124629	4.39027e-05	0.00975219	Hypomethylated in 0	0.124629	4.39027e-05	0.00975219	Hypermethylated in 1
cg00223952	PCDH11Y	0.426012	0.301436	-0.124576	2.62695e-05	0.00770421	Hypomethylated in 0	0.124576	2.62695e-05	0.00770421	Hypermethylated in 1
cg14688962	FAM20A	0.340196	0.215624	-0.124572	0.00065002	0.0358846	Hypomethylated in 0	0.124572	0.00065002	0.0358846	Hypermethylated in 1
cg09746736	SLC6A2	0.610476	0.485994	-0.124482	0.000101031	0.0142354	Hypomethylated in 0	0.124482	0.000101031	0.0142354	Hypermethylated in 1
cg07627119		0.355302	0.23084	-0.124462	0.000381495	0.0274233	Hypomethylated in 0	0.124462	0.000381495	0.0274233	Hypermethylated in 1
cg10281977	TMEM179	0.454926	0.330466	-0.12446	0.000917469	0.0428062	Hypomethylated in 0	0.12446	0.000917469	0.0428062	Hypermethylated in 1
cg10624122	TWIST1	0.635869	0.511424	-0.124445	3.91888e-05	0.00927148	Hypomethylated in 0	0.124445	3.91888e-05	0.00927148	Hypermethylated in 1
cg21330423	HLA-J;NCRNA00171	0.24151	0.117091	-0.124419	0.000674302	0.0366206	Hypomethylated in 0	0.124419	0.000674302	0.0366206	Hypermethylated in 1
cg22619018	CSMD1	0.618708	0.494289	-0.124418	3.25602e-05	0.0085875	Hypomethylated in 0	0.124418	3.25602e-05	0.0085875	Hypermethylated in 1
cg04128746	FAM196A;DOCK1	0.43409	0.309672	-0.124418	7.43338e-05	0.0122964	Hypomethylated in 0	0.124418	7.43338e-05	0.0122964	Hypermethylated in 1
cg17484671		0.289315	0.16492	-0.124395	0.000735394	0.0382681	Hypomethylated in 0	0.124395	0.000735394	0.0382681	Hypermethylated in 1
cg10743104	PDPN	0.490902	0.36658	-0.124323	3.75227e-05	0.00906047	Hypomethylated in 0	0.124323	3.75227e-05	0.00906047	Hypermethylated in 1
cg27278953	NGB	0.583456	0.459137	-0.124319	0.000244695	0.021987	Hypomethylated in 0	0.124319	0.000244695	0.021987	Hypermethylated in 1
cg19156483	FIGN	0.586682	0.462385	-0.124298	0.000156558	0.0176447	Hypomethylated in 0	0.124298	0.000156558	0.0176447	Hypermethylated in 1
cg19665362	CPEB1	0.478775	0.354478	-0.124297	7.12758e-05	0.0120876	Hypomethylated in 0	0.124297	7.12758e-05	0.0120876	Hypermethylated in 1
cg27112666		0.493522	0.36924	-0.124282	3.81395e-05	0.00916213	Hypomethylated in 0	0.124282	3.81395e-05	0.00916213	Hypermethylated in 1
cg23910413	VTRNA1-3	0.514772	0.390537	-0.124235	0.0001253	0.0157314	Hypomethylated in 0	0.124235	0.0001253	0.0157314	Hypermethylated in 1
cg26945996	SYT9	0.555213	0.430981	-0.124232	0.000460941	0.0301851	Hypomethylated in 0	0.124232	0.000460941	0.0301851	Hypermethylated in 1
cg26547924	KCNK2	0.42982	0.305596	-0.124224	0.000819912	0.0404038	Hypomethylated in 0	0.124224	0.000819912	0.0404038	Hypermethylated in 1
cg13491690	GLB1L3	0.432989	0.308777	-0.124212	0.00116598	0.0483849	Hypomethylated in 0	0.124212	0.00116598	0.0483849	Hypermethylated in 1
cg03175305	PEX5L	0.458375	0.334167	-0.124208	3.11556e-07	0.00156614	Hypomethylated in 0	0.124208	3.11556e-07	0.00156614	Hypermethylated in 1
cg16553435		0.360291	0.236098	-0.124193	1.8691e-05	0.0065976	Hypomethylated in 0	0.124193	1.8691e-05	0.0065976	Hypermethylated in 1
cg23253569	OLIG2	0.572706	0.448523	-0.124183	9.34948e-05	0.0136885	Hypomethylated in 0	0.124183	9.34948e-05	0.0136885	Hypermethylated in 1
cg03292388	CPZ	0.363953	0.239806	-0.124147	0.000689905	0.0370489	Hypomethylated in 0	0.124147	0.000689905	0.0370489	Hypermethylated in 1
cg19266910	ELMOD1;LOC643923	0.354944	0.230801	-0.124143	0.00062081	0.0350153	Hypomethylated in 0	0.124143	0.00062081	0.0350153	Hypermethylated in 1
cg24595510	SCRT2	0.677517	0.553376	-0.124141	0.000163797	0.0180054	Hypomethylated in 0	0.124141	0.000163797	0.0180054	Hypermethylated in 1
cg07914084	RYR2	0.659924	0.535786	-0.124138	0.000212178	0.0204435	Hypomethylated in 0	0.124138	0.000212178	0.0204435	Hypermethylated in 1
cg25662463	VAX1	0.377945	0.253809	-0.124136	0.000540344	0.0326608	Hypomethylated in 0	0.124136	0.000540344	0.0326608	Hypermethylated in 1
cg06564900	FIGN	0.630932	0.506856	-0.124076	0.000925721	0.043025	Hypomethylated in 0	0.124076	0.000925721	0.043025	Hypermethylated in 1
cg11471772	SIM1	0.583162	0.45909	-0.124072	6.55133e-05	0.0116504	Hypomethylated in 0	0.124072	6.55133e-05	0.0116504	Hypermethylated in 1
cg12278754	ZNF804B	0.470382	0.346324	-0.124058	0.000921586	0.0429287	Hypomethylated in 0	0.124058	0.000921586	0.0429287	Hypermethylated in 1
cg27577527	ZSCAN12	0.367707	0.243664	-0.124043	0.000156558	0.0176447	Hypomethylated in 0	0.124043	0.000156558	0.0176447	Hypermethylated in 1
cg23003534	INA	0.47865	0.354624	-0.124026	9.41369e-06	0.00502933	Hypomethylated in 0	0.124026	9.41369e-06	0.00502933	Hypermethylated in 1
cg20691507		0.485027	0.361064	-0.123963	0.000598326	0.0343894	Hypomethylated in 0	0.123963	0.000598326	0.0343894	Hypermethylated in 1
cg01297721	HAPLN4	0.556832	0.432894	-0.123939	0.000271099	0.0231277	Hypomethylated in 0	0.123939	0.000271099	0.0231277	Hypermethylated in 1
cg06072021	FLI1	0.61243	0.488503	-0.123926	0.000245896	0.0220262	Hypomethylated in 0	0.123926	0.000245896	0.0220262	Hypermethylated in 1
cg27252696	SIM1	0.623891	0.499981	-0.123909	0.000277768	0.0233929	Hypomethylated in 0	0.123909	0.000277768	0.0233929	Hypermethylated in 1
cg16999370	QRFPR	0.429407	0.305502	-0.123904	5.76898e-05	0.0110314	Hypomethylated in 0	0.123904	5.76898e-05	0.0110314	Hypermethylated in 1
cg20528583	FGF5	0.454398	0.330556	-0.123842	3.53843e-06	0.00357194	Hypomethylated in 0	0.123842	3.53843e-06	0.00357194	Hypermethylated in 1
cg24841822		0.38226	0.258424	-0.123837	0.000963713	0.0439134	Hypomethylated in 0	0.123837	0.000963713	0.0439134	Hypermethylated in 1
cg14093610	PAX3;CCDC140	0.490887	0.367067	-0.12382	0.00027912	0.0234225	Hypomethylated in 0	0.12382	0.00027912	0.0234225	Hypermethylated in 1
cg06479604	GABRA1	0.579037	0.455232	-0.123805	0.000136606	0.0164663	Hypomethylated in 0	0.123805	0.000136606	0.0164663	Hypermethylated in 1
cg16366473	FGF12	0.585675	0.461907	-0.123768	0.000151137	0.0173045	Hypomethylated in 0	0.123768	0.000151137	0.0173045	Hypermethylated in 1
cg24899571	JAM3	0.421529	0.297786	-0.123743	2.61245e-05	0.00769786	Hypomethylated in 0	0.123743	2.61245e-05	0.00769786	Hypermethylated in 1
cg04034767	GRASP	0.612481	0.488738	-0.123743	0.000180126	0.018791	Hypomethylated in 0	0.123743	0.000180126	0.018791	Hypermethylated in 1
cg15641162		0.426527	0.30282	-0.123707	2.75708e-06	0.00326762	Hypomethylated in 0	0.123707	2.75708e-06	0.00326762	Hypermethylated in 1
cg14101302	RIMS1	0.449627	0.32593	-0.123697	0.000316517	0.0247888	Hypomethylated in 0	0.123697	0.000316517	0.0247888	Hypermethylated in 1
cg17353354	POFUT2;LOC642852	0.470794	0.347103	-0.12369	0.000224003	0.0209835	Hypomethylated in 0	0.12369	0.000224003	0.0209835	Hypermethylated in 1
cg20649823		0.527418	0.403735	-0.123683	2.84265e-06	0.00332623	Hypomethylated in 0	0.123683	2.84265e-06	0.00332623	Hypermethylated in 1
cg03654735	RSPO1	0.607729	0.484051	-0.123678	0.00120768	0.0492106	Hypomethylated in 0	0.123678	0.00120768	0.0492106	Hypermethylated in 1
cg23492043	ASTN1	0.393895	0.270236	-0.123659	5.52848e-05	0.0108176	Hypomethylated in 0	0.123659	5.52848e-05	0.0108176	Hypermethylated in 1
cg13390630	CDH22	0.412226	0.288571	-0.123654	0.000463112	0.0302638	Hypomethylated in 0	0.123654	0.000463112	0.0302638	Hypermethylated in 1
cg22295787	ADRA1A	0.574057	0.450406	-0.123651	0.000284591	0.0236379	Hypomethylated in 0	0.123651	0.000284591	0.0236379	Hypermethylated in 1
cg23716800	NMNAT2	0.506527	0.382878	-0.123649	0.000208026	0.020194	Hypomethylated in 0	0.123649	0.000208026	0.020194	Hypermethylated in 1
cg13604246	ANKMY1	0.482985	0.359351	-0.123634	0.000865471	0.0414968	Hypomethylated in 0	0.123634	0.000865471	0.0414968	Hypermethylated in 1
cg22456785		0.416475	0.292871	-0.123604	8.23367e-06	0.00481064	Hypomethylated in 0	0.123604	8.23367e-06	0.00481064	Hypermethylated in 1
cg05030481	SLC6A3	0.457629	0.334041	-0.123588	3.51492e-05	0.00885262	Hypomethylated in 0	0.123588	3.51492e-05	0.00885262	Hypermethylated in 1
cg18279094	FOXD3	0.697464	0.573889	-0.123575	0.000401962	0.0281173	Hypomethylated in 0	0.123575	0.000401962	0.0281173	Hypermethylated in 1
cg20562678		0.524439	0.400867	-0.123572	6.55133e-05	0.0116504	Hypomethylated in 0	0.123572	6.55133e-05	0.0116504	Hypermethylated in 1
cg25567594		0.766474	0.642936	-0.123537	9.337e-08	0.00107438	Hypomethylated in 0	0.123537	9.337e-08	0.00107438	Hypermethylated in 1
cg23953697	PCDHA7;PCDHA12;PCDHA6;PCDHAC1;PCDHA10;PCDHA4;PCDHA11;PCDHA8;PCDHA1;PCDHA2;PCDHA9;PCDHA13;PCDHA5;PCDHA3	0.50283	0.379307	-0.123523	3.23824e-05	0.0085875	Hypomethylated in 0	0.123523	3.23824e-05	0.0085875	Hypermethylated in 1
cg18479593		0.632704	0.509181	-0.123523	0.000136606	0.0164663	Hypomethylated in 0	0.123523	0.000136606	0.0164663	Hypermethylated in 1
cg25039722	CA10	0.6583	0.534792	-0.123508	0.000248314	0.0221579	Hypomethylated in 0	0.123508	0.000248314	0.0221579	Hypermethylated in 1
cg25745697	C10orf93	0.502829	0.379331	-0.123498	0.000106918	0.014614	Hypomethylated in 0	0.123498	0.000106918	0.014614	Hypermethylated in 1
cg13267264	PRDM14	0.691554	0.568077	-0.123477	0.00105804	0.0460223	Hypomethylated in 0	0.123477	0.00105804	0.0460223	Hypermethylated in 1
cg22373221	KIRREL3	0.535274	0.411834	-0.123439	9.59459e-05	0.0139114	Hypomethylated in 0	0.123439	9.59459e-05	0.0139114	Hypermethylated in 1
cg05344430	GSX1	0.361464	0.238042	-0.123422	0.000117256	0.0152638	Hypomethylated in 0	0.123422	0.000117256	0.0152638	Hypermethylated in 1
cg24864161	MOV10L1	0.512031	0.388619	-0.123412	0.000635258	0.0354196	Hypomethylated in 0	0.123412	0.000635258	0.0354196	Hypermethylated in 1
cg18672939	GFRA1	0.59879	0.475424	-0.123366	0.000401962	0.0281173	Hypomethylated in 0	0.123366	0.000401962	0.0281173	Hypermethylated in 1
cg15536116	HCCA2;LOC402778	0.639187	0.515843	-0.123343	6.10071e-06	0.00427066	Hypomethylated in 0	0.123343	6.10071e-06	0.00427066	Hypermethylated in 1
cg19791395		0.481464	0.358121	-0.123343	0.000838618	0.0409217	Hypomethylated in 0	0.123343	0.000838618	0.0409217	Hypermethylated in 1
cg10296410	MEI1	0.503897	0.380555	-0.123342	4.02655e-05	0.00939564	Hypomethylated in 0	0.123342	4.02655e-05	0.00939564	Hypermethylated in 1
cg03141482	FAM155A	0.366481	0.243148	-0.123334	1.10053e-05	0.00531824	Hypomethylated in 0	0.123334	1.10053e-05	0.00531824	Hypermethylated in 1
cg09290600		0.50093	0.377606	-0.123325	0.000467483	0.0303745	Hypomethylated in 0	0.123325	0.000467483	0.0303745	Hypermethylated in 1
cg26503653	DOCK2	0.60021	0.476895	-0.123315	4.21492e-06	0.00382215	Hypomethylated in 0	0.123315	4.21492e-06	0.00382215	Hypermethylated in 1
cg13726682	RAB11FIP4	0.400191	0.27688	-0.123311	0.000239948	0.0217746	Hypomethylated in 0	0.123311	0.000239948	0.0217746	Hypermethylated in 1
cg10397678		0.361812	0.238503	-0.123309	3.09601e-06	0.0034103	Hypomethylated in 0	0.123309	3.09601e-06	0.0034103	Hypermethylated in 1
cg12918473	WNT2	0.511708	0.388452	-0.123256	9.79503e-05	0.0140605	Hypomethylated in 0	0.123256	9.79503e-05	0.0140605	Hypermethylated in 1
cg00441898		0.392016	0.268789	-0.123227	7.63076e-05	0.0124687	Hypomethylated in 0	0.123227	7.63076e-05	0.0124687	Hypermethylated in 1
cg18318649	LOC645323	0.621453	0.498246	-0.123207	0.00017135	0.0184617	Hypomethylated in 0	0.123207	0.00017135	0.0184617	Hypermethylated in 1
cg22203547		0.571663	0.448466	-0.123197	1.53365e-05	0.00607801	Hypomethylated in 0	0.123197	1.53365e-05	0.00607801	Hypermethylated in 1
cg09178190	PCDHB6	0.717303	0.594132	-0.123171	9.94795e-05	0.0141444	Hypomethylated in 0	0.123171	9.94795e-05	0.0141444	Hypermethylated in 1
cg25884711	NPY	0.66552	0.542351	-0.123168	1.28519e-05	0.0056098	Hypomethylated in 0	0.123168	1.28519e-05	0.0056098	Hypermethylated in 1
cg10293925	AMPH	0.602043	0.478878	-0.123165	1.47383e-05	0.00598017	Hypomethylated in 0	0.123165	1.47383e-05	0.00598017	Hypermethylated in 1
cg16847695	TMEM90B	0.479184	0.356024	-0.12316	1.96605e-05	0.00673664	Hypomethylated in 0	0.12316	1.96605e-05	0.00673664	Hypermethylated in 1
cg07926691	AMPH	0.59321	0.470095	-0.123115	9.52361e-06	0.00505919	Hypomethylated in 0	0.123115	9.52361e-06	0.00505919	Hypermethylated in 1
cg01638213		0.412627	0.289523	-0.123104	0.000435618	0.0293585	Hypomethylated in 0	0.123104	0.000435618	0.0293585	Hypermethylated in 1
cg10574376		0.472959	0.349862	-0.123096	0.00033052	0.0253449	Hypomethylated in 0	0.123096	0.00033052	0.0253449	Hypermethylated in 1
cg11450947		0.677511	0.554469	-0.123042	0.000834845	0.0408334	Hypomethylated in 0	0.123042	0.000834845	0.0408334	Hypermethylated in 1
cg04567738		0.70207	0.579063	-0.123007	1.81723e-05	0.00654402	Hypomethylated in 0	0.123007	1.81723e-05	0.00654402	Hypermethylated in 1
cg16649052	XKR7	0.397744	0.274768	-0.122976	8.0906e-06	0.00476422	Hypomethylated in 0	0.122976	8.0906e-06	0.00476422	Hypermethylated in 1
cg13628577	PRDM6	0.596993	0.474018	-0.122975	2.55521e-05	0.00760096	Hypomethylated in 0	0.122975	2.55521e-05	0.00760096	Hypermethylated in 1
cg22694191	HAPLN4	0.528046	0.405097	-0.122949	0.000598326	0.0343894	Hypomethylated in 0	0.122949	0.000598326	0.0343894	Hypermethylated in 1
cg01819759	RNF219	0.610357	0.48742	-0.122937	0.000759169	0.0389532	Hypomethylated in 0	0.122937	0.000759169	0.0389532	Hypermethylated in 1
cg12934382	GRM2	0.456296	0.33336	-0.122935	6.90608e-05	0.0118971	Hypomethylated in 0	0.122935	6.90608e-05	0.0118971	Hypermethylated in 1
cg22773899		0.48029	0.357359	-0.122931	1.15242e-05	0.00540172	Hypomethylated in 0	0.122931	1.15242e-05	0.00540172	Hypermethylated in 1
cg10129816	GPR85	0.355917	0.232992	-0.122925	5.68192e-06	0.00414807	Hypomethylated in 0	0.122925	5.68192e-06	0.00414807	Hypermethylated in 1
cg08567279	LECT1	0.649217	0.526295	-0.122922	5.95582e-05	0.011136	Hypomethylated in 0	0.122922	5.95582e-05	0.011136	Hypermethylated in 1
cg16537756	PTGIS	0.355795	0.232909	-0.122886	0.000111975	0.0149718	Hypomethylated in 0	0.122886	0.000111975	0.0149718	Hypermethylated in 1
cg21688264	SNAP91	0.521018	0.398164	-0.122853	2.21123e-05	0.00709021	Hypomethylated in 0	0.122853	2.21123e-05	0.00709021	Hypermethylated in 1
cg09445472	ITIH5	0.619164	0.496331	-0.122833	6.90608e-05	0.0118971	Hypomethylated in 0	0.122833	6.90608e-05	0.0118971	Hypermethylated in 1
cg07726139		0.687679	0.56485	-0.122829	3.07722e-06	0.00340965	Hypomethylated in 0	0.122829	3.07722e-06	0.00340965	Hypermethylated in 1
cg04942472	NDRG4	0.522616	0.399804	-0.122812	0.000254456	0.022365	Hypomethylated in 0	0.122812	0.000254456	0.022365	Hypermethylated in 1
cg23770904	GATA5	0.592006	0.469227	-0.122779	0.000421453	0.0289084	Hypomethylated in 0	0.122779	0.000421453	0.0289084	Hypermethylated in 1
cg18082638	PAX6	0.578915	0.456136	-0.122779	1.08791e-05	0.00529139	Hypomethylated in 0	0.122779	1.08791e-05	0.00529139	Hypermethylated in 1
cg13210580	MPZ	0.367331	0.244572	-0.122759	0.000857719	0.0413527	Hypomethylated in 0	0.122759	0.000857719	0.0413527	Hypermethylated in 1
cg26001902	SLC5A7	0.666656	0.543901	-0.122754	0.000450227	0.0298436	Hypomethylated in 0	0.122754	0.000450227	0.0298436	Hypermethylated in 1
cg07480567	HS3ST3A1	0.548155	0.425442	-0.122713	0.000145893	0.0169529	Hypomethylated in 0	0.122713	0.000145893	0.0169529	Hypermethylated in 1
cg03845214		0.391712	0.269009	-0.122703	0.000220718	0.0208217	Hypomethylated in 0	0.122703	0.000220718	0.0208217	Hypermethylated in 1
cg05048377		0.563071	0.440392	-0.122679	2.08675e-07	0.00144326	Hypomethylated in 0	0.122679	2.08675e-07	0.00144326	Hypermethylated in 1
cg04495995		0.531551	0.408885	-0.122666	0.00011488	0.0151281	Hypomethylated in 0	0.122666	0.00011488	0.0151281	Hypermethylated in 1
cg02613418	ITGA11	0.34854	0.225882	-0.122657	5.18546e-05	0.0105316	Hypomethylated in 0	0.122657	5.18546e-05	0.0105316	Hypermethylated in 1
cg22878622		0.503707	0.381069	-0.122638	0.000981057	0.0443369	Hypomethylated in 0	0.122638	0.000981057	0.0443369	Hypermethylated in 1
cg15970666		0.588518	0.465936	-0.122583	0.000535341	0.0324737	Hypomethylated in 0	0.122583	0.000535341	0.0324737	Hypermethylated in 1
cg07810164	EGFL6	0.377266	0.254704	-0.122562	0.00110103	0.0470076	Hypomethylated in 0	0.122562	0.00110103	0.0470076	Hypermethylated in 1
cg22899100		0.64067	0.518108	-0.122562	0.00042747	0.0291132	Hypomethylated in 0	0.122562	0.00042747	0.0291132	Hypermethylated in 1
cg19864758	PCSK2	0.629008	0.506448	-0.12256	9.89673e-05	0.0140984	Hypomethylated in 0	0.12256	9.89673e-05	0.0140984	Hypermethylated in 1
cg20307302		0.360557	0.238041	-0.122516	0.000542861	0.0327285	Hypomethylated in 0	0.122516	0.000542861	0.0327285	Hypermethylated in 1
cg12945444		0.43092	0.308405	-0.122515	1.50773e-05	0.0060199	Hypomethylated in 0	0.122515	1.50773e-05	0.0060199	Hypermethylated in 1
cg12886942		0.243347	0.120832	-0.122514	0.00118666	0.0488214	Hypomethylated in 0	0.122514	0.00118666	0.0488214	Hypermethylated in 1
cg14537713		0.537706	0.415208	-0.122498	0.000401962	0.0281173	Hypomethylated in 0	0.122498	0.000401962	0.0281173	Hypermethylated in 1
cg12160258	TMEM26	0.557363	0.434876	-0.122487	2.68571e-05	0.00777909	Hypomethylated in 0	0.122487	2.68571e-05	0.00777909	Hypermethylated in 1
cg14174946	SRD5A2	0.50563	0.383151	-0.122479	0.000131171	0.0161437	Hypomethylated in 0	0.122479	0.000131171	0.0161437	Hypermethylated in 1
cg13202845	NMBR	0.585644	0.463216	-0.122427	5.16615e-06	0.00403809	Hypomethylated in 0	0.122427	5.16615e-06	0.00403809	Hypermethylated in 1
cg06067842	TMEM26	0.49224	0.36983	-0.12241	5.07568e-05	0.0104388	Hypomethylated in 0	0.12241	5.07568e-05	0.0104388	Hypermethylated in 1
cg20299663	SFMBT2	0.664251	0.541869	-0.122382	0.000151901	0.0173654	Hypomethylated in 0	0.122382	0.000151901	0.0173654	Hypermethylated in 1
cg02678084	C16orf5	0.321694	0.199316	-0.122379	0.000340175	0.0257478	Hypomethylated in 0	0.122379	0.000340175	0.0257478	Hypermethylated in 1
cg13631916	FAM162B	0.531033	0.4087	-0.122333	0.000217479	0.0206356	Hypomethylated in 0	0.122333	0.000217479	0.0206356	Hypermethylated in 1
cg23952663	LHX8	0.540546	0.41825	-0.122297	3.49579e-05	0.0088461	Hypomethylated in 0	0.122297	3.49579e-05	0.0088461	Hypermethylated in 1
cg02057391	TRPC4	0.702157	0.579876	-0.122281	1.60484e-05	0.00618985	Hypomethylated in 0	0.122281	1.60484e-05	0.00618985	Hypermethylated in 1
cg21860629	LOR	0.339513	0.217235	-0.122278	0.000110265	0.0148279	Hypomethylated in 0	0.122278	0.000110265	0.0148279	Hypermethylated in 1
cg11967654		0.529171	0.406912	-0.122259	1.85822e-06	0.00278372	Hypomethylated in 0	0.122259	1.85822e-06	0.00278372	Hypermethylated in 1
cg10224600	MAPT;LOC100130148	0.42647	0.304225	-0.122245	0.000155773	0.0176144	Hypomethylated in 0	0.122245	0.000155773	0.0176144	Hypermethylated in 1
cg08304428	ERCC6L;PIN4	0.633806	0.511589	-0.122217	0.000374298	0.0271877	Hypomethylated in 0	0.122217	0.000374298	0.0271877	Hypermethylated in 1
cg09086201	TFAP2D	0.649887	0.52768	-0.122207	1.0942e-05	0.00530134	Hypomethylated in 0	0.122207	1.0942e-05	0.00530134	Hypermethylated in 1
cg08499046	PAX6	0.598036	0.475892	-0.122144	0.00016462	0.0180588	Hypomethylated in 0	0.122144	0.00016462	0.0180588	Hypermethylated in 1
cg10031614	FGF5	0.423891	0.301798	-0.122093	1.33006e-05	0.00572551	Hypomethylated in 0	0.122093	1.33006e-05	0.00572551	Hypermethylated in 1
cg07788286	ADCYAP1	0.535251	0.413176	-0.122075	0.000314996	0.024711	Hypomethylated in 0	0.122075	0.000314996	0.024711	Hypermethylated in 1
cg05686497	FBN2	0.577969	0.455898	-0.122071	0.000113128	0.0150242	Hypomethylated in 0	0.122071	0.000113128	0.0150242	Hypermethylated in 1
cg21161136	LOC400043	0.629215	0.507148	-0.122068	0.000187449	0.0192282	Hypomethylated in 0	0.122068	0.000187449	0.0192282	Hypermethylated in 1
cg19141563	PPM1E	0.36116	0.239122	-0.122039	0.000137998	0.0165701	Hypomethylated in 0	0.122039	0.000137998	0.0165701	Hypermethylated in 1
cg19639184	ANO5	0.385459	0.263429	-0.122029	0.000518168	0.0318865	Hypomethylated in 0	0.122029	0.000518168	0.0318865	Hypermethylated in 1
cg23207676	SPTBN4	0.666252	0.544238	-0.122013	5.70794e-05	0.0109738	Hypomethylated in 0	0.122013	5.70794e-05	0.0109738	Hypermethylated in 1
cg24979348	RERG	0.388125	0.266113	-0.122012	0.000834845	0.0408334	Hypomethylated in 0	0.122012	0.000834845	0.0408334	Hypermethylated in 1
cg08697092	ZNF542	0.523679	0.401681	-0.121998	8.60427e-05	0.0131904	Hypomethylated in 0	0.121998	8.60427e-05	0.0131904	Hypermethylated in 1
cg00478479	PRX	0.584014	0.462025	-0.121989	0.00122905	0.0496544	Hypomethylated in 0	0.121989	0.00122905	0.0496544	Hypermethylated in 1
cg21215767	EN1	0.570157	0.448177	-0.12198	3.98315e-05	0.0093585	Hypomethylated in 0	0.12198	3.98315e-05	0.0093585	Hypermethylated in 1
cg12225854		0.518063	0.396101	-0.121962	0.000885138	0.0420201	Hypomethylated in 0	0.121962	0.000885138	0.0420201	Hypermethylated in 1
cg25856383	CYP1B1	0.376951	0.255004	-0.121946	0.000311974	0.0245873	Hypomethylated in 0	0.121946	0.000311974	0.0245873	Hypermethylated in 1
cg27486637	WDR17	0.516666	0.394738	-0.121929	0.000388822	0.0276948	Hypomethylated in 0	0.121929	0.000388822	0.0276948	Hypermethylated in 1
cg05344295		0.400145	0.278222	-0.121923	0.00016462	0.0180588	Hypomethylated in 0	0.121923	0.00016462	0.0180588	Hypermethylated in 1
cg06525651	FAM196A;DOCK1	0.422737	0.300849	-0.121888	0.00017135	0.0184617	Hypomethylated in 0	0.121888	0.00017135	0.0184617	Hypermethylated in 1
cg19816930		0.45223	0.330357	-0.121873	0.000861587	0.0414272	Hypomethylated in 0	0.121873	0.000861587	0.0414272	Hypermethylated in 1
cg20760116		0.577005	0.455134	-0.121871	0.000972349	0.0441083	Hypomethylated in 0	0.121871	0.000972349	0.0441083	Hypermethylated in 1
cg11260046	MEI1	0.644797	0.522948	-0.121848	1.77672e-05	0.00649049	Hypomethylated in 0	0.121848	1.77672e-05	0.00649049	Hypermethylated in 1
cg24805239	DFNA5	0.414154	0.292322	-0.121831	9.34948e-05	0.0136885	Hypomethylated in 0	0.121831	9.34948e-05	0.0136885	Hypermethylated in 1
cg14716990		0.76581	0.643998	-0.121812	1.63234e-05	0.00623811	Hypomethylated in 0	0.121812	1.63234e-05	0.00623811	Hypermethylated in 1
cg19401033		0.576858	0.455067	-0.121792	0.000510967	0.0316933	Hypomethylated in 0	0.121792	0.000510967	0.0316933	Hypermethylated in 1
cg04499648	MYOD1	0.539556	0.417772	-0.121784	5.16615e-06	0.00403809	Hypomethylated in 0	0.121784	5.16615e-06	0.00403809	Hypermethylated in 1
cg00495860		0.622798	0.501041	-0.121757	0.000372518	0.0271321	Hypomethylated in 0	0.121757	0.000372518	0.0271321	Hypermethylated in 1
cg12628659	ANKRD34C	0.581624	0.459878	-0.121746	0.000929873	0.0431216	Hypomethylated in 0	0.121746	0.000929873	0.0431216	Hypermethylated in 1
cg11390905		0.472057	0.350315	-0.121742	1.74615e-06	0.00271918	Hypomethylated in 0	0.121742	1.74615e-06	0.00271918	Hypermethylated in 1
cg21353911		0.55858	0.436843	-0.121737	5.38302e-05	0.0107178	Hypomethylated in 0	0.121737	5.38302e-05	0.0107178	Hypermethylated in 1
cg27114120	PROKR2	0.646925	0.525193	-0.121732	3.48677e-07	0.00162726	Hypomethylated in 0	0.121732	3.48677e-07	0.00162726	Hypermethylated in 1
cg18358894		0.400668	0.278944	-0.121723	0.000192167	0.0194039	Hypomethylated in 0	0.121723	0.000192167	0.0194039	Hypermethylated in 1
cg27230038	EHD3	0.375765	0.254052	-0.121713	0.000722121	0.0379464	Hypomethylated in 0	0.121713	0.000722121	0.0379464	Hypermethylated in 1
cg16451661		0.558626	0.436939	-0.121687	0.000121525	0.015528	Hypomethylated in 0	0.121687	0.000121525	0.015528	Hypermethylated in 1
cg27352639	PCDHA7;PCDHA12;PCDHA6;PCDHA10;PCDHA4;PCDHA11;PCDHA8;PCDHA1;PCDHA2;PCDHA9;PCDHAC2;PCDHA13;PCDHA5;PCDHAC1;PCDHA3	0.324282	0.202613	-0.121669	0.000581963	0.0339491	Hypomethylated in 0	0.121669	0.000581963	0.0339491	Hypermethylated in 1
cg14526047	C10orf53	0.385153	0.26352	-0.121633	0.000108023	0.01469	Hypomethylated in 0	0.121633	0.000108023	0.01469	Hypermethylated in 1
cg11119419		0.606987	0.485358	-0.121629	7.79222e-05	0.0125626	Hypomethylated in 0	0.121629	7.79222e-05	0.0125626	Hypermethylated in 1
cg00555538	SSH2	0.400604	0.278998	-0.121606	0.000518168	0.0318865	Hypomethylated in 0	0.121606	0.000518168	0.0318865	Hypermethylated in 1
cg24221648		0.728281	0.606681	-0.1216	7.95691e-05	0.0126807	Hypomethylated in 0	0.1216	7.95691e-05	0.0126807	Hypermethylated in 1
cg11019211	PPM1E	0.402856	0.281257	-0.121599	0.00054539	0.0328122	Hypomethylated in 0	0.121599	0.00054539	0.0328122	Hypermethylated in 1
cg08203352		0.450282	0.328711	-0.121572	0.000901169	0.0424102	Hypomethylated in 0	0.121572	0.000901169	0.0424102	Hypermethylated in 1
cg14649650	FRMD4A	0.572458	0.45089	-0.121568	0.000244695	0.021987	Hypomethylated in 0	0.121568	0.000244695	0.021987	Hypermethylated in 1
cg05634149		0.580016	0.458472	-0.121544	5.5816e-06	0.00413938	Hypomethylated in 0	0.121544	5.5816e-06	0.00413938	Hypermethylated in 1
cg03190266	FOXC2	0.601204	0.479679	-0.121525	6.20072e-07	0.00203426	Hypomethylated in 0	0.121525	6.20072e-07	0.00203426	Hypermethylated in 1
cg00969119		0.666264	0.544753	-0.12151	0.000403872	0.0281931	Hypomethylated in 0	0.12151	0.000403872	0.0281931	Hypermethylated in 1
cg17453840	CPEB1	0.696939	0.575464	-0.121475	0.000197976	0.0196984	Hypomethylated in 0	0.121475	0.000197976	0.0196984	Hypermethylated in 1
cg23548623		0.312267	0.190804	-0.121464	0.000787214	0.0396587	Hypomethylated in 0	0.121464	0.000787214	0.0396587	Hypermethylated in 1
cg18030833		0.446934	0.325495	-0.121439	0.000283214	0.023581	Hypomethylated in 0	0.121439	0.000283214	0.023581	Hypermethylated in 1
cg14015503	ZNF304	0.344196	0.222763	-0.121433	4.34344e-06	0.00385961	Hypomethylated in 0	0.121433	4.34344e-06	0.00385961	Hypermethylated in 1
cg09167553		0.583329	0.461898	-0.121432	0.000338547	0.0256974	Hypomethylated in 0	0.121432	0.000338547	0.0256974	Hypermethylated in 1
cg05540369	ZNF75A	0.458806	0.337395	-0.121412	0.000199949	0.0198052	Hypomethylated in 0	0.121412	0.000199949	0.0198052	Hypermethylated in 1
cg06911121	TBX5	0.475308	0.353902	-0.121407	0.000885138	0.0420201	Hypomethylated in 0	0.121407	0.000885138	0.0420201	Hypermethylated in 1
cg05730365	GDNF	0.528264	0.406883	-0.121381	3.75227e-05	0.00906047	Hypomethylated in 0	0.121381	3.75227e-05	0.00906047	Hypermethylated in 1
cg23151024		0.525108	0.40377	-0.121339	0.000487631	0.0309533	Hypomethylated in 0	0.121339	0.000487631	0.0309533	Hypermethylated in 1
cg19816938	ABR	0.336987	0.215692	-0.121294	4.22747e-05	0.00957222	Hypomethylated in 0	0.121294	4.22747e-05	0.00957222	Hypermethylated in 1
cg18646207	VAX1	0.380999	0.259782	-0.121217	0.000204962	0.0200735	Hypomethylated in 0	0.121217	0.000204962	0.0200735	Hypermethylated in 1
cg13060997	CCNA1	0.594167	0.472963	-0.121204	2.32174e-06	0.0030944	Hypomethylated in 0	0.121204	2.32174e-06	0.0030944	Hypermethylated in 1
cg10534507	MEX3B	0.461534	0.340334	-0.1212	1.70789e-05	0.00636884	Hypomethylated in 0	0.1212	1.70789e-05	0.00636884	Hypermethylated in 1
cg10716835	CYP26A1	0.597544	0.476361	-0.121183	2.65617e-05	0.00774144	Hypomethylated in 0	0.121183	2.65617e-05	0.00774144	Hypermethylated in 1
cg26256401		0.48298	0.361799	-0.121181	0.000513357	0.031726	Hypomethylated in 0	0.121181	0.000513357	0.031726	Hypermethylated in 1
cg13490403	LHX6	0.554118	0.43294	-0.121178	0.000668154	0.0364293	Hypomethylated in 0	0.121178	0.000668154	0.0364293	Hypermethylated in 1
cg06652199	KCNA1	0.522702	0.401532	-0.12117	2.88545e-05	0.00810077	Hypomethylated in 0	0.12117	2.88545e-05	0.00810077	Hypermethylated in 1
cg12610207	TBX5	0.396171	0.275072	-0.121098	0.000113128	0.0150242	Hypomethylated in 0	0.121098	0.000113128	0.0150242	Hypermethylated in 1
cg18063733		0.560403	0.439317	-0.121086	0.000275083	0.0232977	Hypomethylated in 0	0.121086	0.000275083	0.0232977	Hypermethylated in 1
cg27262412	TBX15	0.607748	0.486683	-0.121065	0.000226218	0.0210751	Hypomethylated in 0	0.121065	0.000226218	0.0210751	Hypermethylated in 1
cg18246262	MIR124-1;LOC157627	0.427569	0.306509	-0.12106	0.000897137	0.0423108	Hypomethylated in 0	0.12106	0.000897137	0.0423108	Hypermethylated in 1
cg15230781	SLC32A1	0.536715	0.415669	-0.121046	9.8038e-06	0.00511373	Hypomethylated in 0	0.121046	9.8038e-06	0.00511373	Hypermethylated in 1
cg04072323	SPHKAP	0.682161	0.561116	-0.121046	1.22058e-05	0.00550087	Hypomethylated in 0	0.121046	1.22058e-05	0.00550087	Hypermethylated in 1
cg03779241	PHF21B	0.525101	0.404067	-0.121034	0.000877222	0.0418246	Hypomethylated in 0	0.121034	0.000877222	0.0418246	Hypermethylated in 1
cg11822659	DOK5	0.512692	0.391663	-0.121029	1.67918e-05	0.00633309	Hypomethylated in 0	0.121029	1.67918e-05	0.00633309	Hypermethylated in 1
cg05697849	ELAVL4	0.711002	0.589976	-0.121026	3.25037e-06	0.00347803	Hypomethylated in 0	0.121026	3.25037e-06	0.00347803	Hypermethylated in 1
cg25012919	DCLK1	0.563379	0.442382	-0.120997	3.61203e-05	0.0089173	Hypomethylated in 0	0.120997	3.61203e-05	0.0089173	Hypermethylated in 1
cg22266749	COL25A1	0.55634	0.435377	-0.120963	0.000103668	0.0144272	Hypomethylated in 0	0.120963	0.000103668	0.0144272	Hypermethylated in 1
cg01523865	ZIC3	0.638277	0.517323	-0.120954	3.69155e-05	0.00901262	Hypomethylated in 0	0.120954	3.69155e-05	0.00901262	Hypermethylated in 1
cg23697202		0.41335	0.29241	-0.12094	0.000133185	0.016221	Hypomethylated in 0	0.12094	0.000133185	0.016221	Hypermethylated in 1
cg26077378	ZNF385D	0.651891	0.53096	-0.120931	0.000187449	0.0192282	Hypomethylated in 0	0.120931	0.000187449	0.0192282	Hypermethylated in 1
cg07335294	SNAP91	0.494594	0.373735	-0.120859	6.94254e-05	0.0119106	Hypomethylated in 0	0.120859	6.94254e-05	0.0119106	Hypermethylated in 1
cg03447800	ESX1	0.636524	0.515677	-0.120847	0.000167953	0.0182905	Hypomethylated in 0	0.120847	0.000167953	0.0182905	Hypermethylated in 1
cg01922936	ST8SIA4	0.37911	0.258279	-0.120831	1.43247e-05	0.00590838	Hypomethylated in 0	0.120831	1.43247e-05	0.00590838	Hypermethylated in 1
cg01196517		0.423049	0.302246	-0.120803	0.000225108	0.0210187	Hypomethylated in 0	0.120803	0.000225108	0.0210187	Hypermethylated in 1
cg11038322	TFAP2D	0.484981	0.364181	-0.1208	0.00016135	0.0179045	Hypomethylated in 0	0.1208	0.00016135	0.0179045	Hypermethylated in 1
cg01645753	CPEB1	0.51772	0.396928	-0.120792	0.000218553	0.0207061	Hypomethylated in 0	0.120792	0.000218553	0.0207061	Hypermethylated in 1
cg22187354	NRXN2	0.534881	0.414092	-0.120789	8.96956e-05	0.0134047	Hypomethylated in 0	0.120789	8.96956e-05	0.0134047	Hypermethylated in 1
cg16370586		0.461954	0.341166	-0.120788	3.35113e-07	0.00162726	Hypomethylated in 0	0.120788	3.35113e-07	0.00162726	Hypermethylated in 1
cg23563927	C10orf93	0.530213	0.409444	-0.120769	6.58601e-05	0.0116512	Hypomethylated in 0	0.120769	6.58601e-05	0.0116512	Hypermethylated in 1
cg18344922	GABBR1	0.328809	0.208062	-0.120748	0.000119678	0.015413	Hypomethylated in 0	0.120748	0.000119678	0.015413	Hypermethylated in 1
cg19806849	TRIM67	0.431988	0.311251	-0.120736	0.000425456	0.02905	Hypomethylated in 0	0.120736	0.000425456	0.02905	Hypermethylated in 1
cg23365637	HTRA3	0.446207	0.325484	-0.120723	0.000190266	0.0193372	Hypomethylated in 0	0.120723	0.000190266	0.0193372	Hypermethylated in 1
cg27477373	ZNF542	0.674128	0.553406	-0.120721	0.000568647	0.0334379	Hypomethylated in 0	0.120721	0.000568647	0.0334379	Hypermethylated in 1
cg01349775		0.551866	0.431172	-0.120694	0.000288759	0.0237576	Hypomethylated in 0	0.120694	0.000288759	0.0237576	Hypermethylated in 1
cg19211931	DPP10	0.644262	0.523571	-0.120691	0.000699426	0.03733	Hypomethylated in 0	0.120691	0.000699426	0.03733	Hypermethylated in 1
cg05987154	MXRA5	0.598363	0.477702	-0.120662	0.000205978	0.0201099	Hypomethylated in 0	0.120662	0.000205978	0.0201099	Hypermethylated in 1
cg04541474	RNF220	0.6729	0.55227	-0.12063	3.83472e-05	0.00918258	Hypomethylated in 0	0.12063	3.83472e-05	0.00918258	Hypermethylated in 1
cg12153542	REM1	0.492377	0.371755	-0.120622	3.38312e-05	0.00870209	Hypomethylated in 0	0.120622	3.38312e-05	0.00870209	Hypermethylated in 1
cg03613339	FOXC2	0.476293	0.355719	-0.120574	1.77672e-05	0.00649049	Hypomethylated in 0	0.120574	1.77672e-05	0.00649049	Hypermethylated in 1
cg08576864	GPM6A	0.532415	0.411848	-0.120567	0.00054539	0.0328122	Hypomethylated in 0	0.120567	0.00054539	0.0328122	Hypermethylated in 1
cg21530453	LOC283856;GNAO1	0.417571	0.297011	-0.12056	0.000722121	0.0379464	Hypomethylated in 0	0.12056	0.000722121	0.0379464	Hypermethylated in 1
cg01439876		0.537478	0.416918	-0.12056	0.000465292	0.0303217	Hypomethylated in 0	0.12056	0.000465292	0.0303217	Hypermethylated in 1
cg00660843	PDE1B	0.246485	0.125957	-0.120528	5.38603e-06	0.00405864	Hypomethylated in 0	0.120528	5.38603e-06	0.00405864	Hypermethylated in 1
cg02026062	FAM162B	0.526174	0.405657	-0.120517	1.17923e-05	0.00542351	Hypomethylated in 0	0.120517	1.17923e-05	0.00542351	Hypermethylated in 1
cg12074025	ZNF671	0.631965	0.511452	-0.120514	4.91512e-05	0.0103299	Hypomethylated in 0	0.120514	4.91512e-05	0.0103299	Hypermethylated in 1
cg16476975		0.516162	0.39565	-0.120512	0.00107695	0.0464724	Hypomethylated in 0	0.120512	0.00107695	0.0464724	Hypermethylated in 1
cg24242823	NPY	0.593003	0.472503	-0.120499	4.86268e-05	0.0102831	Hypomethylated in 0	0.120499	4.86268e-05	0.0102831	Hypermethylated in 1
cg06459443	TMEM132E;C17orf102	0.443422	0.322956	-0.120466	0.000333709	0.0254955	Hypomethylated in 0	0.120466	0.000333709	0.0254955	Hypermethylated in 1
cg18872321	GATA5	0.342481	0.222024	-0.120458	0.000220718	0.0208217	Hypomethylated in 0	0.120458	0.000220718	0.0208217	Hypermethylated in 1
cg04117229	SPG20	0.404482	0.28403	-0.120452	7.99655e-06	0.00475368	Hypomethylated in 0	0.120452	7.99655e-06	0.00475368	Hypermethylated in 1
cg23495748	CPLX2	0.588663	0.468222	-0.120441	0.000853867	0.0412413	Hypomethylated in 0	0.120441	0.000853867	0.0412413	Hypermethylated in 1
cg09686443	CCDC37	0.532764	0.412334	-0.120429	3.53843e-06	0.00357194	Hypomethylated in 0	0.120429	3.53843e-06	0.00357194	Hypermethylated in 1
cg21068911	ELMOD1;LOC643923	0.361698	0.241312	-0.120386	0.000606667	0.0346561	Hypomethylated in 0	0.120386	0.000606667	0.0346561	Hypermethylated in 1
cg18777119	VSTM2B	0.572433	0.452047	-0.120386	1.04482e-05	0.00521037	Hypomethylated in 0	0.120386	1.04482e-05	0.00521037	Hypermethylated in 1
cg09513990		0.590866	0.470508	-0.120358	0.000297268	0.0241185	Hypomethylated in 0	0.120358	0.000297268	0.0241185	Hypermethylated in 1
cg02914087	ZNF625	0.534684	0.414342	-0.120341	0.00119188	0.048918	Hypomethylated in 0	0.120341	0.00119188	0.048918	Hypermethylated in 1
cg01779765	FLJ43390	0.583827	0.463507	-0.12032	0.000465292	0.0303217	Hypomethylated in 0	0.12032	0.000465292	0.0303217	Hypermethylated in 1
cg20180370	TFAP2D	0.551089	0.43077	-0.120319	0.000159737	0.0178313	Hypomethylated in 0	0.120319	0.000159737	0.0178313	Hypermethylated in 1
cg12919006	CNTNAP5	0.70349	0.583219	-0.120272	1.92239e-05	0.00665399	Hypomethylated in 0	0.120272	1.92239e-05	0.00665399	Hypermethylated in 1
cg06926782	NRG1	0.565356	0.445105	-0.120251	0.000831088	0.0407294	Hypomethylated in 0	0.120251	0.000831088	0.0407294	Hypermethylated in 1
cg13465477		0.503928	0.383682	-0.120246	9.34948e-05	0.0136885	Hypomethylated in 0	0.120246	9.34948e-05	0.0136885	Hypermethylated in 1
cg03722243	CALCR	0.507461	0.387219	-0.120241	0.000483085	0.0308057	Hypomethylated in 0	0.120241	0.000483085	0.0308057	Hypermethylated in 1
cg24664689	XKR6	0.335921	0.215688	-0.120233	0.00108173	0.0465551	Hypomethylated in 0	0.120233	0.00108173	0.0465551	Hypermethylated in 1
cg05867448	FLJ30058	0.656695	0.536465	-0.120231	4.41401e-05	0.00977015	Hypomethylated in 0	0.120231	4.41401e-05	0.00977015	Hypermethylated in 1
cg24725574	HLA-J;NCRNA00171	0.201571	0.0813449	-0.120226	0.000437678	0.0294285	Hypomethylated in 0	0.120226	0.000437678	0.0294285	Hypermethylated in 1
cg23181844	TMEM196	0.422819	0.302614	-0.120205	4.99479e-05	0.0104097	Hypomethylated in 0	0.120205	4.99479e-05	0.0104097	Hypermethylated in 1
cg13258563	C13orf38	0.445256	0.32506	-0.120196	3.22055e-05	0.0085875	Hypomethylated in 0	0.120196	3.22055e-05	0.0085875	Hypermethylated in 1
cg11831043	CREB5	0.496096	0.375901	-0.120195	4.6332e-05	0.0100358	Hypomethylated in 0	0.120195	4.6332e-05	0.0100358	Hypermethylated in 1
cg17194154		0.404826	0.284645	-0.120182	0.000606667	0.0346561	Hypomethylated in 0	0.120182	0.000606667	0.0346561	Hypermethylated in 1
cg27510182	DAB1	0.596323	0.476152	-0.120171	6.14838e-05	0.0113599	Hypomethylated in 0	0.120171	6.14838e-05	0.0113599	Hypermethylated in 1
cg05349062	TLX2	0.490597	0.37044	-0.120157	7.75156e-05	0.0125511	Hypomethylated in 0	0.120157	7.75156e-05	0.0125511	Hypermethylated in 1
cg26599006	GSC2	0.397311	0.277207	-0.120104	0.000540344	0.0326608	Hypomethylated in 0	0.120104	0.000540344	0.0326608	Hypermethylated in 1
cg20044860		0.581521	0.461429	-0.120092	2.13836e-05	0.0070188	Hypomethylated in 0	0.120092	2.13836e-05	0.0070188	Hypermethylated in 1
cg23913421		0.751161	0.631071	-0.12009	9.57903e-06	0.00507423	Hypomethylated in 0	0.12009	9.57903e-06	0.00507423	Hypermethylated in 1
cg06457811		0.416585	0.296502	-0.120083	4.60835e-05	0.0100226	Hypomethylated in 0	0.120083	4.60835e-05	0.0100226	Hypermethylated in 1
cg13450005	WT1;WIT1	0.39741	0.27735	-0.12006	0.00052059	0.0319463	Hypomethylated in 0	0.12006	0.00052059	0.0319463	Hypermethylated in 1
cg00953355		0.395419	0.275386	-0.120033	7.75156e-05	0.0125511	Hypomethylated in 0	0.120033	7.75156e-05	0.0125511	Hypermethylated in 1
cg19771920		0.376037	0.256011	-0.120026	3.57288e-05	0.00886742	Hypomethylated in 0	0.120026	3.57288e-05	0.00886742	Hypermethylated in 1
cg15259986	FIGN	0.714409	0.594398	-0.120012	0.000508588	0.0316401	Hypomethylated in 0	0.120012	0.000508588	0.0316401	Hypermethylated in 1
cg02888131	ALDH1A2	0.329232	0.209227	-0.120005	0.000225108	0.0210187	Hypomethylated in 0	0.120005	0.000225108	0.0210187	Hypermethylated in 1
cg06008926		0.449968	0.330003	-0.119965	0.000518168	0.0318865	Hypomethylated in 0	0.119965	0.000518168	0.0318865	Hypermethylated in 1
cg07464092	ABR	0.256027	0.136064	-0.119963	7.79222e-05	0.0125626	Hypomethylated in 0	0.119963	7.79222e-05	0.0125626	Hypermethylated in 1
cg14441976	SLC27A6	0.59703	0.477075	-0.119956	5.44076e-05	0.0107983	Hypomethylated in 0	0.119956	5.44076e-05	0.0107983	Hypermethylated in 1
cg22572159	NGF	0.643432	0.523514	-0.119918	0.000117256	0.0152638	Hypomethylated in 0	0.119918	0.000117256	0.0152638	Hypermethylated in 1
cg14968543		0.654119	0.534208	-0.119911	2.31207e-05	0.00723395	Hypomethylated in 0	0.119911	2.31207e-05	0.00723395	Hypermethylated in 1
cg22989843	PAX3	0.628919	0.509011	-0.119908	0.000626552	0.0351908	Hypomethylated in 0	0.119908	0.000626552	0.0351908	Hypermethylated in 1
cg09432902	LHX5	0.491833	0.371951	-0.119882	3.94019e-05	0.00931014	Hypomethylated in 0	0.119882	3.94019e-05	0.00931014	Hypermethylated in 1
cg01442953	ZSCAN1	0.529544	0.409678	-0.119865	1.62022e-06	0.00265803	Hypomethylated in 0	0.119865	1.62022e-06	0.00265803	Hypermethylated in 1
cg10058779	SLC22A17	0.428175	0.308316	-0.119859	0.000142253	0.0167851	Hypomethylated in 0	0.119859	0.000142253	0.0167851	Hypermethylated in 1
cg00349943		0.469473	0.349615	-0.119859	4.7339e-05	0.0101483	Hypomethylated in 0	0.119859	4.7339e-05	0.0101483	Hypermethylated in 1
cg20079899	MSC	0.562852	0.442994	-0.119858	9.79503e-05	0.0140605	Hypomethylated in 0	0.119858	9.79503e-05	0.0140605	Hypermethylated in 1
cg22633722	CBS	0.456305	0.336457	-0.119848	0.000138699	0.0165957	Hypomethylated in 0	0.119848	0.000138699	0.0165957	Hypermethylated in 1
cg02259324		0.465588	0.345753	-0.119834	0.00059557	0.0343258	Hypomethylated in 0	0.119834	0.00059557	0.0343258	Hypermethylated in 1
cg13973820	HMGCLL1	0.381068	0.261235	-0.119833	4.42235e-06	0.00387876	Hypomethylated in 0	0.119833	4.42235e-06	0.00387876	Hypermethylated in 1
cg03851984	PPP2R2B	0.375129	0.255298	-0.119831	0.000460941	0.0301851	Hypomethylated in 0	0.119831	0.000460941	0.0301851	Hypermethylated in 1
cg23045602	SPSB4	0.307147	0.18733	-0.119817	1.85862e-05	0.0065976	Hypomethylated in 0	0.119817	1.85862e-05	0.0065976	Hypermethylated in 1
cg05140069	PDPN	0.429899	0.310103	-0.119795	0.000555615	0.0330872	Hypomethylated in 0	0.119795	0.000555615	0.0330872	Hypermethylated in 1
cg06263461	SLC13A3	0.512309	0.392524	-0.119785	2.82254e-05	0.00800212	Hypomethylated in 0	0.119785	2.82254e-05	0.00800212	Hypermethylated in 1
cg07875430		0.297529	0.177749	-0.11978	0.000715568	0.037809	Hypomethylated in 0	0.11978	0.000715568	0.037809	Hypermethylated in 1
cg25640822	NEUROG1	0.377616	0.257849	-0.119767	0.000668154	0.0364293	Hypomethylated in 0	0.119767	0.000668154	0.0364293	Hypermethylated in 1
cg22586996	EBF1	0.703396	0.583634	-0.119762	2.37962e-06	0.0031244	Hypomethylated in 0	0.119762	2.37962e-06	0.0031244	Hypermethylated in 1
cg08377819		0.575092	0.455355	-0.119736	6.76205e-05	0.0118083	Hypomethylated in 0	0.119736	6.76205e-05	0.0118083	Hypermethylated in 1
cg14448169	WNT16	0.600958	0.481242	-0.119717	1.09677e-06	0.00230762	Hypomethylated in 0	0.119717	1.09677e-06	0.00230762	Hypermethylated in 1
cg19088984	ST8SIA4	0.436508	0.316803	-0.119705	5.46985e-05	0.0107988	Hypomethylated in 0	0.119705	5.46985e-05	0.0107988	Hypermethylated in 1
cg18894648	LOC645323	0.673248	0.553547	-0.1197	1.52496e-05	0.00606284	Hypomethylated in 0	0.1197	1.52496e-05	0.00606284	Hypermethylated in 1
cg24333192		0.522168	0.402479	-0.119689	0.000196996	0.0196532	Hypomethylated in 0	0.119689	0.000196996	0.0196532	Hypermethylated in 1
cg07285673	CLIP4	0.614102	0.494418	-0.119684	4.21492e-06	0.00382215	Hypomethylated in 0	0.119684	4.21492e-06	0.00382215	Hypermethylated in 1
cg13099890	LOC283392;TRHDE	0.599522	0.479838	-0.119684	9.41369e-06	0.00502933	Hypomethylated in 0	0.119684	9.41369e-06	0.00502933	Hypermethylated in 1
cg17862152	PPFIA4	0.446651	0.326973	-0.119678	9.34948e-05	0.0136885	Hypomethylated in 0	0.119678	9.34948e-05	0.0136885	Hypermethylated in 1
cg25060829	ZSCAN12	0.42475	0.305105	-0.119645	0.00085003	0.0411356	Hypomethylated in 0	0.119645	0.00085003	0.0411356	Hypermethylated in 1
cg15888290	EN1	0.408735	0.289091	-0.119644	0.000281843	0.0235035	Hypomethylated in 0	0.119644	0.000281843	0.0235035	Hypermethylated in 1
cg27393126	C1orf173	0.636057	0.516433	-0.119625	0.00089312	0.0422331	Hypomethylated in 0	0.119625	0.00089312	0.0422331	Hypermethylated in 1
cg08928882	LOC100192378;ZFHX4	0.358375	0.238763	-0.119612	0.00109617	0.0468645	Hypomethylated in 0	0.119612	0.00109617	0.0468645	Hypermethylated in 1
cg09056181	GAD2	0.633249	0.513646	-0.119603	0.000251982	0.0222468	Hypomethylated in 0	0.119603	0.000251982	0.0222468	Hypermethylated in 1
cg03598159	RYR1	0.483909	0.364329	-0.119581	0.000234135	0.0215235	Hypomethylated in 0	0.119581	0.000234135	0.0215235	Hypermethylated in 1
cg15930596	KCNA1	0.52494	0.405392	-0.119548	5.13029e-05	0.0104593	Hypomethylated in 0	0.119548	5.13029e-05	0.0104593	Hypermethylated in 1
cg27546066	WNT3A	0.560788	0.441248	-0.11954	7.54175e-06	0.00463792	Hypomethylated in 0	0.11954	7.54175e-06	0.00463792	Hypermethylated in 1
cg02270183	ADARB2	0.34688	0.227376	-0.119504	0.000487631	0.0309533	Hypomethylated in 0	0.119504	0.000487631	0.0309533	Hypermethylated in 1
cg01679043	SYNE1	0.542583	0.423083	-0.1195	8.04048e-05	0.0127273	Hypomethylated in 0	0.1195	8.04048e-05	0.0127273	Hypermethylated in 1
cg06894651	TNRC4	0.542555	0.42309	-0.119464	0.00116598	0.0483849	Hypomethylated in 0	0.119464	0.00116598	0.0483849	Hypermethylated in 1
cg21054473		0.571653	0.452204	-0.119449	0.00104406	0.0457597	Hypomethylated in 0	0.119449	0.00104406	0.0457597	Hypermethylated in 1
cg11497952	HELT	0.383488	0.264043	-0.119445	0.00011488	0.0151281	Hypomethylated in 0	0.119445	0.00011488	0.0151281	Hypermethylated in 1
cg09652086		0.588569	0.469126	-0.119442	0.000480827	0.0307402	Hypomethylated in 0	0.119442	0.000480827	0.0307402	Hypermethylated in 1
cg21543987	UNCX	0.545164	0.425736	-0.119429	1.84819e-05	0.0065976	Hypomethylated in 0	0.119429	1.84819e-05	0.0065976	Hypermethylated in 1
cg18521914	C10orf53	0.454449	0.335041	-0.119408	1.28455e-06	0.00249837	Hypomethylated in 0	0.119408	1.28455e-06	0.00249837	Hypermethylated in 1
cg18249580		0.750457	0.63105	-0.119407	0.000311974	0.0245873	Hypomethylated in 0	0.119407	0.000311974	0.0245873	Hypermethylated in 1
cg06893371	PDZRN4	0.542793	0.423405	-0.119388	4.02655e-05	0.00939564	Hypomethylated in 0	0.119388	4.02655e-05	0.00939564	Hypermethylated in 1
cg02576468	SPTBN4	0.65875	0.539363	-0.119387	0.000827347	0.0406258	Hypomethylated in 0	0.119387	0.000827347	0.0406258	Hypermethylated in 1
cg17256157	NMBR	0.591444	0.472062	-0.119383	3.43902e-05	0.00877357	Hypomethylated in 0	0.119383	3.43902e-05	0.00877357	Hypermethylated in 1
cg19246110	ZNF671	0.562936	0.443555	-0.11938	1.70789e-05	0.00636884	Hypomethylated in 0	0.11938	1.70789e-05	0.00636884	Hypermethylated in 1
cg07034928	FAM155A	0.307811	0.188448	-0.119362	4.71793e-07	0.00174944	Hypomethylated in 0	0.119362	4.71793e-07	0.00174944	Hypermethylated in 1
cg09497201		0.614407	0.495047	-0.119359	0.000343451	0.025886	Hypomethylated in 0	0.119359	0.000343451	0.025886	Hypermethylated in 1
cg23338503	DOCK2	0.431512	0.312154	-0.119357	0.000508588	0.0316401	Hypomethylated in 0	0.119357	0.000508588	0.0316401	Hypermethylated in 1
cg24504927		0.676388	0.557049	-0.119339	0.000218553	0.0207061	Hypomethylated in 0	0.119339	0.000218553	0.0207061	Hypermethylated in 1
cg11354629	GSX1	0.37939	0.260051	-0.119339	0.000368983	0.0270006	Hypomethylated in 0	0.119339	0.000368983	0.0270006	Hypermethylated in 1
cg02100602		0.382301	0.26297	-0.119331	0.000114293	0.0150933	Hypomethylated in 0	0.119331	0.000114293	0.0150933	Hypermethylated in 1
cg04606210	TFAP2C	0.465576	0.346256	-0.11932	1.59577e-05	0.00616758	Hypomethylated in 0	0.11932	1.59577e-05	0.00616758	Hypermethylated in 1
cg06178563	NKX2-2	0.547073	0.427777	-0.119296	0.000398166	0.0280246	Hypomethylated in 0	0.119296	0.000398166	0.0280246	Hypermethylated in 1
cg19725343	IGLON5	0.58575	0.466484	-0.119266	0.000626552	0.0351908	Hypomethylated in 0	0.119266	0.000626552	0.0351908	Hypermethylated in 1
cg18375494	GLB1L3	0.377461	0.258226	-0.119235	0.000560794	0.0332108	Hypomethylated in 0	0.119235	0.000560794	0.0332108	Hypermethylated in 1
cg11523290		0.388585	0.269353	-0.119232	0.000415515	0.0287115	Hypomethylated in 0	0.119232	0.000415515	0.0287115	Hypermethylated in 1
cg11113469	DLX6AS	0.704607	0.585378	-0.119229	3.06542e-05	0.00831915	Hypomethylated in 0	0.119229	3.06542e-05	0.00831915	Hypermethylated in 1
cg20142271	PRDM8	0.404726	0.285514	-0.119212	0.000925721	0.043025	Hypomethylated in 0	0.119212	0.000925721	0.043025	Hypermethylated in 1
cg09053366	LPO	0.302614	0.183407	-0.119207	5.92429e-05	0.0111047	Hypomethylated in 0	0.119207	5.92429e-05	0.0111047	Hypermethylated in 1
cg00296121	FRMD4A	0.445142	0.325939	-0.119202	8.52708e-06	0.00485336	Hypomethylated in 0	0.119202	8.52708e-06	0.00485336	Hypermethylated in 1
cg03646916	ZNF167	0.727771	0.608597	-0.119174	0.00118666	0.0488214	Hypomethylated in 0	0.119174	0.00118666	0.0488214	Hypermethylated in 1
cg19123296	ZEB2	0.397566	0.278407	-0.119159	0.000465292	0.0303217	Hypomethylated in 0	0.119159	0.000465292	0.0303217	Hypermethylated in 1
cg11235498	SPSB4	0.52533	0.406192	-0.119138	1.02279e-06	0.00226657	Hypomethylated in 0	0.119138	1.02279e-06	0.00226657	Hypermethylated in 1
cg17380661	SIM1	0.582535	0.463427	-0.119108	0.000224003	0.0209835	Hypomethylated in 0	0.119108	0.000224003	0.0209835	Hypermethylated in 1
cg01181009	C3orf14	0.420034	0.300931	-0.119103	4.86268e-05	0.0102831	Hypomethylated in 0	0.119103	4.86268e-05	0.0102831	Hypermethylated in 1
cg08218734	FAM196A;DOCK1	0.623988	0.504887	-0.119101	0.000102606	0.0143439	Hypomethylated in 0	0.119101	0.000102606	0.0143439	Hypermethylated in 1
cg24769821	PTH2R	0.361275	0.242192	-0.119083	3.57288e-05	0.00886742	Hypomethylated in 0	0.119083	3.57288e-05	0.00886742	Hypermethylated in 1
cg20627174		0.580809	0.461739	-0.119071	0.000120906	0.0154913	Hypomethylated in 0	0.119071	0.000120906	0.0154913	Hypermethylated in 1
cg25703346	GALNT13	0.547756	0.428691	-0.119065	0.000603875	0.034581	Hypomethylated in 0	0.119065	0.000603875	0.034581	Hypermethylated in 1
cg13434411		0.561714	0.442676	-0.119038	0.000219633	0.0207612	Hypomethylated in 0	0.119038	0.000219633	0.0207612	Hypermethylated in 1
cg07682663	CHCHD5	0.243145	0.124108	-0.119036	0.00011255	0.0150166	Hypomethylated in 0	0.119036	0.00011255	0.0150166	Hypermethylated in 1
cg04986015	DNM3	0.41472	0.295689	-0.119031	0.000766092	0.0391475	Hypomethylated in 0	0.119031	0.000766092	0.0391475	Hypermethylated in 1
cg20176349	SPOCK3	0.513227	0.394235	-0.118992	0.000105825	0.0145281	Hypomethylated in 0	0.118992	0.000105825	0.0145281	Hypermethylated in 1
cg23632985		0.629145	0.510175	-0.118971	0.000163797	0.0180054	Hypomethylated in 0	0.118971	0.000163797	0.0180054	Hypermethylated in 1
cg15987885	NMNAT2	0.438825	0.319869	-0.118956	0.000443911	0.0296295	Hypomethylated in 0	0.118956	0.000443911	0.0296295	Hypermethylated in 1
cg09168604	GRID1	0.543168	0.424236	-0.118932	0.000644077	0.0357145	Hypomethylated in 0	0.118932	0.000644077	0.0357145	Hypermethylated in 1
cg09965733	LRFN5	0.611672	0.492775	-0.118897	0.00023071	0.0213766	Hypomethylated in 0	0.118897	0.00023071	0.0213766	Hypermethylated in 1
cg15054725		0.538483	0.419595	-0.118888	0.000738748	0.038352	Hypomethylated in 0	0.118888	0.000738748	0.038352	Hypermethylated in 1
cg01048445		0.411684	0.292806	-0.118878	0.000433568	0.0293365	Hypomethylated in 0	0.118878	0.000433568	0.0293365	Hypermethylated in 1
cg21621906		0.606976	0.48811	-0.118866	0.000176566	0.0186745	Hypomethylated in 0	0.118866	0.000176566	0.0186745	Hypermethylated in 1
cg27574000	INSM2	0.315581	0.196735	-0.118847	8.47094e-05	0.0130932	Hypomethylated in 0	0.118847	8.47094e-05	0.0130932	Hypermethylated in 1
cg27600938		0.557756	0.438928	-0.118829	0.000689905	0.0370489	Hypomethylated in 0	0.118829	0.000689905	0.0370489	Hypermethylated in 1
cg02596331		0.525964	0.407136	-0.118828	6.55133e-05	0.0116504	Hypomethylated in 0	0.118828	6.55133e-05	0.0116504	Hypermethylated in 1
cg08990926	CNTN1	0.543906	0.425091	-0.118815	7.23822e-06	0.00458683	Hypomethylated in 0	0.118815	7.23822e-06	0.00458683	Hypermethylated in 1
cg04275404	KIAA1217	0.629759	0.510968	-0.118792	8.38315e-05	0.0130112	Hypomethylated in 0	0.118792	8.38315e-05	0.0130112	Hypermethylated in 1
cg17369527	GSX1	0.412493	0.293717	-0.118776	0.000728729	0.0380959	Hypomethylated in 0	0.118776	0.000728729	0.0380959	Hypermethylated in 1
cg02340083		0.583313	0.464544	-0.118769	0.000617957	0.0349545	Hypomethylated in 0	0.118769	0.000617957	0.0349545	Hypermethylated in 1
cg12784175	KCNIP2	0.623515	0.504748	-0.118767	3.38312e-05	0.00870209	Hypomethylated in 0	0.118767	3.38312e-05	0.00870209	Hypermethylated in 1
cg12662072	FAM159B	0.694772	0.576029	-0.118743	5.19703e-06	0.00403809	Hypomethylated in 0	0.118743	5.19703e-06	0.00403809	Hypermethylated in 1
cg27357571	OLIG2	0.602382	0.483662	-0.11872	3.67151e-05	0.00898714	Hypomethylated in 0	0.11872	3.67151e-05	0.00898714	Hypermethylated in 1
cg09926747	COL25A1	0.611285	0.492572	-0.118712	0.000106918	0.014614	Hypomethylated in 0	0.118712	0.000106918	0.014614	Hypermethylated in 1
cg04741853		0.550786	0.432075	-0.118711	0.000142253	0.0167851	Hypomethylated in 0	0.118711	0.000142253	0.0167851	Hypermethylated in 1
cg20003494	SNCA	0.42876	0.310052	-0.118708	0.000499172	0.0313301	Hypomethylated in 0	0.118708	0.000499172	0.0313301	Hypermethylated in 1
cg26234721	KCNK10	0.546182	0.427492	-0.11869	0.000508588	0.0316401	Hypomethylated in 0	0.11869	0.000508588	0.0316401	Hypermethylated in 1
cg26582733		0.494296	0.375608	-0.118688	2.79157e-05	0.00796255	Hypomethylated in 0	0.118688	2.79157e-05	0.00796255	Hypermethylated in 1
cg18803104		0.68331	0.564695	-0.118615	3.57288e-05	0.00886742	Hypomethylated in 0	0.118615	3.57288e-05	0.00886742	Hypermethylated in 1
cg03817671	EFEMP1	0.329645	0.211031	-0.118613	1.71757e-05	0.00636884	Hypomethylated in 0	0.118613	1.71757e-05	0.00636884	Hypermethylated in 1
cg20291855		0.590256	0.471667	-0.118589	0.000313482	0.0246387	Hypomethylated in 0	0.118589	0.000313482	0.0246387	Hypermethylated in 1
cg04937080	DAB1	0.527035	0.408463	-0.118572	6.86981e-05	0.0118673	Hypomethylated in 0	0.118572	6.86981e-05	0.0118673	Hypermethylated in 1
cg21541833	LOC200726	0.707513	0.588942	-0.11857	7.24083e-05	0.0121714	Hypomethylated in 0	0.11857	7.24083e-05	0.0121714	Hypermethylated in 1
cg18944047	KIF19	0.402881	0.284323	-0.118558	0.000150377	0.0172809	Hypomethylated in 0	0.118558	0.000150377	0.0172809	Hypermethylated in 1
cg18388380	RGS7BP	0.556958	0.438425	-0.118533	0.000228454	0.02122	Hypomethylated in 0	0.118533	0.000228454	0.02122	Hypermethylated in 1
cg07651242	ADCY1	0.447483	0.328953	-0.11853	0.000239948	0.0217746	Hypomethylated in 0	0.11853	0.000239948	0.0217746	Hypermethylated in 1
cg04243827		0.51973	0.401222	-0.118508	0.000139403	0.0166534	Hypomethylated in 0	0.118508	0.000139403	0.0166534	Hypermethylated in 1
cg02345991	SRRM4	0.558546	0.440041	-0.118505	9.79503e-05	0.0140605	Hypomethylated in 0	0.118505	9.79503e-05	0.0140605	Hypermethylated in 1
cg00588720		0.233616	0.115122	-0.118494	0.000294406	0.0240164	Hypomethylated in 0	0.118494	0.000294406	0.0240164	Hypermethylated in 1
cg14667871	FBXL7	0.438932	0.320447	-0.118484	0.000281843	0.0235035	Hypomethylated in 0	0.118484	0.000281843	0.0235035	Hypermethylated in 1
cg08737296	MIR124-3	0.694854	0.576394	-0.11846	2.11458e-05	0.0069836	Hypomethylated in 0	0.11846	2.11458e-05	0.0069836	Hypermethylated in 1
cg02758236	FLI1	0.520083	0.401636	-0.118447	0.000401962	0.0281173	Hypomethylated in 0	0.118447	0.000401962	0.0281173	Hypermethylated in 1
cg20890210	KCNB2	0.600696	0.482263	-0.118433	4.78041e-06	0.00393246	Hypomethylated in 0	0.118433	4.78041e-06	0.00393246	Hypermethylated in 1
cg21392341	TBX15	0.492426	0.374054	-0.118372	0.000181026	0.0188272	Hypomethylated in 0	0.118372	0.000181026	0.0188272	Hypermethylated in 1
cg02954212	LOC283856;GNAO1	0.428428	0.310088	-0.11834	0.000532855	0.0323806	Hypomethylated in 0	0.11834	0.000532855	0.0323806	Hypermethylated in 1
cg05781504		0.397577	0.279237	-0.11834	5.95582e-05	0.011136	Hypomethylated in 0	0.11834	5.95582e-05	0.011136	Hypermethylated in 1
cg16400492	PCDHA7;PCDHA12;PCDHA6;PCDHAC1;PCDHA10;PCDHA4;PCDHA11;PCDHA8;PCDHA1;PCDHA2;PCDHA9;PCDHA13;PCDHA5;PCDHA3	0.497242	0.378918	-0.118324	3.29186e-05	0.00862735	Hypomethylated in 0	0.118324	3.29186e-05	0.00862735	Hypermethylated in 1
cg25645064		0.57342	0.455104	-0.118316	0.00019896	0.0197491	Hypomethylated in 0	0.118316	0.00019896	0.0197491	Hypermethylated in 1
cg04548856	OTX2OS1	0.489251	0.370966	-0.118285	1.46547e-05	0.00597213	Hypomethylated in 0	0.118285	1.46547e-05	0.00597213	Hypermethylated in 1
cg12975779		0.474241	0.355983	-0.118258	0.000110265	0.0148279	Hypomethylated in 0	0.118258	0.000110265	0.0148279	Hypermethylated in 1
cg09066326	PCDHGA4;PCDHGA6;PCDHGA1;PCDHGA5;PCDHGB1;PCDHGA3;PCDHGA2;PCDHGB2;PCDHGB3	0.5545	0.436263	-0.118237	0.000374298	0.0271877	Hypomethylated in 0	0.118237	0.000374298	0.0271877	Hypermethylated in 1
cg19402885	PTPRO	0.433041	0.314811	-0.118229	0.00118146	0.0487143	Hypomethylated in 0	0.118229	0.00118146	0.0487143	Hypermethylated in 1
cg17169699	NXPH2	0.509595	0.39139	-0.118204	5.73838e-05	0.0109929	Hypomethylated in 0	0.118204	5.73838e-05	0.0109929	Hypermethylated in 1
cg24847685		0.70569	0.58749	-0.1182	2.82534e-06	0.00331702	Hypomethylated in 0	0.1182	2.82534e-06	0.00331702	Hypermethylated in 1
cg17198929	GRID2	0.454605	0.336424	-0.118181	0.000560794	0.0332108	Hypomethylated in 0	0.118181	0.000560794	0.0332108	Hypermethylated in 1
cg03306221	SULT4A1	0.720276	0.602162	-0.118114	0.000510967	0.0316933	Hypomethylated in 0	0.118114	0.000510967	0.0316933	Hypermethylated in 1
cg18035399		0.522447	0.404339	-0.118109	0.000437678	0.0294285	Hypomethylated in 0	0.118109	0.000437678	0.0294285	Hypermethylated in 1
cg12869912		0.548073	0.429973	-0.118101	4.99479e-05	0.0104097	Hypomethylated in 0	0.118101	4.99479e-05	0.0104097	Hypermethylated in 1
cg06570025	OLIG1	0.46181	0.343711	-0.118099	0.000435618	0.0293585	Hypomethylated in 0	0.118099	0.000435618	0.0293585	Hypermethylated in 1
cg09829319	GCM2	0.56436	0.446267	-0.118093	0.000392535	0.027827	Hypomethylated in 0	0.118093	0.000392535	0.027827	Hypermethylated in 1
cg19175479	ESX1	0.516181	0.39813	-0.118052	7.87416e-05	0.0126079	Hypomethylated in 0	0.118052	7.87416e-05	0.0126079	Hypermethylated in 1
cg14283944		0.476312	0.358281	-0.118031	0.000192167	0.0194039	Hypomethylated in 0	0.118031	0.000192167	0.0194039	Hypermethylated in 1
cg07413251		0.595838	0.47782	-0.118019	2.74573e-05	0.00787979	Hypomethylated in 0	0.118019	2.74573e-05	0.00787979	Hypermethylated in 1
cg01584087		0.410477	0.292486	-0.117991	0.000615116	0.0348781	Hypomethylated in 0	0.117991	0.000615116	0.0348781	Hypermethylated in 1
cg21460020	NMBR	0.601204	0.483232	-0.117971	1.31494e-05	0.00568665	Hypomethylated in 0	0.117971	1.31494e-05	0.00568665	Hypermethylated in 1
cg06062940	PNPLA5	0.481261	0.363345	-0.117916	1.10689e-05	0.00532152	Hypomethylated in 0	0.117916	1.10689e-05	0.00532152	Hypermethylated in 1
cg01513307		0.460232	0.342324	-0.117908	0.000659029	0.0361687	Hypomethylated in 0	0.117908	0.000659029	0.0361687	Hypermethylated in 1
cg21165064		0.405787	0.287885	-0.117902	1.84836e-07	0.00138447	Hypomethylated in 0	0.117902	1.84836e-07	0.00138447	Hypermethylated in 1
cg23503176	FLJ41350	0.528723	0.410823	-0.1179	5.73838e-05	0.0109929	Hypomethylated in 0	0.1179	5.73838e-05	0.0109929	Hypermethylated in 1
cg04045079	EDNRA	0.567322	0.449436	-0.117886	7.95691e-05	0.0126807	Hypomethylated in 0	0.117886	7.95691e-05	0.0126807	Hypermethylated in 1
cg18122419		0.416857	0.298992	-0.117865	0.00089312	0.0422331	Hypomethylated in 0	0.117865	0.00089312	0.0422331	Hypermethylated in 1
cg26717554	ELANE	0.551779	0.433916	-0.117863	0.000787214	0.0396587	Hypomethylated in 0	0.117863	0.000787214	0.0396587	Hypermethylated in 1
cg24945657	C1QL1	0.356695	0.23886	-0.117836	7.94991e-06	0.00475368	Hypomethylated in 0	0.117836	7.94991e-06	0.00475368	Hypermethylated in 1
cg09699039	SLC35F1	0.665109	0.547287	-0.117821	1.29998e-05	0.00565461	Hypomethylated in 0	0.117821	1.29998e-05	0.00565461	Hypermethylated in 1
cg25943503	DCLK1	0.584856	0.467042	-0.117814	5.13029e-05	0.0104593	Hypomethylated in 0	0.117814	5.13029e-05	0.0104593	Hypermethylated in 1
cg18633693	KIAA1217	0.656222	0.538411	-0.11781	5.86169e-05	0.0110817	Hypomethylated in 0	0.11781	5.86169e-05	0.0110817	Hypermethylated in 1
cg13245152	PAX6	0.641071	0.523263	-0.117809	0.000179229	0.0187497	Hypomethylated in 0	0.117809	0.000179229	0.0187497	Hypermethylated in 1
cg00580652	GABRD	0.438239	0.320441	-0.117798	3.69155e-05	0.00901262	Hypomethylated in 0	0.117798	3.69155e-05	0.00901262	Hypermethylated in 1
cg21459340	CPXM1	0.498752	0.380967	-0.117785	0.00108173	0.0465551	Hypomethylated in 0	0.117785	0.00108173	0.0465551	Hypermethylated in 1
cg11028201		0.607705	0.489961	-0.117744	0.000553042	0.0330338	Hypomethylated in 0	0.117744	0.000553042	0.0330338	Hypermethylated in 1
cg03748429	ESX1	0.649641	0.531917	-0.117724	7.91543e-05	0.0126523	Hypomethylated in 0	0.117724	7.91543e-05	0.0126523	Hypermethylated in 1
cg19683410	C21orf29	0.602324	0.484608	-0.117715	4.22747e-05	0.00957222	Hypomethylated in 0	0.117715	4.22747e-05	0.00957222	Hypermethylated in 1
cg25184481	TMEM196	0.396315	0.278601	-0.117714	2.27375e-05	0.00716192	Hypomethylated in 0	0.117714	2.27375e-05	0.00716192	Hypermethylated in 1
cg22974982		0.477847	0.360138	-0.117708	3.53843e-06	0.00357194	Hypomethylated in 0	0.117708	3.53843e-06	0.00357194	Hypermethylated in 1
cg23880581	CHRNA3	0.51627	0.398566	-0.117704	0.000328936	0.0252803	Hypomethylated in 0	0.117704	0.000328936	0.0252803	Hypermethylated in 1
cg05470554	WNT16	0.642948	0.525258	-0.11769	8.04048e-05	0.0127273	Hypomethylated in 0	0.11769	8.04048e-05	0.0127273	Hypermethylated in 1
cg02576219		0.47782	0.360134	-0.117686	0.000474111	0.0305245	Hypomethylated in 0	0.117686	0.000474111	0.0305245	Hypermethylated in 1
cg07483244		0.408074	0.290421	-0.117653	8.69425e-05	0.0132416	Hypomethylated in 0	0.117653	8.69425e-05	0.0132416	Hypermethylated in 1
cg20557687	EDNRA	0.518432	0.40078	-0.117652	0.00011371	0.015064	Hypomethylated in 0	0.117652	0.00011371	0.015064	Hypermethylated in 1
cg14644001	PRRT1	0.812819	0.695193	-0.117625	6.6559e-05	0.0117084	Hypomethylated in 0	0.117625	6.6559e-05	0.0117084	Hypermethylated in 1
cg03540606		0.541062	0.423516	-0.117546	1.39222e-05	0.00582578	Hypomethylated in 0	0.117546	1.39222e-05	0.00582578	Hypermethylated in 1
cg10906602	SUSD5	0.593019	0.475513	-0.117506	5.02162e-05	0.0104134	Hypomethylated in 0	0.117506	5.02162e-05	0.0104134	Hypermethylated in 1
cg20727142	CNGA3	0.433277	0.315787	-0.11749	1.33769e-05	0.00572551	Hypomethylated in 0	0.11749	1.33769e-05	0.00572551	Hypermethylated in 1
cg00440531		0.630027	0.512553	-0.117474	0.000155773	0.0176144	Hypomethylated in 0	0.117474	0.000155773	0.0176144	Hypermethylated in 1
cg21193143	PPFIA2	0.425897	0.308432	-0.117465	0.00105336	0.0459683	Hypomethylated in 0	0.117465	0.00105336	0.0459683	Hypermethylated in 1
cg20242280		0.540351	0.422899	-0.117452	0.000244695	0.021987	Hypomethylated in 0	0.117452	0.000244695	0.021987	Hypermethylated in 1
cg27058486	CHST8	0.456507	0.339086	-0.117421	0.000217479	0.0206356	Hypomethylated in 0	0.117421	0.000217479	0.0206356	Hypermethylated in 1
cg22669623		0.407804	0.290393	-0.117411	0.000963713	0.0439134	Hypomethylated in 0	0.117411	0.000963713	0.0439134	Hypermethylated in 1
cg08774231	PPP2R2B	0.306364	0.18896	-0.117404	5.07458e-06	0.00401797	Hypomethylated in 0	0.117404	5.07458e-06	0.00401797	Hypermethylated in 1
cg12773394	CRMP1	0.528257	0.410862	-0.117394	3.62771e-07	0.00162726	Hypomethylated in 0	0.117394	3.62771e-07	0.00162726	Hypermethylated in 1
cg20168412		0.517026	0.399632	-0.117394	9.11029e-05	0.0134859	Hypomethylated in 0	0.117394	9.11029e-05	0.0134859	Hypermethylated in 1
cg18835416	TLX2	0.395092	0.277699	-0.117393	0.000629442	0.0352949	Hypomethylated in 0	0.117393	0.000629442	0.0352949	Hypermethylated in 1
cg12828075	INSC	0.492054	0.374701	-0.117353	0.000150377	0.0172809	Hypomethylated in 0	0.117353	0.000150377	0.0172809	Hypermethylated in 1
cg18673954	INA	0.59749	0.480138	-0.117352	3.81395e-05	0.00916213	Hypomethylated in 0	0.117352	3.81395e-05	0.00916213	Hypermethylated in 1
cg12645220	PAK7	0.492882	0.375544	-0.117338	3.25602e-05	0.0085875	Hypomethylated in 0	0.117338	3.25602e-05	0.0085875	Hypermethylated in 1
cg02521102	GLRA3	0.534383	0.417071	-0.117312	8.60427e-05	0.0131904	Hypomethylated in 0	0.117312	8.60427e-05	0.0131904	Hypermethylated in 1
cg21438101	ADCYAP1	0.521816	0.404509	-0.117307	0.000458779	0.0301384	Hypomethylated in 0	0.117307	0.000458779	0.0301384	Hypermethylated in 1
cg16971668	EOMES	0.678608	0.561303	-0.117305	3.0823e-05	0.00834078	Hypomethylated in 0	0.117305	3.0823e-05	0.00834078	Hypermethylated in 1
cg24147428	SIPA1	0.726012	0.608709	-0.117303	1.08791e-05	0.00529139	Hypomethylated in 0	0.117303	1.08791e-05	0.00529139	Hypermethylated in 1
cg01689438		0.624647	0.507369	-0.117278	0.000105825	0.0145281	Hypomethylated in 0	0.117278	0.000105825	0.0145281	Hypermethylated in 1
cg03052301	WIT1	0.446812	0.329534	-0.117277	2.93351e-05	0.00818051	Hypomethylated in 0	0.117277	2.93351e-05	0.00818051	Hypermethylated in 1
cg12384989	GRIA3	0.775187	0.657923	-0.117264	4.86268e-05	0.0102831	Hypomethylated in 0	0.117264	4.86268e-05	0.0102831	Hypermethylated in 1
cg06371502		0.40074	0.283489	-0.117251	0.00115576	0.0481691	Hypomethylated in 0	0.117251	0.00115576	0.0481691	Hypermethylated in 1
cg03597976		0.388059	0.270809	-0.11725	0.000102606	0.0143439	Hypomethylated in 0	0.11725	0.000102606	0.0143439	Hypermethylated in 1
cg24104938	NR2E1	0.555147	0.437897	-0.11725	0.00052059	0.0319463	Hypomethylated in 0	0.11725	0.00052059	0.0319463	Hypermethylated in 1
cg10829693		0.428466	0.311234	-0.117231	3.79328e-05	0.00913593	Hypomethylated in 0	0.117231	3.79328e-05	0.00913593	Hypermethylated in 1
cg02881570	NGB	0.585684	0.468456	-0.117229	0.000873289	0.041722	Hypomethylated in 0	0.117229	0.000873289	0.041722	Hypermethylated in 1
cg06007271	CYTL1	0.614558	0.497338	-0.11722	0.000972349	0.0441083	Hypomethylated in 0	0.11722	0.000972349	0.0441083	Hypermethylated in 1
cg13879483	USP44	0.778985	0.661766	-0.117219	0.000925721	0.043025	Hypomethylated in 0	0.117219	0.000925721	0.043025	Hypermethylated in 1
cg03168582	DMRT1	0.52648	0.409308	-0.117172	0.000994254	0.0446156	Hypomethylated in 0	0.117172	0.000994254	0.0446156	Hypermethylated in 1
cg19776201	ZNF132	0.43204	0.31487	-0.117171	8.62709e-06	0.00486435	Hypomethylated in 0	0.117171	8.62709e-06	0.00486435	Hypermethylated in 1
cg23514016	BHMT	0.498392	0.381243	-0.117149	0.00042747	0.0291132	Hypomethylated in 0	0.117149	0.00042747	0.0291132	Hypermethylated in 1
cg17679621	SLC5A7	0.468825	0.351677	-0.117148	3.98315e-05	0.0093585	Hypomethylated in 0	0.117148	3.98315e-05	0.0093585	Hypermethylated in 1
cg01595640		0.293434	0.176298	-0.117136	0.000463112	0.0302638	Hypomethylated in 0	0.117136	0.000463112	0.0302638	Hypermethylated in 1
cg17787159	PNMAL1	0.427927	0.310797	-0.117131	7.83309e-05	0.0125798	Hypomethylated in 0	0.117131	7.83309e-05	0.0125798	Hypermethylated in 1
cg17910813	MEIS3	0.525948	0.408829	-0.11712	0.000921586	0.0429287	Hypomethylated in 0	0.11712	0.000921586	0.0429287	Hypermethylated in 1
cg25371503	SYT14	0.395276	0.278171	-0.117106	0.00011255	0.0150166	Hypomethylated in 0	0.117106	0.00011255	0.0150166	Hypermethylated in 1
cg12544951	PAX1	0.500584	0.383533	-0.117051	5.21326e-05	0.0105651	Hypomethylated in 0	0.117051	5.21326e-05	0.0105651	Hypermethylated in 1
cg25617092	GRID2	0.34219	0.225157	-0.117032	0.000942431	0.0434084	Hypomethylated in 0	0.117032	0.000942431	0.0434084	Hypermethylated in 1
cg01277542	SLC6A2	0.518591	0.401562	-0.117028	0.000398166	0.0280246	Hypomethylated in 0	0.117028	0.000398166	0.0280246	Hypermethylated in 1
cg17020834	GRIA1	0.376081	0.259066	-0.117015	2.37731e-05	0.00732183	Hypomethylated in 0	0.117015	2.37731e-05	0.00732183	Hypermethylated in 1
cg10140638	PTPRN	0.576881	0.459871	-0.117009	1.7043e-07	0.00132976	Hypomethylated in 0	0.117009	1.7043e-07	0.00132976	Hypermethylated in 1
cg12935979	POU4F2	0.663535	0.546544	-0.116991	0.000221808	0.0208667	Hypomethylated in 0	0.116991	0.000221808	0.0208667	Hypermethylated in 1
cg00963169	ELAVL4	0.560227	0.443244	-0.116983	0.000122771	0.0156287	Hypomethylated in 0	0.116983	0.000122771	0.0156287	Hypermethylated in 1
cg17318297	RGS7BP	0.481711	0.364761	-0.11695	4.99479e-05	0.0104097	Hypomethylated in 0	0.11695	4.99479e-05	0.0104097	Hypermethylated in 1
cg09347413		0.700434	0.583502	-0.116932	2.37731e-05	0.00732183	Hypomethylated in 0	0.116932	2.37731e-05	0.00732183	Hypermethylated in 1
cg24279418		0.542802	0.425886	-0.116916	9.11029e-05	0.0134859	Hypomethylated in 0	0.116916	9.11029e-05	0.0134859	Hypermethylated in 1
cg24548498		0.412918	0.296007	-0.116912	5.49909e-05	0.0108166	Hypomethylated in 0	0.116912	5.49909e-05	0.0108166	Hypermethylated in 1
cg06212263		0.535194	0.418283	-0.116911	3.36468e-05	0.00870209	Hypomethylated in 0	0.116911	3.36468e-05	0.00870209	Hypermethylated in 1
cg08321129	EDNRB	0.561142	0.444233	-0.116909	3.06542e-05	0.00831915	Hypomethylated in 0	0.116909	3.06542e-05	0.00831915	Hypermethylated in 1
cg10096161		0.477679	0.36077	-0.116909	0.000523022	0.0320221	Hypomethylated in 0	0.116909	0.000523022	0.0320221	Hypermethylated in 1
cg06482019		0.40194	0.285053	-0.116887	0.000181026	0.0188272	Hypomethylated in 0	0.116887	0.000181026	0.0188272	Hypermethylated in 1
cg03503087	GFRA1	0.512478	0.395618	-0.116861	0.000202942	0.0200118	Hypomethylated in 0	0.116861	0.000202942	0.0200118	Hypermethylated in 1
cg03036592		0.483324	0.366468	-0.116856	0.000722121	0.0379464	Hypomethylated in 0	0.116856	0.000722121	0.0379464	Hypermethylated in 1
cg12619536	VAV3	0.493962	0.377147	-0.116816	0.000454485	0.0299772	Hypomethylated in 0	0.116816	0.000454485	0.0299772	Hypermethylated in 1
cg24662718	VAV3	0.530553	0.413752	-0.116801	4.65818e-05	0.0100551	Hypomethylated in 0	0.116801	4.65818e-05	0.0100551	Hypermethylated in 1
cg07857243	VAT1L	0.355941	0.239146	-0.116796	0.000343451	0.025886	Hypomethylated in 0	0.116796	0.000343451	0.025886	Hypermethylated in 1
cg05155840	HAND2	0.358178	0.241447	-0.11673	8.1674e-05	0.0128091	Hypomethylated in 0	0.11673	8.1674e-05	0.0128091	Hypermethylated in 1
cg11868041		0.50037	0.38366	-0.11671	3.25602e-05	0.0085875	Hypomethylated in 0	0.11671	3.25602e-05	0.0085875	Hypermethylated in 1
cg01406482	INSC	0.356654	0.239947	-0.116707	6.69111e-05	0.0117373	Hypomethylated in 0	0.116707	6.69111e-05	0.0117373	Hypermethylated in 1
cg20593611	FIGN	0.5275	0.410794	-0.116706	0.000581963	0.0339491	Hypomethylated in 0	0.116706	0.000581963	0.0339491	Hypermethylated in 1
cg00274965		0.419564	0.302871	-0.116693	0.00020395	0.0200583	Hypomethylated in 0	0.116693	0.00020395	0.0200583	Hypermethylated in 1
cg00880018	TNFSF11	0.473325	0.356637	-0.116688	0.000686758	0.0369806	Hypomethylated in 0	0.116688	0.000686758	0.0369806	Hypermethylated in 1
cg14289246	SFRP2	0.506068	0.389394	-0.116674	0.000157347	0.0177016	Hypomethylated in 0	0.116674	0.000157347	0.0177016	Hypermethylated in 1
cg22839123	CDH23	0.285758	0.169086	-0.116672	0.000794374	0.0398906	Hypomethylated in 0	0.116672	0.000794374	0.0398906	Hypermethylated in 1
cg19861117	NOVA2	0.479002	0.362338	-0.116664	1.55998e-05	0.00612406	Hypomethylated in 0	0.116664	1.55998e-05	0.00612406	Hypermethylated in 1
cg25819602	DLX6AS	0.461911	0.345287	-0.116623	1.42434e-05	0.00589429	Hypomethylated in 0	0.116623	1.42434e-05	0.00589429	Hypermethylated in 1
cg03572772	PCDHB15	0.542141	0.42552	-0.116622	0.00089312	0.0422331	Hypomethylated in 0	0.116622	0.00089312	0.0422331	Hypermethylated in 1
cg27412680	KCNQ5	0.580024	0.463416	-0.116607	8.96956e-05	0.0134047	Hypomethylated in 0	0.116607	8.96956e-05	0.0134047	Hypermethylated in 1
cg22763718	PCDH8	0.525506	0.408945	-0.116562	0.00123445	0.0497811	Hypomethylated in 0	0.116562	0.00123445	0.0497811	Hypermethylated in 1
cg19098710	RASAL1	0.61634	0.499782	-0.116558	1.33769e-05	0.00572551	Hypomethylated in 0	0.116558	1.33769e-05	0.00572551	Hypermethylated in 1
cg14414903	HDAC4	0.594937	0.478394	-0.116543	0.00037788	0.0272944	Hypomethylated in 0	0.116543	0.00037788	0.0272944	Hypermethylated in 1
cg05424071	GLRA3	0.424418	0.307877	-0.116542	2.16239e-05	0.00703874	Hypomethylated in 0	0.116542	2.16239e-05	0.00703874	Hypermethylated in 1
cg10258419	TMEM22	0.443463	0.326931	-0.116532	5.89291e-05	0.0110959	Hypomethylated in 0	0.116532	5.89291e-05	0.0110959	Hypermethylated in 1
cg02432280		0.649028	0.532496	-0.116532	4.39027e-05	0.00975219	Hypomethylated in 0	0.116532	4.39027e-05	0.00975219	Hypermethylated in 1
cg01401376	EYA4	0.469077	0.352575	-0.116502	5.92429e-05	0.0111047	Hypomethylated in 0	0.116502	5.92429e-05	0.0111047	Hypermethylated in 1
cg26261502		0.590919	0.474437	-0.116482	1.8239e-06	0.00275433	Hypomethylated in 0	0.116482	1.8239e-06	0.00275433	Hypermethylated in 1
cg27554551	VASN;CORO7	0.56242	0.44594	-0.11648	5.19703e-06	0.00403809	Hypomethylated in 0	0.11648	5.19703e-06	0.00403809	Hypermethylated in 1
cg16616521	PAX6	0.589536	0.473075	-0.11646	0.000598326	0.0343894	Hypomethylated in 0	0.11646	0.000598326	0.0343894	Hypermethylated in 1
cg21817737	NAALAD2	0.393788	0.277333	-0.116455	0.00040006	0.0280787	Hypomethylated in 0	0.116455	0.00040006	0.0280787	Hypermethylated in 1
cg15048660	FGF12	0.644486	0.528078	-0.116408	0.000405791	0.0282691	Hypomethylated in 0	0.116408	0.000405791	0.0282691	Hypermethylated in 1
cg12421755	ONECUT1	0.71716	0.600761	-0.1164	2.71556e-05	0.0078232	Hypomethylated in 0	0.1164	2.71556e-05	0.0078232	Hypermethylated in 1
cg05394663	WNT3A	0.514947	0.398558	-0.116389	0.000178337	0.0187454	Hypomethylated in 0	0.116389	0.000178337	0.0187454	Hypermethylated in 1
cg22803560		0.556057	0.439677	-0.11638	0.000881172	0.0419168	Hypomethylated in 0	0.11638	0.000881172	0.0419168	Hypermethylated in 1
cg07382943	IGLON5	0.545634	0.429303	-0.116331	5.67765e-05	0.0109493	Hypomethylated in 0	0.116331	5.67765e-05	0.0109493	Hypermethylated in 1
cg11235741	MEX3B	0.36764	0.251313	-0.116328	7.35579e-05	0.0122492	Hypomethylated in 0	0.116328	7.35579e-05	0.0122492	Hypermethylated in 1
cg15389528	SYT14	0.499819	0.383493	-0.116326	0.00037788	0.0272944	Hypomethylated in 0	0.116326	0.00037788	0.0272944	Hypermethylated in 1
cg00811132	CLDN5	0.446553	0.330234	-0.116319	1.8691e-05	0.0065976	Hypomethylated in 0	0.116319	1.8691e-05	0.0065976	Hypermethylated in 1
cg10705541	ZNF334	0.567155	0.450861	-0.116294	0.000467483	0.0303745	Hypomethylated in 0	0.116294	0.000467483	0.0303745	Hypermethylated in 1
cg26205771	NPBWR1	0.709402	0.593109	-0.116293	0.000114293	0.0150933	Hypomethylated in 0	0.116293	0.000114293	0.0150933	Hypermethylated in 1
cg16201674	SOX21	0.639529	0.523267	-0.116262	1.08165e-05	0.00527465	Hypomethylated in 0	0.116262	1.08165e-05	0.00527465	Hypermethylated in 1
cg07733446	GRID2	0.498196	0.381941	-0.116255	0.000801594	0.0400064	Hypomethylated in 0	0.116255	0.000801594	0.0400064	Hypermethylated in 1
cg26337020	ST8SIA4	0.403902	0.287658	-0.116244	5.85296e-06	0.00418323	Hypomethylated in 0	0.116244	5.85296e-06	0.00418323	Hypermethylated in 1
cg14176132	CHCHD5	0.238556	0.122329	-0.116227	0.000212178	0.0204435	Hypomethylated in 0	0.116227	0.000212178	0.0204435	Hypermethylated in 1
cg18664869	PCDHB15	0.5848	0.46858	-0.11622	0.000385143	0.0275638	Hypomethylated in 0	0.11622	0.000385143	0.0275638	Hypermethylated in 1
cg12286573	C17orf104	0.449178	0.332963	-0.116215	3.47677e-05	0.00882181	Hypomethylated in 0	0.116215	3.47677e-05	0.00882181	Hypermethylated in 1
cg05214685		0.464488	0.348281	-0.116207	0.000671222	0.0365221	Hypomethylated in 0	0.116207	0.000671222	0.0365221	Hypermethylated in 1
cg19611175	CCDC48	0.513662	0.39746	-0.116203	0.00121299	0.0492982	Hypomethylated in 0	0.116203	0.00121299	0.0492982	Hypermethylated in 1
cg07850604	INSM2	0.238771	0.122574	-0.116197	0.000213229	0.0204552	Hypomethylated in 0	0.116197	0.000213229	0.0204552	Hypermethylated in 1
cg03401357		0.459302	0.343105	-0.116196	0.000251982	0.0222468	Hypomethylated in 0	0.116196	0.000251982	0.0222468	Hypermethylated in 1
cg03995857	DFNA5	0.514935	0.398743	-0.116192	0.000842406	0.0409891	Hypomethylated in 0	0.116192	0.000842406	0.0409891	Hypermethylated in 1
cg04167239	ADRA2C	0.485062	0.368889	-0.116173	1.9009e-05	0.006641	Hypomethylated in 0	0.116173	1.9009e-05	0.006641	Hypermethylated in 1
cg16042149	NEFH	0.559854	0.443688	-0.116166	0.000523022	0.0320221	Hypomethylated in 0	0.116166	0.000523022	0.0320221	Hypermethylated in 1
cg24534477	PNPLA5	0.567935	0.451799	-0.116136	5.71574e-06	0.00415655	Hypomethylated in 0	0.116136	5.71574e-06	0.00415655	Hypermethylated in 1
cg12198704		0.493342	0.377237	-0.116105	0.000439747	0.029467	Hypomethylated in 0	0.116105	0.000439747	0.029467	Hypermethylated in 1
cg19706515		0.61742	0.501325	-0.116095	0.0012024	0.0491394	Hypomethylated in 0	0.116095	0.0012024	0.0491394	Hypermethylated in 1
cg11573679	CNRIP1	0.660061	0.543968	-0.116093	2.04475e-05	0.00688039	Hypomethylated in 0	0.116093	2.04475e-05	0.00688039	Hypermethylated in 1
cg08637438		0.474336	0.358257	-0.116079	3.03193e-05	0.00830043	Hypomethylated in 0	0.116079	3.03193e-05	0.00830043	Hypermethylated in 1
cg21136104		0.798839	0.682776	-0.116063	4.02655e-05	0.00939564	Hypomethylated in 0	0.116063	4.02655e-05	0.00939564	Hypermethylated in 1
cg17304222	FLT4	0.394536	0.278492	-0.116044	0.00054793	0.0329016	Hypomethylated in 0	0.116044	0.00054793	0.0329016	Hypermethylated in 1
cg17398312	FRMPD4	0.617469	0.50146	-0.116009	1.48224e-05	0.00600128	Hypomethylated in 0	0.116009	1.48224e-05	0.00600128	Hypermethylated in 1
cg24405617	KIF5A	0.332506	0.216519	-0.115987	1.52496e-05	0.00606284	Hypomethylated in 0	0.115987	1.52496e-05	0.00606284	Hypermethylated in 1
cg19233753	NMBR	0.565346	0.449378	-0.115968	6.78473e-06	0.00445004	Hypomethylated in 0	0.115968	6.78473e-06	0.00445004	Hypermethylated in 1
cg05652533	DPYSL4	0.570509	0.454559	-0.115951	0.00030898	0.0245008	Hypomethylated in 0	0.115951	0.00030898	0.0245008	Hypermethylated in 1
cg16437728	SYT9	0.583813	0.467866	-0.115947	0.000221808	0.0208667	Hypomethylated in 0	0.115947	0.000221808	0.0208667	Hypermethylated in 1
cg13554086	PDE8B	0.545312	0.429369	-0.115943	5.13545e-06	0.00403809	Hypomethylated in 0	0.115943	5.13545e-06	0.00403809	Hypermethylated in 1
cg01944044	GPR139	0.499937	0.384002	-0.115935	5.67765e-05	0.0109493	Hypomethylated in 0	0.115935	5.67765e-05	0.0109493	Hypermethylated in 1
cg02266500		0.645952	0.530055	-0.115897	0.000321122	0.0249874	Hypomethylated in 0	0.115897	0.000321122	0.0249874	Hypermethylated in 1
cg22029189		0.368516	0.252641	-0.115875	0.000258209	0.0225205	Hypomethylated in 0	0.115875	0.000258209	0.0225205	Hypermethylated in 1
cg26305817		0.3657	0.249888	-0.115812	0.000429494	0.0291874	Hypomethylated in 0	0.115812	0.000429494	0.0291874	Hypermethylated in 1
cg16794576	HLA-J;NCRNA00171	0.240429	0.124661	-0.115768	0.000568647	0.0334379	Hypomethylated in 0	0.115768	0.000568647	0.0334379	Hypermethylated in 1
cg04457196	FIGN	0.582686	0.466936	-0.11575	0.000381495	0.0274233	Hypomethylated in 0	0.11575	0.000381495	0.0274233	Hypermethylated in 1
cg24534742	TNFSF11	0.46331	0.347579	-0.115731	0.000715568	0.037809	Hypomethylated in 0	0.115731	0.000715568	0.037809	Hypermethylated in 1
cg03731303	SOX2OT	0.645346	0.529622	-0.115724	2.10279e-05	0.00698159	Hypomethylated in 0	0.115724	2.10279e-05	0.00698159	Hypermethylated in 1
cg15720995	TMTC1	0.615988	0.500277	-0.115711	0.000116658	0.0152336	Hypomethylated in 0	0.115711	0.000116658	0.0152336	Hypermethylated in 1
cg19662885		0.510499	0.394796	-0.115703	8.64915e-05	0.0132159	Hypomethylated in 0	0.115703	8.64915e-05	0.0132159	Hypermethylated in 1
cg09714379	UTF1	0.465913	0.350212	-0.115701	1.06308e-05	0.00522492	Hypomethylated in 0	0.115701	1.06308e-05	0.00522492	Hypermethylated in 1
cg23418591	APCDD1L	0.578138	0.462457	-0.115681	4.61183e-06	0.0039252	Hypomethylated in 0	0.115681	4.61183e-06	0.0039252	Hypermethylated in 1
cg19885926	NHSL2;RGAG4	0.691887	0.576239	-0.115648	2.58368e-05	0.00765524	Hypomethylated in 0	0.115648	2.58368e-05	0.00765524	Hypermethylated in 1
cg11601252	LBXCOR1	0.601622	0.485984	-0.115638	0.000251982	0.0222468	Hypomethylated in 0	0.115638	0.000251982	0.0222468	Hypermethylated in 1
cg01951086	PITX2	0.709052	0.59344	-0.115612	0.000568647	0.0334379	Hypomethylated in 0	0.115612	0.000568647	0.0334379	Hypermethylated in 1
cg14643892	C12orf56	0.602478	0.486873	-0.115605	4.36666e-05	0.00973437	Hypomethylated in 0	0.115605	4.36666e-05	0.00973437	Hypermethylated in 1
cg11286436	NTRK3	0.504038	0.388436	-0.115602	0.000159737	0.0178313	Hypomethylated in 0	0.115602	0.000159737	0.0178313	Hypermethylated in 1
cg21294812	MOXD1	0.40577	0.290184	-0.115585	0.00114059	0.0478618	Hypomethylated in 0	0.115585	0.00114059	0.0478618	Hypermethylated in 1
cg05211057	COL9A1	0.531866	0.416305	-0.115561	6.01936e-05	0.0112212	Hypomethylated in 0	0.115561	6.01936e-05	0.0112212	Hypermethylated in 1
cg13255282	CYTL1	0.48037	0.364818	-0.115551	2.52704e-05	0.00755316	Hypomethylated in 0	0.115551	2.52704e-05	0.00755316	Hypermethylated in 1
cg10894483	SULT4A1	0.586866	0.471316	-0.115549	9.06315e-05	0.0134801	Hypomethylated in 0	0.115549	9.06315e-05	0.0134801	Hypermethylated in 1
cg12206199	LOC375196;LOC100271715	0.40631	0.29077	-0.11554	3.51492e-05	0.00885262	Hypomethylated in 0	0.11554	3.51492e-05	0.00885262	Hypermethylated in 1
cg10191387	GRIA3	0.661535	0.545998	-0.115537	8.69425e-05	0.0132416	Hypomethylated in 0	0.115537	8.69425e-05	0.0132416	Hypermethylated in 1
cg14805347	ALDH1A2	0.324418	0.208911	-0.115506	0.000873289	0.041722	Hypomethylated in 0	0.115506	0.000873289	0.041722	Hypermethylated in 1
cg26210445	TBR1	0.722803	0.607318	-0.115485	0.000372518	0.0271321	Hypomethylated in 0	0.115485	0.000372518	0.0271321	Hypermethylated in 1
cg02469871		0.644154	0.528673	-0.115481	1.53943e-07	0.00127915	Hypomethylated in 0	0.115481	1.53943e-07	0.00127915	Hypermethylated in 1
cg21900624		0.575576	0.460103	-0.115473	9.57903e-06	0.00507423	Hypomethylated in 0	0.115473	9.57903e-06	0.00507423	Hypermethylated in 1
cg25488669	PAK7	0.279495	0.164025	-0.11547	0.000131839	0.0161728	Hypomethylated in 0	0.11547	0.000131839	0.0161728	Hypermethylated in 1
cg13582072	FAM155A	0.316963	0.201511	-0.115452	2.26112e-05	0.00714616	Hypomethylated in 0	0.115452	2.26112e-05	0.00714616	Hypermethylated in 1
cg17166262		0.622398	0.50695	-0.115448	6.72649e-05	0.0117718	Hypomethylated in 0	0.115448	6.72649e-05	0.0117718	Hypermethylated in 1
cg09786701	TMC2	0.476236	0.360791	-0.115445	0.000535341	0.0324737	Hypomethylated in 0	0.115445	0.000535341	0.0324737	Hypermethylated in 1
cg03131171	MDGA1	0.504778	0.389349	-0.115429	0.000104741	0.0144589	Hypomethylated in 0	0.115429	0.000104741	0.0144589	Hypermethylated in 1
cg21285525	ZNF426	0.239253	0.123829	-0.115424	0.00116598	0.0483849	Hypomethylated in 0	0.115424	0.00116598	0.0483849	Hypermethylated in 1
cg06694734		0.458847	0.343429	-0.115419	3.98315e-05	0.0093585	Hypomethylated in 0	0.115419	3.98315e-05	0.0093585	Hypermethylated in 1
cg14400886	PCDH10	0.56401	0.448596	-0.115415	0.000121525	0.015528	Hypomethylated in 0	0.115415	0.000121525	0.015528	Hypermethylated in 1
cg04598517	SLC6A3	0.619179	0.503768	-0.115412	0.000139403	0.0166534	Hypomethylated in 0	0.115412	0.000139403	0.0166534	Hypermethylated in 1
cg15633664	GRP	0.535691	0.420295	-0.115396	0.000244695	0.021987	Hypomethylated in 0	0.115396	0.000244695	0.021987	Hypermethylated in 1
cg22698358	MXRA5	0.341102	0.225707	-0.115396	0.000838618	0.0409217	Hypomethylated in 0	0.115396	0.000838618	0.0409217	Hypermethylated in 1
cg03167429	KIRREL3	0.433494	0.318107	-0.115388	0.000124663	0.0157252	Hypomethylated in 0	0.115388	0.000124663	0.0157252	Hypermethylated in 1
cg00930873	ALDH1A2	0.308662	0.193305	-0.115357	5.89291e-05	0.0110959	Hypomethylated in 0	0.115357	5.89291e-05	0.0110959	Hypermethylated in 1
cg03070297	DOCK1;FAM196A	0.342296	0.226942	-0.115354	0.000386978	0.0276265	Hypomethylated in 0	0.115354	0.000386978	0.0276265	Hypermethylated in 1
cg18355902	RNF175	0.477674	0.362322	-0.115352	0.00108652	0.046681	Hypomethylated in 0	0.115352	0.00108652	0.046681	Hypermethylated in 1
cg25451958		0.404018	0.288677	-0.115341	3.79328e-05	0.00913593	Hypomethylated in 0	0.115341	3.79328e-05	0.00913593	Hypermethylated in 1
cg24990968	C12orf56	0.38343	0.268091	-0.11534	1.49919e-05	0.00601142	Hypomethylated in 0	0.11534	1.49919e-05	0.00601142	Hypermethylated in 1
cg05065572	TBX5	0.523866	0.408545	-0.115321	2.91741e-05	0.0081599	Hypomethylated in 0	0.115321	2.91741e-05	0.0081599	Hypermethylated in 1
cg03659005	PPP2R2B	0.449942	0.334639	-0.115302	2.02196e-05	0.00685298	Hypomethylated in 0	0.115302	2.02196e-05	0.00685298	Hypermethylated in 1
cg19971716	QRFPR	0.503884	0.388584	-0.1153	0.00055048	0.0329913	Hypomethylated in 0	0.1153	0.00055048	0.0329913	Hypermethylated in 1
cg23818621	CSMD1	0.586875	0.47158	-0.115295	0.000321122	0.0249874	Hypomethylated in 0	0.115295	0.000321122	0.0249874	Hypermethylated in 1
cg05041351	C16orf73	0.464563	0.349292	-0.115271	0.0001097	0.0147945	Hypomethylated in 0	0.115271	0.0001097	0.0147945	Hypermethylated in 1
cg24784350	COL6A2	0.524942	0.409674	-0.115268	0.000194085	0.019503	Hypomethylated in 0	0.115268	0.000194085	0.019503	Hypermethylated in 1
cg02253760		0.759089	0.643824	-0.115264	0.000217479	0.0206356	Hypomethylated in 0	0.115264	0.000217479	0.0206356	Hypermethylated in 1
cg09671258	LHX4	0.602219	0.486966	-0.115253	0.000831088	0.0407294	Hypomethylated in 0	0.115253	0.000831088	0.0407294	Hypermethylated in 1
cg15381304	GPR6	0.541493	0.42624	-0.115253	0.000110832	0.0148668	Hypomethylated in 0	0.115253	0.000110832	0.0148668	Hypermethylated in 1
cg15222899		0.605093	0.489849	-0.115244	0.000671222	0.0365221	Hypomethylated in 0	0.115244	0.000671222	0.0365221	Hypermethylated in 1
cg19115393	CDH4	0.460259	0.345047	-0.115212	0.000236444	0.0216349	Hypomethylated in 0	0.115212	0.000236444	0.0216349	Hypermethylated in 1
cg20486569	CLDN5	0.595479	0.480284	-0.115195	0.000217479	0.0206356	Hypomethylated in 0	0.115195	0.000217479	0.0206356	Hypermethylated in 1
cg26598396		0.644514	0.529326	-0.115188	1.38532e-06	0.00255576	Hypomethylated in 0	0.115188	1.38532e-06	0.00255576	Hypermethylated in 1
cg20136061		0.545487	0.430349	-0.115138	0.000189323	0.0193146	Hypomethylated in 0	0.115138	0.000189323	0.0193146	Hypermethylated in 1
cg18034428	PAK7	0.56126	0.446141	-0.115119	1.6887e-05	0.00633708	Hypomethylated in 0	0.115119	1.6887e-05	0.00633708	Hypermethylated in 1
cg14391419	TWIST1	0.640629	0.525517	-0.115113	7.16515e-05	0.0120876	Hypomethylated in 0	0.115113	7.16515e-05	0.0120876	Hypermethylated in 1
cg14677681	KCTD8	0.249222	0.134121	-0.115101	0.000190266	0.0193372	Hypomethylated in 0	0.115101	0.000190266	0.0193372	Hypermethylated in 1
cg21266559	CHST8	0.489746	0.374676	-0.11507	1.14581e-05	0.00538421	Hypomethylated in 0	0.11507	1.14581e-05	0.00538421	Hypermethylated in 1
cg00270497	RIPPLY2	0.475393	0.360335	-0.115059	0.000367227	0.0268984	Hypomethylated in 0	0.115059	0.000367227	0.0268984	Hypermethylated in 1
cg02155884		0.444059	0.329	-0.115059	6.21387e-05	0.0113966	Hypomethylated in 0	0.115059	6.21387e-05	0.0113966	Hypermethylated in 1
cg27600205	PCDH10	0.569119	0.454075	-0.115044	0.000471892	0.0304865	Hypomethylated in 0	0.115044	0.000471892	0.0304865	Hypermethylated in 1
cg08729318	TMTC1	0.628004	0.513001	-0.115003	0.000374298	0.0271877	Hypomethylated in 0	0.115003	0.000374298	0.0271877	Hypermethylated in 1
cg17617930	ADCYAP1R1	0.435912	0.32091	-0.115002	0.000752304	0.0387656	Hypomethylated in 0	0.115002	0.000752304	0.0387656	Hypermethylated in 1
cg02841155	SLC27A6	0.518175	0.403185	-0.11499	1.4779e-07	0.00126653	Hypomethylated in 0	0.11499	1.4779e-07	0.00126653	Hypermethylated in 1
cg07421032	C10orf93	0.553957	0.438971	-0.114986	0.000446007	0.02969	Hypomethylated in 0	0.114986	0.000446007	0.02969	Hypermethylated in 1
cg10008501		0.511016	0.396033	-0.114982	5.61753e-05	0.0109007	Hypomethylated in 0	0.114982	5.61753e-05	0.0109007	Hypermethylated in 1
cg00060320	KY	0.44765	0.332668	-0.114982	0.000603875	0.034581	Hypomethylated in 0	0.114982	0.000603875	0.034581	Hypermethylated in 1
cg05937496	VAV3	0.526649	0.411669	-0.11498	0.000460941	0.0301851	Hypomethylated in 0	0.11498	0.000460941	0.0301851	Hypermethylated in 1
cg26132320	MMP9	0.776969	0.661993	-0.114976	4.46185e-05	0.00983535	Hypomethylated in 0	0.114976	4.46185e-05	0.00983535	Hypermethylated in 1
cg10999932	GLRB	0.486085	0.371118	-0.114967	4.0704e-05	0.0094333	Hypomethylated in 0	0.114967	4.0704e-05	0.0094333	Hypermethylated in 1
cg25576788	LATS2	0.302394	0.187458	-0.114936	0.000494526	0.0311534	Hypomethylated in 0	0.114936	0.000494526	0.0311534	Hypermethylated in 1
cg14032572		0.454895	0.339984	-0.114911	0.000913369	0.0427053	Hypomethylated in 0	0.114911	0.000913369	0.0427053	Hypermethylated in 1
cg06804433	TFAP2D	0.451629	0.336771	-0.114858	1.53156e-06	0.00264679	Hypomethylated in 0	0.114858	1.53156e-06	0.00264679	Hypermethylated in 1
cg06102612	EPHA7	0.494874	0.380041	-0.114832	0.000435618	0.0293585	Hypomethylated in 0	0.114832	0.000435618	0.0293585	Hypermethylated in 1
cg24329557	GCM2	0.542529	0.427714	-0.114815	0.000454485	0.0299772	Hypomethylated in 0	0.114815	0.000454485	0.0299772	Hypermethylated in 1
cg19875547	AMPH	0.620977	0.506179	-0.114797	9.69079e-06	0.0050831	Hypomethylated in 0	0.114797	9.69079e-06	0.0050831	Hypermethylated in 1
cg09143195	CNTN1	0.651557	0.536772	-0.114784	0.000365479	0.0268071	Hypomethylated in 0	0.114784	0.000365479	0.0268071	Hypermethylated in 1
cg02105519	PCDHA7;PCDHA12;PCDHA6;PCDHAC1;PCDHA10;PCDHA4;PCDHA11;PCDHA8;PCDHA1;PCDHA2;PCDHA9;PCDHA13;PCDHA5;PCDHA3	0.447988	0.333279	-0.114709	2.41728e-05	0.00739629	Hypomethylated in 0	0.114709	2.41728e-05	0.00739629	Hypermethylated in 1
cg14093715	LHX2	0.507139	0.392433	-0.114706	0.000376085	0.027233	Hypomethylated in 0	0.114706	0.000376085	0.027233	Hypermethylated in 1
cg07733257	IRX4	0.556836	0.442135	-0.114701	0.000306012	0.0243998	Hypomethylated in 0	0.114701	0.000306012	0.0243998	Hypermethylated in 1
cg08018585	SIAH3	0.820995	0.706315	-0.11468	0.000127229	0.015883	Hypomethylated in 0	0.11468	0.000127229	0.015883	Hypermethylated in 1
cg12510981	PPP1R16B	0.478658	0.363987	-0.114671	0.000812539	0.0402257	Hypomethylated in 0	0.114671	0.000812539	0.0402257	Hypermethylated in 1
cg03970036	PTPRN	0.725104	0.610449	-0.114655	6.18104e-05	0.0113642	Hypomethylated in 0	0.114655	6.18104e-05	0.0113642	Hypermethylated in 1
cg08532057	NUPL1	0.631018	0.516384	-0.114634	0.000136606	0.0164663	Hypomethylated in 0	0.114634	0.000136606	0.0164663	Hypermethylated in 1
cg17429382	MATK	0.474328	0.359707	-0.11462	9.39802e-05	0.0137166	Hypomethylated in 0	0.11462	9.39802e-05	0.0137166	Hypermethylated in 1
cg15732768	DLX5	0.636091	0.521475	-0.114616	6.20994e-06	0.00429891	Hypomethylated in 0	0.114616	6.20994e-06	0.00429891	Hypermethylated in 1
cg01868405		0.533839	0.419248	-0.114591	0.00070907	0.0376143	Hypomethylated in 0	0.114591	0.00070907	0.0376143	Hypermethylated in 1
cg09510559	NPHS1	0.462452	0.347872	-0.114581	0.000632344	0.0353676	Hypomethylated in 0	0.114581	0.000632344	0.0353676	Hypermethylated in 1
cg15243034	USP35	0.745647	0.63109	-0.114557	1.10895e-09	0.000207659	Hypomethylated in 0	0.114557	1.10895e-09	0.000207659	Hypermethylated in 1
cg21929943		0.499194	0.38465	-0.114543	6.05137e-05	0.0112584	Hypomethylated in 0	0.114543	6.05137e-05	0.0112584	Hypermethylated in 1
cg09495977	HTRA3	0.398408	0.283866	-0.114541	0.000527917	0.0322112	Hypomethylated in 0	0.114541	0.000527917	0.0322112	Hypermethylated in 1
cg26263234	LRRC3B	0.696621	0.582112	-0.114509	1.38431e-05	0.00582519	Hypomethylated in 0	0.114509	1.38431e-05	0.00582519	Hypermethylated in 1
cg26911220		0.671393	0.556886	-0.114507	1.48224e-05	0.00600128	Hypomethylated in 0	0.114507	1.48224e-05	0.00600128	Hypermethylated in 1
cg24705960	FEZF2	0.563425	0.448935	-0.11449	4.44802e-07	0.00169984	Hypomethylated in 0	0.11449	4.44802e-07	0.00169984	Hypermethylated in 1
cg08015755	MAP9	0.422256	0.307774	-0.114482	0.000469682	0.0304225	Hypomethylated in 0	0.114482	0.000469682	0.0304225	Hypermethylated in 1
cg09236176	HRNBP3	0.545612	0.431138	-0.114473	0.000146632	0.017007	Hypomethylated in 0	0.114473	0.000146632	0.017007	Hypermethylated in 1
cg24434959	EOMES	0.254659	0.14021	-0.114449	0.000256953	0.0224632	Hypomethylated in 0	0.114449	0.000256953	0.0224632	Hypermethylated in 1
cg24186674		0.486444	0.372063	-0.114381	0.000403872	0.0281931	Hypomethylated in 0	0.114381	0.000403872	0.0281931	Hypermethylated in 1
cg23853484	CLEC4G	0.5826	0.468236	-0.114365	0.00032267	0.0250299	Hypomethylated in 0	0.114365	0.00032267	0.0250299	Hypermethylated in 1
cg06912966		0.537772	0.423416	-0.114356	0.000776586	0.0393829	Hypomethylated in 0	0.114356	0.000776586	0.0393829	Hypermethylated in 1
cg18009496	IRX4	0.522318	0.407963	-0.114355	5.98751e-05	0.0111785	Hypomethylated in 0	0.114355	5.98751e-05	0.0111785	Hypermethylated in 1
cg17088073		0.54288	0.428527	-0.114353	0.000276422	0.0233373	Hypomethylated in 0	0.114353	0.000276422	0.0233373	Hypermethylated in 1
cg01321673	IL17REL	0.534599	0.420282	-0.114317	4.1147e-05	0.009489	Hypomethylated in 0	0.114317	4.1147e-05	0.009489	Hypermethylated in 1
cg03754403		0.428318	0.314011	-0.114306	0.000111402	0.0149219	Hypomethylated in 0	0.114306	0.000111402	0.0149219	Hypermethylated in 1
cg22685245	DTX1	0.370502	0.25621	-0.114292	3.07722e-06	0.00340965	Hypomethylated in 0	0.114292	3.07722e-06	0.00340965	Hypermethylated in 1
cg13758543		0.666318	0.552048	-0.11427	0.000141535	0.0167532	Hypomethylated in 0	0.11427	0.000141535	0.0167532	Hypermethylated in 1
cg06867377		0.496838	0.382572	-0.114266	0.000745497	0.0385102	Hypomethylated in 0	0.114266	0.000745497	0.0385102	Hypermethylated in 1
cg01217071	AOX1	0.567459	0.453199	-0.11426	0.00121299	0.0492982	Hypomethylated in 0	0.11426	0.00121299	0.0492982	Hypermethylated in 1
cg26739865	TFPI2	0.609767	0.495535	-0.114232	0.000576602	0.0337573	Hypomethylated in 0	0.114232	0.000576602	0.0337573	Hypermethylated in 1
cg03133266		0.282931	0.168704	-0.114227	0.000231847	0.0214289	Hypomethylated in 0	0.114227	0.000231847	0.0214289	Hypermethylated in 1
cg20249252		0.615955	0.501801	-0.114154	0.00070907	0.0376143	Hypomethylated in 0	0.114154	0.00070907	0.0376143	Hypermethylated in 1
cg02058715		0.565784	0.451651	-0.114133	2.51496e-06	0.00318903	Hypomethylated in 0	0.114133	2.51496e-06	0.00318903	Hypermethylated in 1
cg07955752	VSTM2B	0.612919	0.49882	-0.1141	0.000370747	0.0270504	Hypomethylated in 0	0.1141	0.000370747	0.0270504	Hypermethylated in 1
cg20931042	DRD4	0.459095	0.345011	-0.114084	0.0011108	0.0471827	Hypomethylated in 0	0.114084	0.0011108	0.0471827	Hypermethylated in 1
cg11200917	GLRA1	0.427175	0.313102	-0.114072	0.000212178	0.0204435	Hypomethylated in 0	0.114072	0.000212178	0.0204435	Hypermethylated in 1
cg11660826	ULBP1	0.51863	0.404577	-0.114052	0.000494526	0.0311534	Hypomethylated in 0	0.114052	0.000494526	0.0311534	Hypermethylated in 1
cg26540367	HBM	0.365739	0.251702	-0.114038	0.00102569	0.0453418	Hypomethylated in 0	0.114038	0.00102569	0.0453418	Hypermethylated in 1
cg06737494	GHSR	0.681752	0.567718	-0.114033	4.39027e-05	0.00975219	Hypomethylated in 0	0.114033	4.39027e-05	0.00975219	Hypermethylated in 1
cg05404010	SALL1	0.51777	0.403738	-0.114032	2.5933e-06	0.00320538	Hypomethylated in 0	0.114032	2.5933e-06	0.00320538	Hypermethylated in 1
cg08732352		0.849929	0.735899	-0.11403	3.66923e-06	0.0036258	Hypomethylated in 0	0.11403	3.66923e-06	0.0036258	Hypermethylated in 1
cg04344565	KCNK9	0.499929	0.385908	-0.114021	0.000446007	0.02969	Hypomethylated in 0	0.114021	0.000446007	0.02969	Hypermethylated in 1
cg12130015		0.623886	0.509869	-0.114017	0.00011547	0.0151684	Hypomethylated in 0	0.114017	0.00011547	0.0151684	Hypermethylated in 1
cg21858485		0.478445	0.364442	-0.114004	5.64751e-05	0.0109306	Hypomethylated in 0	0.114004	5.64751e-05	0.0109306	Hypermethylated in 1
cg06525551	FGF13	0.46991	0.355914	-0.113996	5.13029e-05	0.0104593	Hypomethylated in 0	0.113996	5.13029e-05	0.0104593	Hypermethylated in 1
cg01783662	SOX2OT	0.554509	0.440567	-0.113942	0.000752304	0.0387656	Hypomethylated in 0	0.113942	0.000752304	0.0387656	Hypermethylated in 1
cg05227131	NKX2-4	0.491955	0.378014	-0.113941	0.000780114	0.0394922	Hypomethylated in 0	0.113941	0.000780114	0.0394922	Hypermethylated in 1
cg17362861	WDR86	0.672015	0.558077	-0.113938	1.96497e-06	0.00290874	Hypomethylated in 0	0.113938	1.96497e-06	0.00290874	Hypermethylated in 1
cg05601917		0.574162	0.460229	-0.113934	0.000262015	0.0227044	Hypomethylated in 0	0.113934	0.000262015	0.0227044	Hypermethylated in 1
cg12881363	MOV10L1	0.511977	0.398098	-0.113879	0.00055048	0.0329913	Hypomethylated in 0	0.113879	0.00055048	0.0329913	Hypermethylated in 1
cg01587682	PAX6	0.587052	0.473192	-0.113861	0.000101031	0.0142354	Hypomethylated in 0	0.113861	0.000101031	0.0142354	Hypermethylated in 1
cg25468863	SPG20	0.421939	0.308094	-0.113845	0.000109138	0.0147506	Hypomethylated in 0	0.113845	0.000109138	0.0147506	Hypermethylated in 1
cg01614020	NEFL	0.518955	0.405113	-0.113843	8.78512e-05	0.0132828	Hypomethylated in 0	0.113843	8.78512e-05	0.0132828	Hypermethylated in 1
cg25289314	GRID2IP	0.315612	0.201775	-0.113837	4.75939e-05	0.0101739	Hypomethylated in 0	0.113837	4.75939e-05	0.0101739	Hypermethylated in 1
cg04688828	LYNX1	0.52793	0.414106	-0.113824	0.000209057	0.0202469	Hypomethylated in 0	0.113824	0.000209057	0.0202469	Hypermethylated in 1
cg03165343		0.247654	0.133848	-0.113807	0.000355153	0.0263542	Hypomethylated in 0	0.113807	0.000355153	0.0263542	Hypermethylated in 1
cg27254482	OLIG2	0.593551	0.479747	-0.113804	5.81836e-06	0.00418245	Hypomethylated in 0	0.113804	5.81836e-06	0.00418245	Hypermethylated in 1
cg02436990	ANKRD19	0.467032	0.353232	-0.1138	1.6612e-06	0.00265803	Hypomethylated in 0	0.1138	1.6612e-06	0.00265803	Hypermethylated in 1
cg01832005	C3orf14	0.495964	0.382168	-0.113796	0.000195051	0.0195528	Hypomethylated in 0	0.113796	0.000195051	0.0195528	Hypermethylated in 1
cg05997350	SLC18A3;CHAT	0.522307	0.408533	-0.113774	5.55801e-05	0.0108414	Hypomethylated in 0	0.113774	5.55801e-05	0.0108414	Hypermethylated in 1
cg09505788		0.633134	0.519381	-0.113752	1.6887e-05	0.00633708	Hypomethylated in 0	0.113752	1.6887e-05	0.00633708	Hypermethylated in 1
cg04485799	IL17REL	0.515487	0.401747	-0.113739	4.83666e-05	0.0102745	Hypomethylated in 0	0.113739	4.83666e-05	0.0102745	Hypermethylated in 1
cg26834169		0.360482	0.246771	-0.113712	0.000909285	0.0426101	Hypomethylated in 0	0.113712	0.000909285	0.0426101	Hypermethylated in 1
cg13971892	PPP2R2B	0.531121	0.417414	-0.113707	5.02162e-05	0.0104134	Hypomethylated in 0	0.113707	5.02162e-05	0.0104134	Hypermethylated in 1
cg22138735	SOX18	0.57171	0.458007	-0.113703	0.000635258	0.0354196	Hypomethylated in 0	0.113703	0.000635258	0.0354196	Hypermethylated in 1
cg00030176	HCG4	0.458926	0.345231	-0.113695	1.47383e-05	0.00598017	Hypomethylated in 0	0.113695	1.47383e-05	0.00598017	Hypermethylated in 1
cg14147498		0.617967	0.504309	-0.113658	0.000629442	0.0352949	Hypomethylated in 0	0.113658	0.000629442	0.0352949	Hypermethylated in 1
cg02562431	PCDH10	0.555758	0.442113	-0.113644	0.000677396	0.0366929	Hypomethylated in 0	0.113644	0.000677396	0.0366929	Hypermethylated in 1
cg21574349	MAP3K13	0.540388	0.426754	-0.113635	0.000865471	0.0414968	Hypomethylated in 0	0.113635	0.000865471	0.0414968	Hypermethylated in 1
cg03749016	NKX2-6	0.552499	0.438873	-0.113626	9.59459e-05	0.0139114	Hypomethylated in 0	0.113626	9.59459e-05	0.0139114	Hypermethylated in 1
cg14944647	MIR129-2	0.536359	0.422749	-0.11361	1.17923e-05	0.00542351	Hypomethylated in 0	0.11361	1.17923e-05	0.00542351	Hypermethylated in 1
cg24736989		0.570658	0.457052	-0.113606	3.60384e-07	0.00162726	Hypomethylated in 0	0.113606	3.60384e-07	0.00162726	Hypermethylated in 1
cg09757430		0.734558	0.620964	-0.113594	1.85862e-05	0.0065976	Hypomethylated in 0	0.113594	1.85862e-05	0.0065976	Hypermethylated in 1
cg09841488	GLRA3	0.578335	0.464766	-0.11357	9.39802e-05	0.0137166	Hypomethylated in 0	0.11357	9.39802e-05	0.0137166	Hypermethylated in 1
cg24987542		0.444869	0.331308	-0.113561	0.000241126	0.0218287	Hypomethylated in 0	0.113561	0.000241126	0.0218287	Hypermethylated in 1
cg27655158		0.589478	0.47593	-0.113548	0.000499172	0.0313301	Hypomethylated in 0	0.113548	0.000499172	0.0313301	Hypermethylated in 1
cg08560111		0.451062	0.337519	-0.113544	4.51019e-05	0.0099011	Hypomethylated in 0	0.113544	4.51019e-05	0.0099011	Hypermethylated in 1
cg12307484	TWIST1	0.726337	0.612795	-0.113543	1.2633e-05	0.00558586	Hypomethylated in 0	0.113543	1.2633e-05	0.00558586	Hypermethylated in 1
cg02386159		0.664987	0.551476	-0.113511	2.09106e-05	0.00697977	Hypomethylated in 0	0.113511	2.09106e-05	0.00697977	Hypermethylated in 1
cg26270345	SCGB3A1	0.566619	0.453125	-0.113493	3.57288e-05	0.00886742	Hypomethylated in 0	0.113493	3.57288e-05	0.00886742	Hypermethylated in 1
cg11478100	FGF14	0.52944	0.415948	-0.113492	0.00018284	0.0189527	Hypomethylated in 0	0.113492	0.00018284	0.0189527	Hypermethylated in 1
cg16576620	FADS2	0.284174	0.170703	-0.113471	0.000523022	0.0320221	Hypomethylated in 0	0.113471	0.000523022	0.0320221	Hypermethylated in 1
cg02478789	ZNF426	0.187921	0.0744587	-0.113462	0.000262015	0.0227044	Hypomethylated in 0	0.113462	0.000262015	0.0227044	Hypermethylated in 1
cg02712224	TBX5	0.595299	0.481854	-0.113445	2.12963e-06	0.00301671	Hypomethylated in 0	0.113445	2.12963e-06	0.00301671	Hypermethylated in 1
cg05129325	KCNK2	0.624046	0.510614	-0.113432	0.000615116	0.0348781	Hypomethylated in 0	0.113432	0.000615116	0.0348781	Hypermethylated in 1
cg13409449	GATA3	0.421612	0.308257	-0.113355	0.000210092	0.0203104	Hypomethylated in 0	0.113355	0.000210092	0.0203104	Hypermethylated in 1
cg13225177		0.490137	0.376806	-0.113331	0.00108652	0.046681	Hypomethylated in 0	0.113331	0.00108652	0.046681	Hypermethylated in 1
cg19762657	MAL	0.37309	0.259792	-0.113298	0.000431527	0.029283	Hypomethylated in 0	0.113298	0.000431527	0.029283	Hypermethylated in 1
cg06128028	TBX20	0.377139	0.263859	-0.11328	2.03939e-06	0.0029719	Hypomethylated in 0	0.11328	2.03939e-06	0.0029719	Hypermethylated in 1
cg13476133	GCK	0.465361	0.35209	-0.11327	0.000797976	0.039959	Hypomethylated in 0	0.11327	0.000797976	0.039959	Hypermethylated in 1
cg25354466		0.543427	0.430165	-0.113262	1.87965e-05	0.0066099	Hypomethylated in 0	0.113262	1.87965e-05	0.0066099	Hypermethylated in 1
cg08533745	PTHLH	0.435799	0.322539	-0.11326	0.000197976	0.0196984	Hypomethylated in 0	0.11326	0.000197976	0.0196984	Hypermethylated in 1
cg26048630	PRRX1	0.29736	0.184101	-0.113259	0.00115068	0.0480377	Hypomethylated in 0	0.113259	0.00115068	0.0480377	Hypermethylated in 1
cg23147574		0.387779	0.274543	-0.113235	3.06542e-05	0.00831915	Hypomethylated in 0	0.113235	3.06542e-05	0.00831915	Hypermethylated in 1
cg05732979	OTX2OS1	0.52693	0.413719	-0.113211	0.000311974	0.0245873	Hypomethylated in 0	0.113211	0.000311974	0.0245873	Hypermethylated in 1
cg27134816	FGF14	0.6107	0.497512	-0.113188	1.58675e-05	0.00616758	Hypomethylated in 0	0.113188	1.58675e-05	0.00616758	Hypermethylated in 1
cg05259545	LOC440040	0.47149	0.358313	-0.113177	0.000335315	0.0255712	Hypomethylated in 0	0.113177	0.000335315	0.0255712	Hypermethylated in 1
cg01419567	ZFHX4;LOC100192378	0.553638	0.440468	-0.113171	0.000450227	0.0298436	Hypomethylated in 0	0.113171	0.000450227	0.0298436	Hypermethylated in 1
cg18264657		0.510236	0.397068	-0.113168	0.000173939	0.0185645	Hypomethylated in 0	0.113168	0.000173939	0.0185645	Hypermethylated in 1
cg13812927		0.662764	0.549596	-0.113168	0.000598326	0.0343894	Hypomethylated in 0	0.113168	0.000598326	0.0343894	Hypermethylated in 1
cg25649000	PTPRT	0.661919	0.54878	-0.113138	0.000510967	0.0316933	Hypomethylated in 0	0.113138	0.000510967	0.0316933	Hypermethylated in 1
cg19472098	IQSEC3	0.52278	0.409652	-0.113128	0.000265873	0.0228904	Hypomethylated in 0	0.113128	0.000265873	0.0228904	Hypermethylated in 1
cg05082817		0.498079	0.384966	-0.113113	0.000381495	0.0274233	Hypomethylated in 0	0.113113	0.000381495	0.0274233	Hypermethylated in 1
cg13864473	WNT3A	0.417611	0.304505	-0.113107	1.7469e-05	0.00643937	Hypomethylated in 0	0.113107	1.7469e-05	0.00643937	Hypermethylated in 1
cg01598250		0.425592	0.312515	-0.113077	2.09049e-06	0.00299969	Hypomethylated in 0	0.113077	2.09049e-06	0.00299969	Hypermethylated in 1
cg08430489		0.607758	0.494716	-0.113042	0.000135228	0.016374	Hypomethylated in 0	0.113042	0.000135228	0.016374	Hypermethylated in 1
cg08744177		0.555468	0.442438	-0.11303	0.000231847	0.0214289	Hypomethylated in 0	0.11303	0.000231847	0.0214289	Hypermethylated in 1
cg05245861	C18orf34	0.51398	0.401007	-0.112973	0.000314996	0.024711	Hypomethylated in 0	0.112973	0.000314996	0.024711	Hypermethylated in 1
cg14486905	GAD1	0.464934	0.351964	-0.11297	0.000553042	0.0330338	Hypomethylated in 0	0.11297	0.000553042	0.0330338	Hypermethylated in 1
cg09349604		0.389297	0.276339	-0.112958	0.000388822	0.0276948	Hypomethylated in 0	0.112958	0.000388822	0.0276948	Hypermethylated in 1
cg20272619	DAB1	0.506376	0.39343	-0.112945	0.00108652	0.046681	Hypomethylated in 0	0.112945	0.00108652	0.046681	Hypermethylated in 1
cg19513207		0.655443	0.542506	-0.112937	7.28685e-07	0.00205895	Hypomethylated in 0	0.112937	7.28685e-07	0.00205895	Hypermethylated in 1
cg02921624	LOC643719	0.498046	0.385129	-0.112917	8.33881e-07	0.00222501	Hypomethylated in 0	0.112917	8.33881e-07	0.00222501	Hypermethylated in 1
cg09186006	SLC16A12	0.53712	0.424261	-0.112859	0.000381495	0.0274233	Hypomethylated in 0	0.112859	0.000381495	0.0274233	Hypermethylated in 1
cg01423335	GPC6	0.527425	0.414572	-0.112853	0.000718837	0.0378749	Hypomethylated in 0	0.112853	0.000718837	0.0378749	Hypermethylated in 1
cg12840719	CDKN2A	0.549284	0.436444	-0.11284	0.000615116	0.0348781	Hypomethylated in 0	0.11284	0.000615116	0.0348781	Hypermethylated in 1
cg10963518		0.559916	0.44708	-0.112837	0.00102569	0.0453418	Hypomethylated in 0	0.112837	0.00102569	0.0453418	Hypermethylated in 1
cg09037089	FLI1	0.438432	0.325606	-0.112826	6.13692e-06	0.00428	Hypomethylated in 0	0.112826	6.13692e-06	0.00428	Hypermethylated in 1
cg19902394	PPP1R3C	0.347163	0.23435	-0.112813	0.000787214	0.0396587	Hypomethylated in 0	0.112813	0.000787214	0.0396587	Hypermethylated in 1
cg03417559		0.310957	0.198146	-0.11281	9.74455e-05	0.014031	Hypomethylated in 0	0.11281	9.74455e-05	0.014031	Hypermethylated in 1
cg10795359	AKR1B1	0.518263	0.405463	-0.1128	0.00102569	0.0453418	Hypomethylated in 0	0.1128	0.00102569	0.0453418	Hypermethylated in 1
cg21087137	GLIPR1L1	0.426345	0.313564	-0.112781	0.000327359	0.0252212	Hypomethylated in 0	0.112781	0.000327359	0.0252212	Hypermethylated in 1
cg12165022	MATK	0.375994	0.263213	-0.112781	0.000255701	0.0224009	Hypomethylated in 0	0.112781	0.000255701	0.0224009	Hypermethylated in 1
cg24202706	GABRQ	0.601777	0.489016	-0.112761	2.82254e-05	0.00800212	Hypomethylated in 0	0.112761	2.82254e-05	0.00800212	Hypermethylated in 1
cg06557057		0.463104	0.350387	-0.112718	0.000307492	0.0244346	Hypomethylated in 0	0.112718	0.000307492	0.0244346	Hypermethylated in 1
cg02460251		0.497966	0.385251	-0.112715	0.000190266	0.0193372	Hypomethylated in 0	0.112715	0.000190266	0.0193372	Hypermethylated in 1
cg08204702	PDE4D	0.593259	0.480553	-0.112707	0.000157347	0.0177016	Hypomethylated in 0	0.112707	0.000157347	0.0177016	Hypermethylated in 1
cg05928053		0.729821	0.61718	-0.112642	9.84487e-07	0.00226199	Hypomethylated in 0	0.112642	9.84487e-07	0.00226199	Hypermethylated in 1
cg19157034		0.32946	0.216823	-0.112637	0.000388822	0.0276948	Hypomethylated in 0	0.112637	0.000388822	0.0276948	Hypermethylated in 1
cg16328251	HCCA2;LOC402778	0.378393	0.265758	-0.112635	0.000405791	0.0282691	Hypomethylated in 0	0.112635	0.000405791	0.0282691	Hypermethylated in 1
cg03225002	PPP2R2B	0.356963	0.244333	-0.11263	4.04842e-05	0.00942318	Hypomethylated in 0	0.11263	4.04842e-05	0.00942318	Hypermethylated in 1
cg12393318	LOC645323	0.473971	0.361355	-0.112616	0.000307492	0.0244346	Hypomethylated in 0	0.112616	0.000307492	0.0244346	Hypermethylated in 1
cg12300353	KCTD8	0.591549	0.478943	-0.112607	0.000275083	0.0232977	Hypomethylated in 0	0.112607	0.000275083	0.0232977	Hypermethylated in 1
cg02298956	ZNF772	0.32793	0.215332	-0.112598	0.000568647	0.0334379	Hypomethylated in 0	0.112598	0.000568647	0.0334379	Hypermethylated in 1
cg23816347	CCDC37	0.470192	0.357598	-0.112594	0.000200942	0.0198668	Hypomethylated in 0	0.112594	0.000200942	0.0198668	Hypermethylated in 1
cg25985659	FAM155A	0.380301	0.26771	-0.112591	0.00011547	0.0151684	Hypomethylated in 0	0.112591	0.00011547	0.0151684	Hypermethylated in 1
cg22982368	PAX6	0.474736	0.362202	-0.112534	0.000158937	0.017779	Hypomethylated in 0	0.112534	0.000158937	0.017779	Hypermethylated in 1
cg24676514		0.452848	0.34033	-0.112518	0.000735394	0.0382681	Hypomethylated in 0	0.112518	0.000735394	0.0382681	Hypermethylated in 1
cg05566296	GPR101	0.619305	0.50679	-0.112515	0.00022958	0.0212982	Hypomethylated in 0	0.112515	0.00022958	0.0212982	Hypermethylated in 1
cg24014143	KLHL1;ATXN8OS	0.428055	0.315549	-0.112507	0.000104203	0.0144272	Hypomethylated in 0	0.112507	0.000104203	0.0144272	Hypermethylated in 1
cg05842855		0.578929	0.466466	-0.112463	0.000773074	0.0392898	Hypomethylated in 0	0.112463	0.000773074	0.0392898	Hypermethylated in 1
cg21455438	CD34	0.530109	0.417648	-0.11246	9.20526e-05	0.0135889	Hypomethylated in 0	0.11246	9.20526e-05	0.0135889	Hypermethylated in 1
cg04492228	GATA3	0.583019	0.470563	-0.112456	8.52708e-06	0.00485336	Hypomethylated in 0	0.112456	8.52708e-06	0.00485336	Hypermethylated in 1
cg01912040		0.772326	0.659881	-0.112445	7.63076e-05	0.0124687	Hypomethylated in 0	0.112445	7.63076e-05	0.0124687	Hypermethylated in 1
cg26699292		0.590285	0.477848	-0.112437	0.000318045	0.0248358	Hypomethylated in 0	0.112437	0.000318045	0.0248358	Hypermethylated in 1
cg06957447		0.476794	0.364391	-0.112403	0.00109134	0.0467752	Hypomethylated in 0	0.112403	0.00109134	0.0467752	Hypermethylated in 1
cg19317211		0.584313	0.471914	-0.112399	0.000124029	0.0157141	Hypomethylated in 0	0.112399	0.000124029	0.0157141	Hypermethylated in 1
cg10454246		0.66465	0.552256	-0.112393	2.79157e-05	0.00796255	Hypomethylated in 0	0.112393	2.79157e-05	0.00796255	Hypermethylated in 1
cg14216285		0.475452	0.363062	-0.11239	0.000307492	0.0244346	Hypomethylated in 0	0.11239	0.000307492	0.0244346	Hypermethylated in 1
cg07752026	MATK	0.393288	0.280912	-0.112376	0.000158937	0.017779	Hypomethylated in 0	0.112376	0.000158937	0.017779	Hypermethylated in 1
cg10964385	NELL1	0.490655	0.378294	-0.112361	2.65617e-05	0.00774144	Hypomethylated in 0	0.112361	2.65617e-05	0.00774144	Hypermethylated in 1
cg11011625	PCDHGA1;PCDHGA2	0.362959	0.250602	-0.112357	0.000381495	0.0274233	Hypomethylated in 0	0.112357	0.000381495	0.0274233	Hypermethylated in 1
cg09042277	TBX5	0.593321	0.480981	-0.11234	1.57037e-06	0.00264679	Hypomethylated in 0	0.11234	1.57037e-06	0.00264679	Hypermethylated in 1
cg26298814	SUSD5	0.537669	0.425334	-0.112335	0.000456627	0.0300762	Hypomethylated in 0	0.112335	0.000456627	0.0300762	Hypermethylated in 1
cg21477508	FGF5	0.490199	0.37787	-0.112329	0.000237606	0.021683	Hypomethylated in 0	0.112329	0.000237606	0.021683	Hypermethylated in 1
cg17571335		0.579652	0.467324	-0.112327	4.59607e-07	0.00173259	Hypomethylated in 0	0.112327	4.59607e-07	0.00173259	Hypermethylated in 1
cg05123138	SPG20	0.222153	0.109865	-0.112288	9.91806e-06	0.0051335	Hypomethylated in 0	0.112288	9.91806e-06	0.0051335	Hypermethylated in 1
cg01670677	PHOX2A	0.51322	0.400935	-0.112285	5.58769e-05	0.010871	Hypomethylated in 0	0.112285	5.58769e-05	0.010871	Hypermethylated in 1
cg04819499	C1QL1	0.556118	0.443856	-0.112263	0.000328936	0.0252803	Hypomethylated in 0	0.112263	0.000328936	0.0252803	Hypermethylated in 1
cg06962177		0.699324	0.587068	-0.112256	0.000584661	0.0340164	Hypomethylated in 0	0.112256	0.000584661	0.0340164	Hypermethylated in 1
cg22195627		0.647358	0.535139	-0.112219	0.000287363	0.0237104	Hypomethylated in 0	0.112219	0.000287363	0.0237104	Hypermethylated in 1
cg10490206	UNC13A	0.586543	0.474337	-0.112207	0.000251982	0.0222468	Hypomethylated in 0	0.112207	0.000251982	0.0222468	Hypermethylated in 1
cg06666008	PAX6	0.532816	0.420611	-0.112205	0.000101031	0.0142354	Hypomethylated in 0	0.112205	0.000101031	0.0142354	Hypermethylated in 1
cg27343150	ANO5	0.441581	0.32939	-0.112191	0.000108023	0.01469	Hypomethylated in 0	0.112191	0.000108023	0.01469	Hypermethylated in 1
cg03603951	KCNK12	0.520168	0.407978	-0.11219	0.000303071	0.0242998	Hypomethylated in 0	0.11219	0.000303071	0.0242998	Hypermethylated in 1
cg21306240	EPHA10	0.732043	0.619857	-0.112186	5.41816e-06	0.00407465	Hypomethylated in 0	0.112186	5.41816e-06	0.00407465	Hypermethylated in 1
cg08157672	CNRIP1	0.427304	0.315122	-0.112182	5.89291e-05	0.0110959	Hypomethylated in 0	0.112182	5.89291e-05	0.0110959	Hypermethylated in 1
cg20737505	PCSK2	0.52047	0.408289	-0.112181	0.000241126	0.0218287	Hypomethylated in 0	0.112181	0.000241126	0.0218287	Hypermethylated in 1
cg17584804	D4S234E	0.296285	0.184105	-0.11218	0.000790786	0.0397531	Hypomethylated in 0	0.11218	0.000790786	0.0397531	Hypermethylated in 1
cg02283366		0.548961	0.436789	-0.112171	0.000431527	0.029283	Hypomethylated in 0	0.112171	0.000431527	0.029283	Hypermethylated in 1
cg18984983	CYP2E1	0.468312	0.356144	-0.112167	0.000105825	0.0145281	Hypomethylated in 0	0.112167	0.000105825	0.0145281	Hypermethylated in 1
cg10615150	XKR7	0.524452	0.412293	-0.112159	0.000913369	0.0427053	Hypomethylated in 0	0.112159	0.000913369	0.0427053	Hypermethylated in 1
cg22541679	EDNRB	0.561064	0.448909	-0.112155	0.000127229	0.015883	Hypomethylated in 0	0.112155	0.000127229	0.015883	Hypermethylated in 1
cg22717227	C10orf53	0.45572	0.343577	-0.112144	9.63475e-06	0.00508218	Hypomethylated in 0	0.112144	9.63475e-06	0.00508218	Hypermethylated in 1
cg25637894		0.448215	0.336072	-0.112143	0.000530381	0.0323036	Hypomethylated in 0	0.112143	0.000530381	0.0323036	Hypermethylated in 1
cg09324514	NDRG4	0.452821	0.340679	-0.112142	0.000769575	0.0392345	Hypomethylated in 0	0.112142	0.000769575	0.0392345	Hypermethylated in 1
cg01420688		0.682033	0.5699	-0.112133	1.32248e-05	0.00571266	Hypomethylated in 0	0.112133	1.32248e-05	0.00571266	Hypermethylated in 1
cg02126753	AEBP1	0.493646	0.381528	-0.112117	0.000271099	0.0231277	Hypomethylated in 0	0.112117	0.000271099	0.0231277	Hypermethylated in 1
cg04300278	GRIA3	0.71314	0.601035	-0.112105	2.26112e-05	0.00714616	Hypomethylated in 0	0.112105	2.26112e-05	0.00714616	Hypermethylated in 1
cg05493394	EYA4	0.525777	0.413681	-0.112096	0.000370747	0.0270504	Hypomethylated in 0	0.112096	0.000370747	0.0270504	Hypermethylated in 1
cg22280475	EBF2	0.413487	0.301395	-0.112092	0.0011059	0.0470976	Hypomethylated in 0	0.112092	0.0011059	0.0470976	Hypermethylated in 1
cg08996579	SLC18A3;CHAT	0.684811	0.572725	-0.112086	0.000805227	0.0400809	Hypomethylated in 0	0.112086	0.000805227	0.0400809	Hypermethylated in 1
cg17071446		0.641928	0.529843	-0.112085	1.91162e-05	0.00664126	Hypomethylated in 0	0.112085	1.91162e-05	0.00664126	Hypermethylated in 1
cg15911806		0.539406	0.42733	-0.112077	6.58601e-05	0.0116512	Hypomethylated in 0	0.112077	6.58601e-05	0.0116512	Hypermethylated in 1
cg25614094	OPRK1	0.728338	0.616277	-0.112061	0.000644077	0.0357145	Hypomethylated in 0	0.112061	0.000644077	0.0357145	Hypermethylated in 1
cg03748376	OR2L13	0.65162	0.539571	-0.112049	0.000530381	0.0323036	Hypomethylated in 0	0.112049	0.000530381	0.0323036	Hypermethylated in 1
cg05791136	COL25A1	0.534567	0.42254	-0.112027	0.000386978	0.0276265	Hypomethylated in 0	0.112027	0.000386978	0.0276265	Hypermethylated in 1
cg01194371	THBS4	0.58262	0.470646	-0.111974	0.000458779	0.0301384	Hypomethylated in 0	0.111974	0.000458779	0.0301384	Hypermethylated in 1
cg05516489	HOTAIR	0.382031	0.270078	-0.111953	0.000148119	0.0171212	Hypomethylated in 0	0.111953	0.000148119	0.0171212	Hypermethylated in 1
cg07315010	MAP1LC3C	0.542875	0.43093	-0.111945	0.000518168	0.0318865	Hypomethylated in 0	0.111945	0.000518168	0.0318865	Hypermethylated in 1
cg02709205	ISLR2;LOC283731	0.47887	0.366958	-0.111912	0.000188384	0.0192503	Hypomethylated in 0	0.111912	0.000188384	0.0192503	Hypermethylated in 1
cg26974111	CIDEA	0.45751	0.345601	-0.11191	4.83666e-05	0.0102745	Hypomethylated in 0	0.11191	4.83666e-05	0.0102745	Hypermethylated in 1
cg05089090	CCNA1	0.744036	0.63215	-0.111886	5.67765e-05	0.0109493	Hypomethylated in 0	0.111886	5.67765e-05	0.0109493	Hypermethylated in 1
cg02286091	BHMT	0.603722	0.491863	-0.111859	0.000728729	0.0380959	Hypomethylated in 0	0.111859	0.000728729	0.0380959	Hypermethylated in 1
cg07990546	TLX2	0.622748	0.510891	-0.111857	4.27339e-05	0.00961805	Hypomethylated in 0	0.111857	4.27339e-05	0.00961805	Hypermethylated in 1
cg04006722	GLRB	0.441393	0.329545	-0.111849	2.93351e-05	0.00818051	Hypomethylated in 0	0.111849	2.93351e-05	0.00818051	Hypermethylated in 1
cg05882522	EHD3	0.359714	0.247874	-0.11184	0.000537837	0.0325776	Hypomethylated in 0	0.11184	0.000537837	0.0325776	Hypermethylated in 1
cg10454514	CHRM2	0.437599	0.32578	-0.111819	4.13702e-05	0.00951024	Hypomethylated in 0	0.111819	4.13702e-05	0.00951024	Hypermethylated in 1
cg09670535	PAX7	0.561431	0.449652	-0.111779	1.85862e-05	0.0065976	Hypomethylated in 0	0.111779	1.85862e-05	0.0065976	Hypermethylated in 1
cg25667841	GATA5	0.282473	0.170707	-0.111766	0.000259472	0.0225623	Hypomethylated in 0	0.111766	0.000259472	0.0225623	Hypermethylated in 1
[truncated: 1,143 more rows]

## Sheet: GenesOnly_|b|>0.1_p<0.05
SUPPLEMENTARY TABLE 1: LIST OF DIFFERENTIALLY METHYLATED SITES IN EOCRC VS AOCRC FROM TCGA
probeID	Gene_Symbol	mean.1	mean.0	diffmean.1.0	p.value.1.0	p.value.adj.1.0	status.1.0	diffmean.0.1	p.value.0.1	p.value.adj.0.1	status.0.1
cg04462627	TEPP	0.632894	0.414278	-0.218616	1.3162e-07	0.00121881	Hypomethylated in 0	0.218616	1.3162e-07	0.00121881	Hypermethylated in 1
cg03735888	ZNF132	0.546528	0.335003	-0.211524	2.78265e-07	0.00156614	Hypomethylated in 0	0.211524	2.78265e-07	0.00156614	Hypermethylated in 1
cg12042659	ZNF132	0.552266	0.341752	-0.210513	4.03094e-07	0.00162726	Hypomethylated in 0	0.210513	4.03094e-07	0.00162726	Hypermethylated in 1
cg05604079	QRFPR	0.649988	0.440733	-0.209255	2.94787e-08	0.000613344	Hypomethylated in 0	0.209255	2.94787e-08	0.000613344	Hypermethylated in 1
cg24727399	QRFPR	0.544267	0.335111	-0.209156	7.85291e-08	0.000995928	Hypomethylated in 0	0.209156	7.85291e-08	0.000995928	Hypermethylated in 1
cg27515369	SPSB4	0.611328	0.40476	-0.206568	5.35408e-06	0.00405864	Hypomethylated in 0	0.206568	5.35408e-06	0.00405864	Hypermethylated in 1
cg07703462	SSPO	0.546684	0.342291	-0.204393	6.53007e-07	0.00203426	Hypomethylated in 0	0.204393	6.53007e-07	0.00203426	Hypermethylated in 1
cg02379560	APBB2	0.666044	0.468045	-0.198	4.44802e-07	0.00169984	Hypomethylated in 0	0.198	4.44802e-07	0.00169984	Hypermethylated in 1
cg19839798	FAM155A	0.61077	0.413951	-0.196818	4.50262e-06	0.00391428	Hypomethylated in 0	0.196818	4.50262e-06	0.00391428	Hypermethylated in 1
cg14507337	SIX6	0.579603	0.383893	-0.19571	8.05221e-09	0.000492009	Hypomethylated in 0	0.19571	8.05221e-09	0.000492009	Hypermethylated in 1
cg12903638	UNC80	0.477527	0.282075	-0.195451	1.81259e-06	0.00275433	Hypomethylated in 0	0.195451	1.81259e-06	0.00275433	Hypermethylated in 1
cg19155518	GRIK2	0.462049	0.268718	-0.193331	1.13997e-07	0.00117236	Hypomethylated in 0	0.193331	1.13997e-07	0.00117236	Hypermethylated in 1
cg06401021	HMGCLL1	0.593848	0.400555	-0.193293	8.72822e-06	0.00486435	Hypomethylated in 0	0.193293	8.72822e-06	0.00486435	Hypermethylated in 1
cg08447324	SHANK1	0.489702	0.297125	-0.192577	2.96674e-06	0.00339781	Hypomethylated in 0	0.192577	2.96674e-06	0.00339781	Hypermethylated in 1
cg02527669	OBSL1	0.398295	0.205719	-0.192576	1.39222e-05	0.00582578	Hypomethylated in 0	0.192576	1.39222e-05	0.00582578	Hypermethylated in 1
cg16364495	APBB2	0.618971	0.4266	-0.192371	1.95087e-07	0.00140505	Hypomethylated in 0	0.192371	1.95087e-07	0.00140505	Hypermethylated in 1
cg09360770	FOXC2	0.549945	0.358751	-0.191194	2.79101e-06	0.00328702	Hypomethylated in 0	0.191194	2.79101e-06	0.00328702	Hypermethylated in 1
cg23735712	APBB2	0.595979	0.405215	-0.190764	9.53626e-07	0.0022462	Hypomethylated in 0	0.190764	9.53626e-07	0.0022462	Hypermethylated in 1
cg16642284	FOXI2	0.77634	0.588345	-0.187994	3.47471e-06	0.00357194	Hypomethylated in 0	0.187994	3.47471e-06	0.00357194	Hypermethylated in 1
cg14163665	ALK	0.49648	0.310101	-0.186379	4.9681e-05	0.0103945	Hypomethylated in 0	0.186379	4.9681e-05	0.0103945	Hypermethylated in 1
cg23353893	SYNE1	0.39784	0.212174	-0.185666	1.48799e-07	0.00126653	Hypomethylated in 0	0.185666	1.48799e-07	0.00126653	Hypermethylated in 1
cg10118210	FAM155A	0.522866	0.337312	-0.185554	7.4102e-06	0.00461001	Hypomethylated in 0	0.185554	7.4102e-06	0.00461001	Hypermethylated in 1
cg08101303	DLX5	0.607133	0.422124	-0.18501	3.48677e-07	0.00162726	Hypomethylated in 0	0.18501	3.48677e-07	0.00162726	Hypermethylated in 1
cg05143123	SPOCK1	0.491447	0.307443	-0.184004	2.53044e-06	0.00318903	Hypomethylated in 0	0.184004	2.53044e-06	0.00318903	Hypermethylated in 1
cg13643914	QRFPR	0.53461	0.350904	-0.183707	1.08295e-06	0.00230443	Hypomethylated in 0	0.183707	1.08295e-06	0.00230443	Hypermethylated in 1
cg11677857	MMEL1	0.509755	0.326159	-0.183596	8.1674e-05	0.0128091	Hypomethylated in 0	0.183596	8.1674e-05	0.0128091	Hypermethylated in 1
cg04353095	SPSB4	0.495033	0.312021	-0.183012	2.6709e-05	0.00776021	Hypomethylated in 0	0.183012	2.6709e-05	0.00776021	Hypermethylated in 1
cg19342109	SYNE1	0.402123	0.219158	-0.182965	2.12926e-07	0.00144326	Hypomethylated in 0	0.182965	2.12926e-07	0.00144326	Hypermethylated in 1
cg08816590	PDE1B	0.414146	0.231384	-0.182762	5.16945e-07	0.00187964	Hypomethylated in 0	0.182762	5.16945e-07	0.00187964	Hypermethylated in 1
cg04917391	APBB2	0.751022	0.568639	-0.182382	3.4638e-07	0.00162726	Hypomethylated in 0	0.182382	3.4638e-07	0.00162726	Hypermethylated in 1
cg08944430	PRKCB	0.458762	0.276752	-0.18201	9.91806e-06	0.0051335	Hypomethylated in 0	0.18201	9.91806e-06	0.0051335	Hypermethylated in 1
cg06485940	APBB2	0.625381	0.443765	-0.181616	5.77389e-07	0.00197356	Hypomethylated in 0	0.181616	5.77389e-07	0.00197356	Hypermethylated in 1
cg08384637	FOXC2	0.543654	0.362054	-0.1816	1.13269e-05	0.00538337	Hypomethylated in 0	0.1816	1.13269e-05	0.00538337	Hypermethylated in 1
cg12146546	SLC13A5	0.574607	0.394278	-0.180329	4.34344e-06	0.00385961	Hypomethylated in 0	0.180329	4.34344e-06	0.00385961	Hypermethylated in 1
cg22474464	NKX2-2	0.62875	0.448586	-0.180164	2.11651e-06	0.00301392	Hypomethylated in 0	0.180164	2.11651e-06	0.00301392	Hypermethylated in 1
cg15760257	SARM1	0.551613	0.372435	-0.179178	2.98233e-05	0.00823085	Hypomethylated in 0	0.179178	2.98233e-05	0.00823085	Hypermethylated in 1
cg19227130	FEZF2	0.537349	0.358799	-0.17855	1.39405e-06	0.00255927	Hypomethylated in 0	0.17855	1.39405e-06	0.00255927	Hypermethylated in 1
cg23328622	SNAP25	0.521902	0.343632	-0.17827	1.8239e-06	0.00275433	Hypomethylated in 0	0.17827	1.8239e-06	0.00275433	Hypermethylated in 1
cg07249459	FOXC2	0.462816	0.284548	-0.178268	3.13393e-06	0.00342187	Hypomethylated in 0	0.178268	3.13393e-06	0.00342187	Hypermethylated in 1
cg17985646	TBX20	0.54632	0.368677	-0.177643	1.39222e-05	0.00582578	Hypomethylated in 0	0.177643	1.39222e-05	0.00582578	Hypermethylated in 1
cg09528265	PPP2R2B	0.417921	0.24032	-0.177601	4.89606e-06	0.00395182	Hypomethylated in 0	0.177601	4.89606e-06	0.00395182	Hypermethylated in 1
cg25950235	MIR9-3	0.588672	0.411135	-0.177537	6.32103e-06	0.00431205	Hypomethylated in 0	0.177537	6.32103e-06	0.00431205	Hypermethylated in 1
cg23986470	ZNF543	0.398634	0.221254	-0.177379	0.000759169	0.0389532	Hypomethylated in 0	0.177379	0.000759169	0.0389532	Hypermethylated in 1
cg27066284	SSTR2	0.459146	0.281788	-0.177358	3.03193e-05	0.00830043	Hypomethylated in 0	0.177358	3.03193e-05	0.00830043	Hypermethylated in 1
cg26675876	XKR6	0.382077	0.205097	-0.17698	4.53454e-05	0.00993128	Hypomethylated in 0	0.17698	4.53454e-05	0.00993128	Hypermethylated in 1
cg19443257	SPSB4	0.498066	0.32124	-0.176826	3.06542e-05	0.00831915	Hypomethylated in 0	0.176826	3.06542e-05	0.00831915	Hypermethylated in 1
cg15931721	C1QL2	0.424338	0.250004	-0.174334	5.27148e-07	0.00188023	Hypomethylated in 0	0.174334	5.27148e-07	0.00188023	Hypermethylated in 1
cg22152407	THBD	0.409286	0.235063	-0.174224	0.000119068	0.0153767	Hypomethylated in 0	0.174224	0.000119068	0.0153767	Hypermethylated in 1
cg03186486	FAM19A4	0.498361	0.32424	-0.17412	7.97287e-07	0.00214817	Hypomethylated in 0	0.17412	7.97287e-07	0.00214817	Hypermethylated in 1
cg03146993	LHX1	0.563714	0.389786	-0.173927	3.19164e-06	0.00344471	Hypomethylated in 0	0.173927	3.19164e-06	0.00344471	Hypermethylated in 1
cg08131100	KRBA1	0.658654	0.4849	-0.173755	4.6332e-05	0.0100358	Hypomethylated in 0	0.173755	4.6332e-05	0.0100358	Hypermethylated in 1
cg08048222	ZNF671	0.541666	0.368067	-0.173599	5.77389e-07	0.00197356	Hypomethylated in 0	0.173599	5.77389e-07	0.00197356	Hypermethylated in 1
cg03637878	JAM3	0.48894	0.315486	-0.173455	3.27018e-06	0.00348925	Hypomethylated in 0	0.173455	3.27018e-06	0.00348925	Hypermethylated in 1
cg11051055	XKR6	0.416427	0.243133	-0.173294	5.41182e-05	0.0107523	Hypomethylated in 0	0.173294	5.41182e-05	0.0107523	Hypermethylated in 1
cg10868875	FADS2	0.46939	0.297057	-0.172333	4.9681e-05	0.0103945	Hypomethylated in 0	0.172333	4.9681e-05	0.0103945	Hypermethylated in 1
cg15267232	GATA3	0.645921	0.473807	-0.172113	7.05591e-07	0.00205895	Hypomethylated in 0	0.172113	7.05591e-07	0.00205895	Hypermethylated in 1
cg11638181	MIR129-2	0.494347	0.322672	-0.171675	5.02162e-05	0.0104134	Hypomethylated in 0	0.171675	5.02162e-05	0.0104134	Hypermethylated in 1
cg07821427	VAT1L	0.525129	0.353497	-0.171633	0.000138699	0.0165957	Hypomethylated in 0	0.171633	0.000138699	0.0165957	Hypermethylated in 1
cg10363246	KCNA1	0.515109	0.343507	-0.171602	7.42889e-07	0.00205895	Hypomethylated in 0	0.171602	7.42889e-07	0.00205895	Hypermethylated in 1
cg16620382	TTBK1	0.426115	0.254809	-0.171306	0.000877222	0.0418246	Hypomethylated in 0	0.171306	0.000877222	0.0418246	Hypermethylated in 1
cg07441272	RPL39L	0.48585	0.315222	-0.170628	2.49916e-05	0.007536	Hypomethylated in 0	0.170628	2.49916e-05	0.007536	Hypermethylated in 1
cg22751696	C3orf14	0.485044	0.314446	-0.170599	4.04842e-05	0.00942318	Hypomethylated in 0	0.170599	4.04842e-05	0.00942318	Hypermethylated in 1
cg05258261	SPSB4	0.512817	0.342577	-0.170239	7.45381e-06	0.00462178	Hypomethylated in 0	0.170239	7.45381e-06	0.00462178	Hypermethylated in 1
cg02434443	INSC	0.448508	0.278634	-0.169874	7.72062e-06	0.00469107	Hypomethylated in 0	0.169874	7.72062e-06	0.00469107	Hypermethylated in 1
cg12877251	LOC157627	0.607728	0.438698	-0.16903	1.69827e-05	0.00636025	Hypomethylated in 0	0.16903	1.69827e-05	0.00636025	Hypermethylated in 1
cg05777666	ESX1	0.608368	0.439397	-0.168971	3.6759e-07	0.00162726	Hypomethylated in 0	0.168971	3.6759e-07	0.00162726	Hypermethylated in 1
cg07641160	FAM162B	0.581111	0.412412	-0.1687	2.23745e-06	0.00304858	Hypomethylated in 0	0.1687	2.23745e-06	0.00304858	Hypermethylated in 1
cg09868336	FAM19A4	0.629909	0.461241	-0.168668	4.61183e-06	0.0039252	Hypomethylated in 0	0.168668	4.61183e-06	0.0039252	Hypermethylated in 1
cg17218713	PTGER3	0.590443	0.422226	-0.168217	1.24176e-05	0.00551669	Hypomethylated in 0	0.168217	1.24176e-05	0.00551669	Hypermethylated in 1
cg06279276	B3GNT9	0.508909	0.340986	-0.167922	2.70694e-06	0.00325976	Hypomethylated in 0	0.167922	2.70694e-06	0.00325976	Hypermethylated in 1
cg20560075	PPP2R2B	0.483473	0.315573	-0.167899	3.38312e-05	0.00870209	Hypomethylated in 0	0.167899	3.38312e-05	0.00870209	Hypermethylated in 1
cg02647878	RNF175	0.540378	0.372827	-0.167551	0.000116658	0.0152336	Hypomethylated in 0	0.167551	0.000116658	0.0152336	Hypermethylated in 1
cg02002231	FGF5	0.525138	0.357797	-0.167341	1.44888e-05	0.00593683	Hypomethylated in 0	0.167341	1.44888e-05	0.00593683	Hypermethylated in 1
cg27037018	SLC6A3	0.56172	0.394433	-0.167287	9.11029e-05	0.0134859	Hypomethylated in 0	0.167287	9.11029e-05	0.0134859	Hypermethylated in 1
cg13205384	ANO5	0.464293	0.297135	-0.167158	0.000553042	0.0330338	Hypomethylated in 0	0.167158	0.000553042	0.0330338	Hypermethylated in 1
cg00614641	FADS2	0.444528	0.277463	-0.167065	4.36959e-06	0.00385961	Hypomethylated in 0	0.167065	4.36959e-06	0.00385961	Hypermethylated in 1
cg04399751	DNM3	0.53076	0.364249	-0.166511	0.00047634	0.0306049	Hypomethylated in 0	0.166511	0.00047634	0.0306049	Hypermethylated in 1
cg04583285	PPP2R2B	0.38678	0.220344	-0.166436	6.53007e-07	0.00203426	Hypomethylated in 0	0.166436	6.53007e-07	0.00203426	Hypermethylated in 1
cg03557857	KCNIP2	0.58496	0.418705	-0.166255	2.56169e-06	0.00319796	Hypomethylated in 0	0.166255	2.56169e-06	0.00319796	Hypermethylated in 1
cg14251622	INSM2	0.29492	0.128711	-0.166209	0.000208026	0.020194	Hypomethylated in 0	0.166209	0.000208026	0.020194	Hypermethylated in 1
cg26010734	EPHX3	0.649912	0.48396	-0.165952	1.7469e-05	0.00643937	Hypomethylated in 0	0.165952	1.7469e-05	0.00643937	Hypermethylated in 1
cg15248835	LOC157627;MIR124-1	0.564737	0.399173	-0.165564	0.000196996	0.0196532	Hypomethylated in 0	0.165564	0.000196996	0.0196532	Hypermethylated in 1
cg05894734	APBB2	0.518269	0.352736	-0.165533	2.16946e-06	0.00301671	Hypomethylated in 0	0.165533	2.16946e-06	0.00301671	Hypermethylated in 1
cg14453201	AHRR	0.546473	0.380985	-0.165488	3.91888e-05	0.00927148	Hypomethylated in 0	0.165488	3.91888e-05	0.00927148	Hypermethylated in 1
cg12516059	AVPR1A	0.636293	0.471017	-0.165276	2.26112e-05	0.00714616	Hypomethylated in 0	0.165276	2.26112e-05	0.00714616	Hypermethylated in 1
cg09639725	GPR123	0.539246	0.374108	-0.165138	0.0002435	0.0219586	Hypomethylated in 0	0.165138	0.0002435	0.0219586	Hypermethylated in 1
cg22302985	FAM155A	0.536664	0.371557	-0.165107	3.45372e-06	0.00357194	Hypomethylated in 0	0.165107	3.45372e-06	0.00357194	Hypermethylated in 1
cg25999442	CHST8	0.63623	0.471349	-0.164881	1.21364e-06	0.00244368	Hypomethylated in 0	0.164881	1.21364e-06	0.00244368	Hypermethylated in 1
cg04214566	HCG4	0.623885	0.459733	-0.164152	1.77492e-07	0.00135659	Hypomethylated in 0	0.164152	1.77492e-07	0.00135659	Hypermethylated in 1
cg18323466	S1PR1	0.521048	0.357001	-0.164047	9.06315e-05	0.0134801	Hypomethylated in 0	0.164047	9.06315e-05	0.0134801	Hypermethylated in 1
cg27341472	TMEM196	0.638456	0.474508	-0.163948	5.0444e-06	0.00401104	Hypomethylated in 0	0.163948	5.0444e-06	0.00401104	Hypermethylated in 1
cg07320646	DFNA5	0.3899	0.226149	-0.16375	0.00016135	0.0179045	Hypomethylated in 0	0.16375	0.00016135	0.0179045	Hypermethylated in 1
cg09896900	ZNF229	0.716194	0.552478	-0.163716	1.25255e-06	0.00245602	Hypomethylated in 0	0.163716	1.25255e-06	0.00245602	Hypermethylated in 1
cg04657224	XKR6	0.327839	0.164475	-0.163364	0.0004116	0.0285304	Hypomethylated in 0	0.163364	0.0004116	0.0285304	Hypermethylated in 1
cg14343214	EYA4	0.572595	0.409261	-0.163333	4.8669e-06	0.00395182	Hypomethylated in 0	0.163333	4.8669e-06	0.00395182	Hypermethylated in 1
cg24103438	NLGN4X	0.524411	0.36128	-0.163131	2.21123e-05	0.00709021	Hypomethylated in 0	0.163131	2.21123e-05	0.00709021	Hypermethylated in 1
cg17507573	RASGRF1	0.52637	0.363504	-0.162866	7.36684e-06	0.00459831	Hypomethylated in 0	0.162866	7.36684e-06	0.00459831	Hypermethylated in 1
cg07650252	KCTD8	0.380709	0.217898	-0.162811	6.96553e-07	0.00205895	Hypomethylated in 0	0.162811	6.96553e-07	0.00205895	Hypermethylated in 1
cg01972751	OLIG3	0.637367	0.474746	-0.162621	3.75227e-05	0.00906047	Hypomethylated in 0	0.162621	3.75227e-05	0.00906047	Hypermethylated in 1
cg20979852	SPSB4	0.478527	0.316005	-0.162522	5.29749e-05	0.0106494	Hypomethylated in 0	0.162522	5.29749e-05	0.0106494	Hypermethylated in 1
cg07741016	VTRNA1-3	0.319402	0.15702	-0.162382	9.2961e-07	0.00224606	Hypomethylated in 0	0.162382	9.2961e-07	0.00224606	Hypermethylated in 1
cg05930881	GATA4	0.532297	0.369939	-0.162358	2.23604e-05	0.00711494	Hypomethylated in 0	0.162358	2.23604e-05	0.00711494	Hypermethylated in 1
cg15731056	C12orf56	0.492964	0.330757	-0.162207	6.11588e-05	0.011311	Hypomethylated in 0	0.162207	6.11588e-05	0.011311	Hypermethylated in 1
cg16166796	PTPRN	0.618797	0.456593	-0.162204	5.12701e-08	0.00087279	Hypomethylated in 0	0.162204	5.12701e-08	0.00087279	Hypermethylated in 1
cg21678312	PTPRR	0.59419	0.432133	-0.162057	1.85862e-05	0.0065976	Hypomethylated in 0	0.162057	1.85862e-05	0.0065976	Hypermethylated in 1
cg23931421	SYNE1	0.59143	0.429536	-0.161894	1.40019e-05	0.00583303	Hypomethylated in 0	0.161894	1.40019e-05	0.00583303	Hypermethylated in 1
cg26224671	TNFSF11	0.448535	0.286798	-0.161736	0.000823622	0.0405173	Hypomethylated in 0	0.161736	0.000823622	0.0405173	Hypermethylated in 1
cg09968630	ANO5	0.432256	0.270675	-0.16158	0.000467483	0.0303745	Hypomethylated in 0	0.16158	0.000467483	0.0303745	Hypermethylated in 1
cg23272632	NGB	0.503269	0.341827	-0.161442	3.23824e-05	0.0085875	Hypomethylated in 0	0.161442	3.23824e-05	0.0085875	Hypermethylated in 1
cg21365094	GLRA3	0.537807	0.376588	-0.161219	1.06253e-06	0.00227389	Hypomethylated in 0	0.161219	1.06253e-06	0.00227389	Hypermethylated in 1
cg04510512	FOXC2	0.422716	0.261517	-0.161199	3.49583e-06	0.00357194	Hypomethylated in 0	0.161199	3.49583e-06	0.00357194	Hypermethylated in 1
cg04100532	UNC80	0.607251	0.446192	-0.161059	3.11492e-06	0.00341105	Hypomethylated in 0	0.161059	3.11492e-06	0.00341105	Hypermethylated in 1
cg15812348	FEZF2	0.495646	0.334672	-0.160974	5.66249e-07	0.00197356	Hypomethylated in 0	0.160974	5.66249e-07	0.00197356	Hypermethylated in 1
cg04138185	ADAMTSL3	0.459992	0.299342	-0.16065	1.24176e-05	0.00551669	Hypomethylated in 0	0.16065	1.24176e-05	0.00551669	Hypermethylated in 1
cg13432744	RPL39L	0.397593	0.237118	-0.160475	2.14283e-06	0.00301671	Hypomethylated in 0	0.160475	2.14283e-06	0.00301671	Hypermethylated in 1
cg27166673	ARHGAP6	0.559383	0.398981	-0.160402	1.0942e-05	0.00530134	Hypomethylated in 0	0.160402	1.0942e-05	0.00530134	Hypermethylated in 1
cg14416371	MIR129-2	0.710209	0.549896	-0.160313	3.17817e-07	0.00156614	Hypomethylated in 0	0.160313	3.17817e-07	0.00156614	Hypermethylated in 1
cg12170314	INSC	0.586271	0.425976	-0.160295	7.0902e-05	0.0120425	Hypomethylated in 0	0.160295	7.0902e-05	0.0120425	Hypermethylated in 1
cg13513864	REM1	0.509456	0.34944	-0.160016	5.5816e-06	0.00413938	Hypomethylated in 0	0.160016	5.5816e-06	0.00413938	Hypermethylated in 1
cg15059608	C3orf14	0.539465	0.379548	-0.159917	1.06308e-05	0.00522492	Hypomethylated in 0	0.159917	1.06308e-05	0.00522492	Hypermethylated in 1
cg14786398	ZNF543	0.338944	0.179135	-0.159809	0.000104203	0.0144272	Hypomethylated in 0	0.159809	0.000104203	0.0144272	Hypermethylated in 1
cg01325460	ZNF543	0.347678	0.188026	-0.159652	0.000641125	0.0356405	Hypomethylated in 0	0.159652	0.000641125	0.0356405	Hypermethylated in 1
cg03306486	APC2	0.528947	0.369309	-0.159638	4.15946e-05	0.00951024	Hypomethylated in 0	0.159638	4.15946e-05	0.00951024	Hypermethylated in 1
cg01826574	DMRT1	0.659144	0.499555	-0.159589	3.03996e-06	0.00340871	Hypomethylated in 0	0.159589	3.03996e-06	0.00340871	Hypermethylated in 1
cg24053748	FAM196A;DOCK1	0.417546	0.257973	-0.159573	1.40283e-06	0.00256283	Hypomethylated in 0	0.159573	1.40283e-06	0.00256283	Hypermethylated in 1
cg05627639	CHST8	0.608379	0.449007	-0.159372	1.57778e-05	0.00616758	Hypomethylated in 0	0.159372	1.57778e-05	0.00616758	Hypermethylated in 1
cg17641904	C9orf4	0.597169	0.437901	-0.159268	0.00031958	0.0248985	Hypomethylated in 0	0.159268	0.00031958	0.0248985	Hypermethylated in 1
cg18412834	FLJ16779;NKAIN4	0.571911	0.412683	-0.159228	6.97918e-05	0.0119461	Hypomethylated in 0	0.159228	6.97918e-05	0.0119461	Hypermethylated in 1
cg22831607	SFRP5	0.408497	0.249563	-0.158934	0.00103944	0.0456533	Hypomethylated in 0	0.158934	0.00103944	0.0456533	Hypermethylated in 1
cg17721710	SLC30A10	0.416923	0.258191	-0.158732	0.000712312	0.0377221	Hypomethylated in 0	0.158732	0.000712312	0.0377221	Hypermethylated in 1
cg24037897	C1QL3	0.421673	0.263091	-0.158582	2.99389e-07	0.00156614	Hypomethylated in 0	0.158582	2.99389e-07	0.00156614	Hypermethylated in 1
cg25318809	HLA-J;NCRNA00171	0.30511	0.14653	-0.158581	2.35101e-05	0.00728878	Hypomethylated in 0	0.158581	2.35101e-05	0.00728878	Hypermethylated in 1
cg13186327	DBX2	0.614503	0.456143	-0.15836	9.39802e-05	0.0137166	Hypomethylated in 0	0.15836	9.39802e-05	0.0137166	Hypermethylated in 1
cg14380111	C15orf26	0.577983	0.41965	-0.158333	1.59577e-05	0.00616758	Hypomethylated in 0	0.158333	1.59577e-05	0.00616758	Hypermethylated in 1
cg21705897	HMGCLL1	0.335855	0.177557	-0.158298	0.000340175	0.0257478	Hypomethylated in 0	0.158298	0.000340175	0.0257478	Hypermethylated in 1
cg22036988	SPSB4	0.457785	0.299682	-0.158103	2.18668e-05	0.00706594	Hypomethylated in 0	0.158103	2.18668e-05	0.00706594	Hypermethylated in 1
cg24530250	PHOX2A	0.582719	0.424633	-0.158085	3.55346e-05	0.00886742	Hypomethylated in 0	0.158085	3.55346e-05	0.00886742	Hypermethylated in 1
cg02650317	MIR124-3	0.595712	0.437661	-0.158052	7.07006e-06	0.00453396	Hypomethylated in 0	0.158052	7.07006e-06	0.00453396	Hypermethylated in 1
cg07446677	ECHDC3	0.502244	0.344269	-0.157975	5.70794e-05	0.0109738	Hypomethylated in 0	0.157975	5.70794e-05	0.0109738	Hypermethylated in 1
cg24789447	EDNRA	0.498282	0.340376	-0.157905	0.000123399	0.0156872	Hypomethylated in 0	0.157905	0.000123399	0.0156872	Hypermethylated in 1
cg19333963	APC2	0.479405	0.321625	-0.157779	9.03844e-06	0.00494879	Hypomethylated in 0	0.157779	9.03844e-06	0.00494879	Hypermethylated in 1
cg11241436	NMNAT2	0.659404	0.501631	-0.157773	4.53454e-05	0.00993128	Hypomethylated in 0	0.157773	4.53454e-05	0.00993128	Hypermethylated in 1
cg20634738	ANO5	0.427855	0.270177	-0.157677	0.00054793	0.0329016	Hypomethylated in 0	0.157677	0.00054793	0.0329016	Hypermethylated in 1
cg18429863	KCNB2	0.315677	0.158169	-0.157507	6.24686e-05	0.0114012	Hypomethylated in 0	0.157507	6.24686e-05	0.0114012	Hypermethylated in 1
cg14659404	ASTN1	0.516863	0.359369	-0.157493	8.72822e-06	0.00486435	Hypomethylated in 0	0.157493	8.72822e-06	0.00486435	Hypermethylated in 1
cg05362548	TDH	0.582853	0.425534	-0.157319	0.000298709	0.0241778	Hypomethylated in 0	0.157319	0.000298709	0.0241778	Hypermethylated in 1
cg02539855	LY6H	0.53841	0.38114	-0.157271	1.04482e-05	0.00521037	Hypomethylated in 0	0.157271	1.04482e-05	0.00521037	Hypermethylated in 1
cg11880855	C1QL3	0.465697	0.308857	-0.15684	2.45392e-06	0.00313661	Hypomethylated in 0	0.15684	2.45392e-06	0.00313661	Hypermethylated in 1
cg27279991	AP3B2	0.588963	0.432159	-0.156803	9.89673e-05	0.0140984	Hypomethylated in 0	0.156803	9.89673e-05	0.0140984	Hypermethylated in 1
cg18246368	ONECUT3	0.377977	0.221329	-0.156648	3.89761e-06	0.00373085	Hypomethylated in 0	0.156648	3.89761e-06	0.00373085	Hypermethylated in 1
cg02658488	REM1	0.47635	0.319778	-0.156572	0.00010637	0.0145657	Hypomethylated in 0	0.156572	0.00010637	0.0145657	Hypermethylated in 1
cg05462359	GDNF	0.35029	0.193745	-0.156544	3.70022e-07	0.00162726	Hypomethylated in 0	0.156544	3.70022e-07	0.00162726	Hypermethylated in 1
cg13867865	C12orf56	0.438813	0.28228	-0.156534	3.51492e-05	0.00885262	Hypomethylated in 0	0.156534	3.51492e-05	0.00885262	Hypermethylated in 1
cg25977958	SYNE1	0.397268	0.240739	-0.156529	8.88976e-07	0.00224606	Hypomethylated in 0	0.156529	8.88976e-07	0.00224606	Hypermethylated in 1
cg12912737	REM1	0.467001	0.310544	-0.156457	0.000213229	0.0204552	Hypomethylated in 0	0.156457	0.000213229	0.0204552	Hypermethylated in 1
cg08154437	CPAMD8	0.529372	0.373233	-0.15614	0.00027912	0.0234225	Hypomethylated in 0	0.15614	0.00027912	0.0234225	Hypermethylated in 1
cg20534596	ARMC4	0.386044	0.229941	-0.156103	2.15611e-06	0.00301671	Hypomethylated in 0	0.156103	2.15611e-06	0.00301671	Hypermethylated in 1
cg04041960	RGS10	0.663618	0.507675	-0.155943	0.000298709	0.0241778	Hypomethylated in 0	0.155943	0.000298709	0.0241778	Hypermethylated in 1
cg21535000	LOC157627	0.555357	0.399502	-0.155854	6.62087e-05	0.0116742	Hypomethylated in 0	0.155854	6.62087e-05	0.0116742	Hypermethylated in 1
cg11826826	PPP2R2B	0.426539	0.27069	-0.155849	8.52708e-06	0.00485336	Hypomethylated in 0	0.155849	8.52708e-06	0.00485336	Hypermethylated in 1
cg06223466	RADIL	0.488708	0.332865	-0.155843	1.22058e-05	0.00550087	Hypomethylated in 0	0.155843	1.22058e-05	0.00550087	Hypermethylated in 1
cg18588768	FAM155A	0.593283	0.437657	-0.155625	8.77684e-07	0.00224606	Hypomethylated in 0	0.155625	8.77684e-07	0.00224606	Hypermethylated in 1
cg16288089	TAC1	0.566109	0.410539	-0.15557	0.000158937	0.017779	Hypomethylated in 0	0.15557	0.000158937	0.017779	Hypermethylated in 1
cg07494047	ZNF304	0.438304	0.282789	-0.155515	6.43403e-06	0.00432609	Hypomethylated in 0	0.155515	6.43403e-06	0.00432609	Hypermethylated in 1
cg26386852	CELSR3	0.502254	0.346781	-0.155472	1.23466e-05	0.00551129	Hypomethylated in 0	0.155472	1.23466e-05	0.00551129	Hypermethylated in 1
cg08163199	HLA-J;NCRNA00171	0.302854	0.147439	-0.155415	3.06542e-05	0.00831915	Hypomethylated in 0	0.155415	3.06542e-05	0.00831915	Hypermethylated in 1
cg10071824	GSX1	0.480241	0.324993	-0.155248	0.000209057	0.0202469	Hypomethylated in 0	0.155248	0.000209057	0.0202469	Hypermethylated in 1
cg18322569	BARHL2	0.700392	0.545232	-0.15516	0.000116062	0.0151929	Hypomethylated in 0	0.15516	0.000116062	0.0151929	Hypermethylated in 1
cg04689061	PKIA	0.497828	0.342787	-0.155041	4.36666e-05	0.00973437	Hypomethylated in 0	0.155041	4.36666e-05	0.00973437	Hypermethylated in 1
cg08900101	TBX5	0.449404	0.294447	-0.154956	1.93322e-05	0.00667297	Hypomethylated in 0	0.154956	1.93322e-05	0.00667297	Hypermethylated in 1
cg12455762	APBB2	0.639885	0.484948	-0.154936	8.39239e-07	0.00222501	Hypomethylated in 0	0.154936	8.39239e-07	0.00222501	Hypermethylated in 1
cg04718428	HCK	0.512661	0.357725	-0.154935	0.00016462	0.0180588	Hypomethylated in 0	0.154935	0.00016462	0.0180588	Hypermethylated in 1
cg11747771	GLDC	0.45161	0.296735	-0.154875	0.00042345	0.0289976	Hypomethylated in 0	0.154875	0.00042345	0.0289976	Hypermethylated in 1
cg11954332	PRRX1	0.67859	0.523797	-0.154793	2.91534e-07	0.00156614	Hypomethylated in 0	0.154793	2.91534e-07	0.00156614	Hypermethylated in 1
cg12412079	FAM19A4	0.554867	0.400344	-0.154523	4.80908e-06	0.00393246	Hypomethylated in 0	0.154523	4.80908e-06	0.00393246	Hypermethylated in 1
cg13314145	NPTX2	0.609491	0.455055	-0.154436	5.04858e-05	0.0104388	Hypomethylated in 0	0.154436	5.04858e-05	0.0104388	Hypermethylated in 1
cg26684946	SCUBE1	0.46799	0.313624	-0.154366	0.000154991	0.0175738	Hypomethylated in 0	0.154366	0.000154991	0.0175738	Hypermethylated in 1
cg08195943	TRH	0.558015	0.403768	-0.154247	9.47567e-07	0.00224606	Hypomethylated in 0	0.154247	9.47567e-07	0.00224606	Hypermethylated in 1
cg21200408	NKX2-4	0.617481	0.463275	-0.154206	0.000104741	0.0144589	Hypomethylated in 0	0.154206	0.000104741	0.0144589	Hypermethylated in 1
cg02858118	CELSR3	0.520817	0.367062	-0.153756	3.09601e-06	0.0034103	Hypomethylated in 0	0.153756	3.09601e-06	0.0034103	Hypermethylated in 1
cg16277479	PDPN	0.551752	0.398002	-0.15375	6.32103e-06	0.00431205	Hypomethylated in 0	0.15375	6.32103e-06	0.00431205	Hypermethylated in 1
cg16918989	PIK3R5	0.485445	0.331778	-0.153667	3.53414e-05	0.00886742	Hypomethylated in 0	0.153667	3.53414e-05	0.00886742	Hypermethylated in 1
cg19352193	SIAH3	0.556382	0.402739	-0.153643	3.03996e-06	0.00340871	Hypomethylated in 0	0.153643	3.03996e-06	0.00340871	Hypermethylated in 1
cg10140114	ZNF334	0.610966	0.457348	-0.153618	1.85862e-05	0.0065976	Hypomethylated in 0	0.153618	1.85862e-05	0.0065976	Hypermethylated in 1
cg13755070	FLI1	0.669544	0.515941	-0.153603	0.00010637	0.0145657	Hypomethylated in 0	0.153603	0.00010637	0.0145657	Hypermethylated in 1
cg15825786	GPR123	0.530686	0.377126	-0.15356	0.00029157	0.0238943	Hypomethylated in 0	0.15356	0.00029157	0.0238943	Hypermethylated in 1
cg11907729	HMGCLL1	0.5501	0.396545	-0.153555	3.35057e-06	0.00351494	Hypomethylated in 0	0.153555	3.35057e-06	0.00351494	Hypermethylated in 1
cg11284316	UNC80	0.521269	0.367732	-0.153537	6.47212e-06	0.00433614	Hypomethylated in 0	0.153537	6.47212e-06	0.00433614	Hypermethylated in 1
cg07190535	PDE4D	0.549735	0.396296	-0.153438	6.28002e-05	0.0114117	Hypomethylated in 0	0.153438	6.28002e-05	0.0114117	Hypermethylated in 1
cg00733780	GAD2	0.704504	0.551134	-0.15337	5.10292e-05	0.0104593	Hypomethylated in 0	0.15337	5.10292e-05	0.0104593	Hypermethylated in 1
cg25419914	ZNF772	0.38885	0.235562	-0.153288	6.38049e-05	0.0114939	Hypomethylated in 0	0.153288	6.38049e-05	0.0114939	Hypermethylated in 1
cg22052659	CSMD3	0.6459	0.492675	-0.153225	1.19085e-06	0.0024371	Hypomethylated in 0	0.153225	1.19085e-06	0.0024371	Hypermethylated in 1
cg03034634	MTMR9	0.44078	0.287706	-0.153074	3.73636e-06	0.00366314	Hypomethylated in 0	0.153074	3.73636e-06	0.00366314	Hypermethylated in 1
cg05495949	RADIL	0.413184	0.260191	-0.152993	5.35437e-05	0.0107006	Hypomethylated in 0	0.152993	5.35437e-05	0.0107006	Hypermethylated in 1
cg21073927	GATA4	0.529135	0.376315	-0.15282	7.99655e-06	0.00475368	Hypomethylated in 0	0.15282	7.99655e-06	0.00475368	Hypermethylated in 1
cg07681728	RPL39L	0.383892	0.231163	-0.152729	5.61485e-06	0.00414761	Hypomethylated in 0	0.152729	5.61485e-06	0.00414761	Hypermethylated in 1
cg14603375	ZNF543	0.391667	0.238993	-0.152674	6.76205e-05	0.0118083	Hypomethylated in 0	0.152674	6.76205e-05	0.0118083	Hypermethylated in 1
cg26671652	ZNF418	0.633348	0.480705	-0.152643	1.00346e-06	0.00226392	Hypomethylated in 0	0.152643	1.00346e-06	0.00226392	Hypermethylated in 1
cg18242712	DBX1	0.563664	0.411345	-0.152319	1.54117e-06	0.00264679	Hypomethylated in 0	0.152319	1.54117e-06	0.00264679	Hypermethylated in 1
cg25609507	CHAT	0.570923	0.418633	-0.152289	1.46547e-05	0.00597213	Hypomethylated in 0	0.152289	1.46547e-05	0.00597213	Hypermethylated in 1
cg14355899	LMX1B	0.319088	0.166833	-0.152255	0.000107469	0.0146519	Hypomethylated in 0	0.152255	0.000107469	0.0146519	Hypermethylated in 1
cg18878616	PCDHGA1;PCDHGA2	0.529668	0.37747	-0.152198	1.05696e-05	0.00522492	Hypomethylated in 0	0.152198	1.05696e-05	0.00522492	Hypermethylated in 1
cg21011827	TMEM233	0.601763	0.44957	-0.152192	8.69425e-05	0.0132416	Hypomethylated in 0	0.152192	8.69425e-05	0.0132416	Hypermethylated in 1
cg00397986	GATA4	0.465763	0.313589	-0.152173	1.32565e-06	0.00252967	Hypomethylated in 0	0.152173	1.32565e-06	0.00252967	Hypermethylated in 1
cg08985029	TBX5	0.587047	0.43488	-0.152166	1.55085e-06	0.00264679	Hypomethylated in 0	0.152166	1.55085e-06	0.00264679	Hypermethylated in 1
cg18403551	SPSB4	0.373069	0.220937	-0.152132	2.85383e-05	0.00804214	Hypomethylated in 0	0.152132	2.85383e-05	0.00804214	Hypermethylated in 1
cg25840208	EHD3	0.480629	0.328552	-0.152077	0.000584661	0.0340164	Hypomethylated in 0	0.152077	0.000584661	0.0340164	Hypermethylated in 1
cg05106294	DKK3	0.419416	0.267494	-0.151921	0.000250754	0.0222169	Hypomethylated in 0	0.151921	0.000250754	0.0222169	Hypermethylated in 1
cg17039391	DKK3	0.421959	0.270177	-0.151782	4.09249e-05	0.00946109	Hypomethylated in 0	0.151782	4.09249e-05	0.00946109	Hypermethylated in 1
cg25999722	ALK	0.380663	0.229124	-0.151539	9.89673e-05	0.0140984	Hypomethylated in 0	0.151539	9.89673e-05	0.0140984	Hypermethylated in 1
cg20681068	C20orf194	0.537875	0.386455	-0.15142	0.000156558	0.0176447	Hypomethylated in 0	0.15142	0.000156558	0.0176447	Hypermethylated in 1
cg18918349	NR2E1	0.424719	0.273365	-0.151354	0.000615116	0.0348781	Hypomethylated in 0	0.151354	0.000615116	0.0348781	Hypermethylated in 1
cg00567749	VCAN	0.543291	0.392	-0.151291	7.16515e-05	0.0120876	Hypomethylated in 0	0.151291	7.16515e-05	0.0120876	Hypermethylated in 1
cg08253651	SNRPF	0.583117	0.431827	-0.15129	0.000725418	0.0380396	Hypomethylated in 0	0.15129	0.000725418	0.0380396	Hypermethylated in 1
cg13534450	CRISPLD1	0.575381	0.424102	-0.151278	4.89606e-06	0.00395182	Hypomethylated in 0	0.151278	4.89606e-06	0.00395182	Hypermethylated in 1
cg16190732	CHST8	0.543033	0.391814	-0.151219	3.5924e-05	0.00888056	Hypomethylated in 0	0.151219	3.5924e-05	0.00888056	Hypermethylated in 1
cg20870512	UNCX	0.646992	0.495789	-0.151203	2.42394e-06	0.00313661	Hypomethylated in 0	0.151203	2.42394e-06	0.00313661	Hypermethylated in 1
cg15333318	NECAB1	0.458718	0.307529	-0.15119	9.90774e-07	0.00226255	Hypomethylated in 0	0.15119	9.90774e-07	0.00226255	Hypermethylated in 1
cg06094615	C10orf53	0.496656	0.345548	-0.151108	1.24468e-06	0.00245341	Hypomethylated in 0	0.151108	1.24468e-06	0.00245341	Hypermethylated in 1
cg17999376	GDF6	0.400661	0.249712	-0.150949	1.19974e-05	0.00544627	Hypomethylated in 0	0.150949	1.19974e-05	0.00544627	Hypermethylated in 1
cg27602263	RAX	0.372525	0.221602	-0.150923	0.000816218	0.0403172	Hypomethylated in 0	0.150923	0.000816218	0.0403172	Hypermethylated in 1
cg13921352	FAM19A4	0.572842	0.421992	-0.150849	2.56862e-07	0.00151317	Hypomethylated in 0	0.150849	2.56862e-07	0.00151317	Hypermethylated in 1
cg25397597	THBD	0.401235	0.250398	-0.150837	7.59089e-05	0.0124307	Hypomethylated in 0	0.150837	7.59089e-05	0.0124307	Hypermethylated in 1
cg24915947	UNC80	0.482385	0.331556	-0.150829	4.89606e-06	0.00395182	Hypomethylated in 0	0.150829	4.89606e-06	0.00395182	Hypermethylated in 1
cg05311412	SLC5A7	0.569519	0.418701	-0.150818	7.19582e-06	0.00458683	Hypomethylated in 0	0.150818	7.19582e-06	0.00458683	Hypermethylated in 1
cg08325845	HLA-J;NCRNA00171	0.322044	0.171295	-0.150749	0.000265873	0.0228904	Hypomethylated in 0	0.150749	0.000265873	0.0228904	Hypermethylated in 1
cg02943578	FOXC2	0.512064	0.361357	-0.150707	1.66971e-05	0.00631646	Hypomethylated in 0	0.150707	1.66971e-05	0.00631646	Hypermethylated in 1
cg01043019	RSPO3	0.53124	0.380556	-0.150684	0.000351772	0.0262229	Hypomethylated in 0	0.150684	0.000351772	0.0262229	Hypermethylated in 1
cg15562912	SPSB4	0.390924	0.240316	-0.150608	9.69079e-06	0.0050831	Hypomethylated in 0	0.150608	9.69079e-06	0.0050831	Hypermethylated in 1
cg24140030	JAM3	0.437675	0.2871	-0.150575	1.33402e-06	0.00252967	Hypomethylated in 0	0.150575	1.33402e-06	0.00252967	Hypermethylated in 1
cg07068327	GPR123	0.566129	0.415555	-0.150574	5.35437e-05	0.0107006	Hypomethylated in 0	0.150574	5.35437e-05	0.0107006	Hypermethylated in 1
cg09111223	GRID2	0.473337	0.322853	-0.150484	0.0012024	0.0491394	Hypomethylated in 0	0.150484	0.0012024	0.0491394	Hypermethylated in 1
cg06808498	SIX6	0.456851	0.306372	-0.150478	1.85862e-05	0.0065976	Hypomethylated in 0	0.150478	1.85862e-05	0.0065976	Hypermethylated in 1
cg07034660	AMPH	0.601193	0.450834	-0.15036	2.16946e-06	0.00301671	Hypomethylated in 0	0.15036	2.16946e-06	0.00301671	Hypermethylated in 1
cg04954559	SLC17A6	0.546805	0.396515	-0.15029	2.2513e-06	0.00304858	Hypomethylated in 0	0.15029	2.2513e-06	0.00304858	Hypermethylated in 1
cg23332582	SPSB4	0.547154	0.396948	-0.150206	0.000129844	0.0160279	Hypomethylated in 0	0.150206	0.000129844	0.0160279	Hypermethylated in 1
cg05467600	ESX1	0.5251	0.37495	-0.150151	1.6887e-05	0.00633708	Hypomethylated in 0	0.150151	1.6887e-05	0.00633708	Hypermethylated in 1
cg02795029	SYT14	0.463576	0.313592	-0.149984	1.01631e-06	0.00226561	Hypomethylated in 0	0.149984	1.01631e-06	0.00226561	Hypermethylated in 1
cg26559315	LYNX1	0.659711	0.509814	-0.149897	0.000325789	0.0251572	Hypomethylated in 0	0.149897	0.000325789	0.0251572	Hypermethylated in 1
cg04210284	SLC6A3	0.527979	0.378087	-0.149891	0.000220718	0.0208217	Hypomethylated in 0	0.149891	0.000220718	0.0208217	Hypermethylated in 1
cg08862890	DOCK2	0.652824	0.503084	-0.14974	0.000137998	0.0165701	Hypomethylated in 0	0.14974	0.000137998	0.0165701	Hypermethylated in 1
cg08315202	NPTX2	0.672173	0.522466	-0.149708	1.04482e-05	0.00521037	Hypomethylated in 0	0.149708	1.04482e-05	0.00521037	Hypermethylated in 1
cg24610236	CRHR2	0.587443	0.437775	-0.149668	2.88545e-05	0.00810077	Hypomethylated in 0	0.149668	2.88545e-05	0.00810077	Hypermethylated in 1
cg13874817	SPSB4	0.492883	0.343216	-0.149666	1.34244e-06	0.00252967	Hypomethylated in 0	0.149666	1.34244e-06	0.00252967	Hypermethylated in 1
cg21913319	COL24A1	0.532039	0.38258	-0.149459	0.000110832	0.0148668	Hypomethylated in 0	0.149459	0.000110832	0.0148668	Hypermethylated in 1
cg15356923	FAM19A4	0.519502	0.370115	-0.149387	4.16454e-06	0.00382215	Hypomethylated in 0	0.149387	4.16454e-06	0.00382215	Hypermethylated in 1
cg09438147	UNC80	0.608034	0.458769	-0.149265	2.75708e-06	0.00326762	Hypomethylated in 0	0.149265	2.75708e-06	0.00326762	Hypermethylated in 1
cg17445007	AK5	0.369658	0.220437	-0.149221	0.00030898	0.0245008	Hypomethylated in 0	0.149221	0.00030898	0.0245008	Hypermethylated in 1
cg09008705	NGF	0.671069	0.521892	-0.149177	0.000130506	0.0160936	Hypomethylated in 0	0.149177	0.000130506	0.0160936	Hypermethylated in 1
cg25781595	GRIN2D	0.594688	0.445614	-0.149074	2.19892e-05	0.00708715	Hypomethylated in 0	0.149074	2.19892e-05	0.00708715	Hypermethylated in 1
cg06299307	GRIN2A	0.54077	0.39181	-0.14896	0.000861587	0.0414272	Hypomethylated in 0	0.14896	0.000861587	0.0414272	Hypermethylated in 1
cg04497176	WTIP	0.506478	0.357681	-0.148797	3.20295e-05	0.00856821	Hypomethylated in 0	0.148797	3.20295e-05	0.00856821	Hypermethylated in 1
cg02224864	OPCML	0.423721	0.274972	-0.148748	0.000172209	0.0185011	Hypomethylated in 0	0.148748	0.000172209	0.0185011	Hypermethylated in 1
cg13781853	SLC13A5	0.572331	0.423801	-0.14853	2.26522e-06	0.00304858	Hypomethylated in 0	0.14853	2.26522e-06	0.00304858	Hypermethylated in 1
cg12804010	SYT6	0.501723	0.353197	-0.148527	1.0388e-05	0.00521037	Hypomethylated in 0	0.148527	1.0388e-05	0.00521037	Hypermethylated in 1
cg24524308	RPL39L	0.391983	0.243517	-0.148466	4.34316e-05	0.00971669	Hypomethylated in 0	0.148466	4.34316e-05	0.00971669	Hypermethylated in 1
cg08832603	DLX5	0.671246	0.522782	-0.148464	4.31744e-06	0.00385961	Hypomethylated in 0	0.148464	4.31744e-06	0.00385961	Hypermethylated in 1
cg12859211	ROBO3	0.479604	0.331142	-0.148462	0.00116598	0.0483849	Hypomethylated in 0	0.148462	0.00116598	0.0483849	Hypermethylated in 1
cg00394316	MGC87042	0.420236	0.271829	-0.148407	2.43075e-05	0.00742536	Hypomethylated in 0	0.148407	2.43075e-05	0.00742536	Hypermethylated in 1
cg17567560	INA	0.442878	0.294479	-0.148399	2.86007e-06	0.00332623	Hypomethylated in 0	0.148399	2.86007e-06	0.00332623	Hypermethylated in 1
cg08507422	UNCX	0.540052	0.391667	-0.148385	3.05854e-06	0.00340965	Hypomethylated in 0	0.148385	3.05854e-06	0.00340965	Hypermethylated in 1
cg03356900	QRFPR	0.556675	0.40838	-0.148295	7.38125e-07	0.00205895	Hypomethylated in 0	0.148295	7.38125e-07	0.00205895	Hypermethylated in 1
cg23380558	GPR123	0.480321	0.332032	-0.148289	9.54508e-05	0.0138826	Hypomethylated in 0	0.148289	9.54508e-05	0.0138826	Hypermethylated in 1
cg14843800	SRRM4	0.447388	0.299325	-0.148063	5.13029e-05	0.0104593	Hypomethylated in 0	0.148063	5.13029e-05	0.0104593	Hypermethylated in 1
cg04578774	ALX4	0.52414	0.376084	-0.148056	1.47383e-05	0.00598017	Hypomethylated in 0	0.148056	1.47383e-05	0.00598017	Hypermethylated in 1
cg16870351	ZIC3	0.639209	0.491221	-0.147988	8.08258e-05	0.0127454	Hypomethylated in 0	0.147988	8.08258e-05	0.0127454	Hypermethylated in 1
cg01534145	CREB5	0.676128	0.528287	-0.147841	1.17923e-05	0.00542351	Hypomethylated in 0	0.147841	1.17923e-05	0.00542351	Hypermethylated in 1
cg00908291	SPSB4	0.549536	0.401736	-0.1478	1.05098e-08	0.000492009	Hypomethylated in 0	0.1478	1.05098e-08	0.000492009	Hypermethylated in 1
cg12219082	FAM19A4	0.513451	0.365681	-0.14777	4.09006e-06	0.00380095	Hypomethylated in 0	0.14777	4.09006e-06	0.00380095	Hypermethylated in 1
cg04115680	SRRM3	0.69883	0.551212	-0.147618	6.74441e-07	0.00205356	Hypomethylated in 0	0.147618	6.74441e-07	0.00205356	Hypermethylated in 1
cg14488905	NRG1	0.449315	0.301789	-0.147527	0.000147374	0.0170561	Hypomethylated in 0	0.147527	0.000147374	0.0170561	Hypermethylated in 1
cg07003632	EML1	0.433508	0.286036	-0.147471	6.90564e-06	0.00448225	Hypomethylated in 0	0.147471	6.90564e-06	0.00448225	Hypermethylated in 1
cg02328332	LHX5	0.493984	0.346566	-0.147418	1.98824e-05	0.00678781	Hypomethylated in 0	0.147418	1.98824e-05	0.00678781	Hypermethylated in 1
cg01939477	MIR129-2	0.611239	0.463965	-0.147274	1.92474e-07	0.00140505	Hypomethylated in 0	0.147274	1.92474e-07	0.00140505	Hypermethylated in 1
cg13347257	LHFPL4	0.619277	0.472051	-0.147226	2.75708e-06	0.00326762	Hypomethylated in 0	0.147226	2.75708e-06	0.00326762	Hypermethylated in 1
cg24938830	UNC80	0.643412	0.496224	-0.147187	4.21492e-06	0.00382215	Hypomethylated in 0	0.147187	4.21492e-06	0.00382215	Hypermethylated in 1
cg27546065	RADIL	0.317976	0.170831	-0.147145	1.27785e-05	0.00559081	Hypomethylated in 0	0.147145	1.27785e-05	0.00559081	Hypermethylated in 1
cg14650610	SPOCK1	0.693556	0.546467	-0.147089	2.98233e-05	0.00823085	Hypomethylated in 0	0.147089	2.98233e-05	0.00823085	Hypermethylated in 1
cg21409881	NKX2-2	0.386973	0.24007	-0.146904	5.19703e-06	0.00403809	Hypomethylated in 0	0.146904	5.19703e-06	0.00403809	Hypermethylated in 1
cg27487839	XKR6	0.346572	0.19971	-0.146862	0.000417486	0.028768	Hypomethylated in 0	0.146862	0.000417486	0.028768	Hypermethylated in 1
cg11973177	VIM	0.442534	0.295701	-0.146833	0.000598326	0.0343894	Hypomethylated in 0	0.146833	0.000598326	0.0343894	Hypermethylated in 1
cg23291854	KCNK10	0.514872	0.368096	-0.146776	3.98315e-05	0.0093585	Hypomethylated in 0	0.146776	3.98315e-05	0.0093585	Hypermethylated in 1
cg11258164	KCTD8	0.330609	0.183986	-0.146623	8.67751e-06	0.00486435	Hypomethylated in 0	0.146623	8.67751e-06	0.00486435	Hypermethylated in 1
cg04015907	FAM110A	0.449755	0.303224	-0.146531	8.28189e-06	0.00483128	Hypomethylated in 0	0.146531	8.28189e-06	0.00483128	Hypermethylated in 1
cg25104555	C1QL3	0.447438	0.300988	-0.14645	1.53365e-05	0.00607801	Hypomethylated in 0	0.14645	1.53365e-05	0.00607801	Hypermethylated in 1
cg13848707	TET1	0.476255	0.329885	-0.14637	6.79779e-05	0.0118083	Hypomethylated in 0	0.14637	6.79779e-05	0.0118083	Hypermethylated in 1
cg08870743	OLIG2	0.605848	0.459572	-0.146276	7.76597e-06	0.00469107	Hypomethylated in 0	0.146276	7.76597e-06	0.00469107	Hypermethylated in 1
cg00268840	ALX4	0.597977	0.451753	-0.146224	5.07568e-05	0.0104388	Hypomethylated in 0	0.146224	5.07568e-05	0.0104388	Hypermethylated in 1
cg22879515	MIR34B;BTG4;MIR34C	0.597433	0.451245	-0.146188	4.04842e-05	0.00942318	Hypomethylated in 0	0.146188	4.04842e-05	0.00942318	Hypermethylated in 1
cg27504802	TRIM67	0.55774	0.411575	-0.146165	1.3686e-05	0.00579817	Hypomethylated in 0	0.146165	1.3686e-05	0.00579817	Hypermethylated in 1
cg11686528	ABR	0.227688	0.08153	-0.146158	0.00016462	0.0180588	Hypomethylated in 0	0.146158	0.00016462	0.0180588	Hypermethylated in 1
cg25965471	TTBK1	0.48507	0.339139	-0.145932	5.67765e-05	0.0109493	Hypomethylated in 0	0.145932	5.67765e-05	0.0109493	Hypermethylated in 1
cg03007522	GATA4	0.544734	0.398815	-0.145919	0.000172209	0.0185011	Hypomethylated in 0	0.145919	0.000172209	0.0185011	Hypermethylated in 1
cg08768569	SORCS3	0.515226	0.369334	-0.145892	4.51019e-05	0.0099011	Hypomethylated in 0	0.145892	4.51019e-05	0.0099011	Hypermethylated in 1
cg05308656	ARL4C	0.699877	0.554004	-0.145872	6.47212e-06	0.00433614	Hypomethylated in 0	0.145872	6.47212e-06	0.00433614	Hypermethylated in 1
cg16803596	GATA4	0.5758	0.429961	-0.145839	0.000131839	0.0161728	Hypomethylated in 0	0.145839	0.000131839	0.0161728	Hypermethylated in 1
cg15613567	GPR123	0.503832	0.358008	-0.145824	6.32103e-06	0.00431205	Hypomethylated in 0	0.145824	6.32103e-06	0.00431205	Hypermethylated in 1
cg24359323	FGF3	0.552119	0.40634	-0.145778	5.13029e-05	0.0104593	Hypomethylated in 0	0.145778	5.13029e-05	0.0104593	Hypermethylated in 1
cg26998044	PIK3R5	0.466971	0.321206	-0.145765	0.000110265	0.0148279	Hypomethylated in 0	0.145765	0.000110265	0.0148279	Hypermethylated in 1
cg15669183	FAM155A	0.501659	0.355912	-0.145747	1.30084e-06	0.00249837	Hypomethylated in 0	0.145747	1.30084e-06	0.00249837	Hypermethylated in 1
cg16573178	BEND5;AGBL4	0.556083	0.41034	-0.145743	0.000441824	0.0295428	Hypomethylated in 0	0.145743	0.000441824	0.0295428	Hypermethylated in 1
cg21161253	BHLHE23	0.626247	0.480681	-0.145566	2.29923e-05	0.00720581	Hypomethylated in 0	0.145566	2.29923e-05	0.00720581	Hypermethylated in 1
cg05788681	ESX1	0.67507	0.529565	-0.145504	9.84575e-05	0.0140793	Hypomethylated in 0	0.145504	9.84575e-05	0.0140793	Hypermethylated in 1
cg15301489	XKR6	0.324503	0.179026	-0.145477	9.64433e-05	0.0139565	Hypomethylated in 0	0.145477	9.64433e-05	0.0139565	Hypermethylated in 1
cg14363114	TPST1	0.432206	0.286763	-0.145443	0.00109617	0.0468645	Hypomethylated in 0	0.145443	0.00109617	0.0468645	Hypermethylated in 1
cg14666113	GATA4	0.52642	0.380984	-0.145436	6.28002e-05	0.0114117	Hypomethylated in 0	0.145436	6.28002e-05	0.0114117	Hypermethylated in 1
cg11108676	NTRK3	0.53775	0.392335	-0.145414	5.67765e-05	0.0109493	Hypomethylated in 0	0.145414	5.67765e-05	0.0109493	Hypermethylated in 1
cg21627760	ZNF304	0.497955	0.352952	-0.145003	2.65617e-05	0.00774144	Hypomethylated in 0	0.145003	2.65617e-05	0.00774144	Hypermethylated in 1
cg17498296	HMX2	0.391995	0.246999	-0.144996	0.000111402	0.0149219	Hypomethylated in 0	0.144996	0.000111402	0.0149219	Hypermethylated in 1
cg07143532	COL24A1	0.573598	0.428621	-0.144977	5.92429e-05	0.0111047	Hypomethylated in 0	0.144977	5.92429e-05	0.0111047	Hypermethylated in 1
cg20318608	FAM163A	0.480693	0.335749	-0.144945	0.00030161	0.0242554	Hypomethylated in 0	0.144945	0.00030161	0.0242554	Hypermethylated in 1
cg16781264	NMS	0.597686	0.452854	-0.144833	6.83371e-05	0.0118377	Hypomethylated in 0	0.144833	6.83371e-05	0.0118377	Hypermethylated in 1
cg09608712	SPOCK3	0.513893	0.369109	-0.144784	2.64152e-05	0.00772277	Hypomethylated in 0	0.144784	2.64152e-05	0.00772277	Hypermethylated in 1
cg01070209	SRRM4	0.532986	0.388266	-0.14472	2.10279e-05	0.00698159	Hypomethylated in 0	0.14472	2.10279e-05	0.00698159	Hypermethylated in 1
cg16848116	ZNF304	0.520754	0.37618	-0.144574	5.38302e-05	0.0107178	Hypomethylated in 0	0.144574	5.38302e-05	0.0107178	Hypermethylated in 1
cg00065215	PAX7	0.567523	0.422984	-0.144538	0.000318045	0.0248358	Hypomethylated in 0	0.144538	0.000318045	0.0248358	Hypermethylated in 1
cg14510404	RASGRF1	0.458649	0.314345	-0.144304	2.74573e-05	0.00787979	Hypomethylated in 0	0.144304	2.74573e-05	0.00787979	Hypermethylated in 1
cg10778441	TBX20	0.408673	0.26439	-0.144284	1.65086e-06	0.00265803	Hypomethylated in 0	0.144284	1.65086e-06	0.00265803	Hypermethylated in 1
cg26963356	HMGCLL1	0.546161	0.401898	-0.144263	2.9497e-05	0.00820732	Hypomethylated in 0	0.144263	2.9497e-05	0.00820732	Hypermethylated in 1
cg14185025	EML1	0.442288	0.298186	-0.144103	0.000102606	0.0143439	Hypomethylated in 0	0.144103	0.000102606	0.0143439	Hypermethylated in 1
cg27385032	ZNF334	0.703519	0.559435	-0.144084	0.00017135	0.0184617	Hypomethylated in 0	0.144084	0.00017135	0.0184617	Hypermethylated in 1
cg00378730	CHAT	0.474339	0.330359	-0.14398	2.45121e-07	0.00151317	Hypomethylated in 0	0.14398	2.45121e-07	0.00151317	Hypermethylated in 1
cg09103619	ANKRD34C	0.550481	0.406558	-0.143924	5.2412e-05	0.010576	Hypomethylated in 0	0.143924	5.2412e-05	0.010576	Hypermethylated in 1
cg01134282	RALYL	0.562343	0.418443	-0.1439	5.64751e-05	0.0109306	Hypomethylated in 0	0.1439	5.64751e-05	0.0109306	Hypermethylated in 1
cg12417685	FAM19A4	0.53206	0.388223	-0.143837	8.62709e-06	0.00486435	Hypomethylated in 0	0.143837	8.62709e-06	0.00486435	Hypermethylated in 1
cg06172475	FLI1	0.508136	0.364376	-0.143759	5.38603e-06	0.00405864	Hypomethylated in 0	0.143759	5.38603e-06	0.00405864	Hypermethylated in 1
cg01397679	NKX2-2	0.472188	0.328481	-0.143707	4.08429e-07	0.00162726	Hypomethylated in 0	0.143707	4.08429e-07	0.00162726	Hypermethylated in 1
cg19533530	ZNF543	0.33806	0.194367	-0.143694	0.000355153	0.0263542	Hypomethylated in 0	0.143694	0.000355153	0.0263542	Hypermethylated in 1
cg25149751	PPP2R2B	0.471705	0.328012	-0.143693	6.20994e-06	0.00429891	Hypomethylated in 0	0.143693	6.20994e-06	0.00429891	Hypermethylated in 1
cg07529754	NRXN1	0.510354	0.366841	-0.143512	1.92239e-05	0.00665399	Hypomethylated in 0	0.143512	1.92239e-05	0.00665399	Hypermethylated in 1
cg20973347	DKK3	0.410019	0.26651	-0.143509	0.000165448	0.018123	Hypomethylated in 0	0.143509	0.000165448	0.018123	Hypermethylated in 1
cg06399302	CHST8	0.55749	0.41399	-0.1435	1.7469e-05	0.00643937	Hypomethylated in 0	0.1435	1.7469e-05	0.00643937	Hypermethylated in 1
cg09804380	PDPN	0.489071	0.345585	-0.143486	2.27375e-05	0.00716192	Hypomethylated in 0	0.143486	2.27375e-05	0.00716192	Hypermethylated in 1
cg23097402	DMRTA2	0.721019	0.577581	-0.143439	9.49582e-05	0.0138432	Hypomethylated in 0	0.143439	9.49582e-05	0.0138432	Hypermethylated in 1
cg18425786	NMBR	0.49613	0.352769	-0.143361	9.97567e-06	0.0051335	Hypomethylated in 0	0.143361	9.97567e-06	0.0051335	Hypermethylated in 1
cg17483297	HRH2	0.493132	0.34979	-0.143343	0.000249531	0.0221662	Hypomethylated in 0	0.143343	0.000249531	0.0221662	Hypermethylated in 1
cg09053680	UTF1	0.478244	0.334913	-0.143331	0.000225108	0.0210187	Hypomethylated in 0	0.143331	0.000225108	0.0210187	Hypermethylated in 1
cg01821058	MMP2	0.546997	0.403835	-0.143162	0.000173072	0.0185565	Hypomethylated in 0	0.143162	0.000173072	0.0185565	Hypermethylated in 1
cg24061141	TBX20	0.4147	0.271546	-0.143154	1.59013e-06	0.00264679	Hypomethylated in 0	0.143154	1.59013e-06	0.00264679	Hypermethylated in 1
cg17399362	EPHX3	0.374694	0.231577	-0.143117	0.000816218	0.0403172	Hypomethylated in 0	0.143117	0.000816218	0.0403172	Hypermethylated in 1
cg23474211	ZNF804B	0.513955	0.370847	-0.143108	0.000116658	0.0152336	Hypomethylated in 0	0.143108	0.000116658	0.0152336	Hypermethylated in 1
cg12821278	DBC1	0.732946	0.589912	-0.143034	3.84947e-07	0.00162726	Hypomethylated in 0	0.143034	3.84947e-07	0.00162726	Hypermethylated in 1
cg14693112	PPP2R2B	0.441302	0.298312	-0.14299	7.5736e-07	0.00207038	Hypomethylated in 0	0.14299	7.5736e-07	0.00207038	Hypermethylated in 1
cg26758986	P4HA3	0.711724	0.568758	-0.142965	7.35579e-05	0.0122492	Hypomethylated in 0	0.142965	7.35579e-05	0.0122492	Hypermethylated in 1
cg05384102	SNAP91	0.561389	0.41847	-0.142919	9.65857e-07	0.00224675	Hypomethylated in 0	0.142919	9.65857e-07	0.00224675	Hypermethylated in 1
cg22792646	INSC	0.507413	0.364538	-0.142875	1.59577e-05	0.00616758	Hypomethylated in 0	0.142875	1.59577e-05	0.00616758	Hypermethylated in 1
cg25307902	SNAP25	0.47173	0.328872	-0.142858	0.000110832	0.0148668	Hypomethylated in 0	0.142858	0.000110832	0.0148668	Hypermethylated in 1
cg11534293	LOR	0.505886	0.363038	-0.142848	0.000167953	0.0182905	Hypomethylated in 0	0.142848	0.000167953	0.0182905	Hypermethylated in 1
cg11021431	GPR6	0.544289	0.401444	-0.142845	2.00185e-06	0.00294008	Hypomethylated in 0	0.142845	2.00185e-06	0.00294008	Hypermethylated in 1
cg13937040	RASGRF1	0.448896	0.306057	-0.14284	2.21123e-05	0.00709021	Hypomethylated in 0	0.14284	2.21123e-05	0.00709021	Hypermethylated in 1
cg09511846	ST6GALNAC5	0.632849	0.490078	-0.142771	5.04858e-05	0.0104388	Hypomethylated in 0	0.142771	5.04858e-05	0.0104388	Hypermethylated in 1
cg25146017	C6orf186	0.547997	0.405237	-0.14276	0.000287363	0.0237104	Hypomethylated in 0	0.14276	0.000287363	0.0237104	Hypermethylated in 1
cg10866298	LOC157627	0.55446	0.411757	-0.142703	3.75227e-05	0.00906047	Hypomethylated in 0	0.142703	3.75227e-05	0.00906047	Hypermethylated in 1
cg03394150	GSG1L	0.632632	0.48996	-0.142672	0.00065301	0.0359543	Hypomethylated in 0	0.142672	0.00065301	0.0359543	Hypermethylated in 1
cg19024969	C17orf102	0.49738	0.354743	-0.142637	2.45392e-06	0.00313661	Hypomethylated in 0	0.142637	2.45392e-06	0.00313661	Hypermethylated in 1
cg08414231	MXRA5	0.507457	0.364846	-0.142612	7.91543e-05	0.0126523	Hypomethylated in 0	0.142612	7.91543e-05	0.0126523	Hypermethylated in 1
cg11093548	CREB5	0.651054	0.508514	-0.142541	2.1829e-06	0.00301671	Hypomethylated in 0	0.142541	2.1829e-06	0.00301671	Hypermethylated in 1
cg06274396	HELT	0.446617	0.304182	-0.142435	0.000216409	0.020581	Hypomethylated in 0	0.142435	0.000216409	0.020581	Hypermethylated in 1
cg09951349	GATA4	0.421185	0.278761	-0.142425	2.08675e-07	0.00144326	Hypomethylated in 0	0.142425	2.08675e-07	0.00144326	Hypermethylated in 1
cg08228703	TMEM90A	0.470364	0.328013	-0.142351	1.24176e-05	0.00551669	Hypomethylated in 0	0.142351	1.24176e-05	0.00551669	Hypermethylated in 1
cg20510207	EPHA10	0.590722	0.448377	-0.142345	6.90608e-05	0.0118971	Hypomethylated in 0	0.142345	6.90608e-05	0.0118971	Hypermethylated in 1
cg18319799	SORCS2	0.512796	0.370639	-0.142157	0.000129186	0.0159782	Hypomethylated in 0	0.142157	0.000129186	0.0159782	Hypermethylated in 1
cg16319578	HSPA2	0.615211	0.473109	-0.142102	1.87965e-05	0.0066099	Hypomethylated in 0	0.142102	1.87965e-05	0.0066099	Hypermethylated in 1
cg24154325	C14orf23	0.553171	0.411118	-0.142053	3.40165e-05	0.00871983	Hypomethylated in 0	0.142053	3.40165e-05	0.00871983	Hypermethylated in 1
cg15177613	TSKS	0.665994	0.524048	-0.141946	1.71757e-05	0.00636884	Hypomethylated in 0	0.141946	1.71757e-05	0.00636884	Hypermethylated in 1
cg03788131	KRBA1	0.516735	0.37481	-0.141924	5.79973e-05	0.0110314	Hypomethylated in 0	0.141924	5.79973e-05	0.0110314	Hypermethylated in 1
cg14168923	GSX1	0.410474	0.268596	-0.141877	0.000314996	0.024711	Hypomethylated in 0	0.141877	0.000314996	0.024711	Hypermethylated in 1
cg00532157	ADAMTS2	0.624748	0.482892	-0.141856	5.46985e-05	0.0107988	Hypomethylated in 0	0.141856	5.46985e-05	0.0107988	Hypermethylated in 1
cg18073906	SEMA5B	0.549167	0.407399	-0.141768	9.14417e-06	0.00495604	Hypomethylated in 0	0.141768	9.14417e-06	0.00495604	Hypermethylated in 1
cg15409931	WTIP	0.458697	0.316987	-0.14171	0.000191214	0.0193809	Hypomethylated in 0	0.14171	0.000191214	0.0193809	Hypermethylated in 1
cg04861929	C11orf87	0.592405	0.450699	-0.141706	4.16413e-09	0.000389881	Hypomethylated in 0	0.141706	4.16413e-09	0.000389881	Hypermethylated in 1
cg26673012	TBX20	0.416495	0.27479	-0.141705	1.44065e-05	0.00592256	Hypomethylated in 0	0.141705	1.44065e-05	0.00592256	Hypermethylated in 1
cg13915754	SLC32A1	0.514086	0.372411	-0.141675	5.92274e-06	0.0041931	Hypomethylated in 0	0.141675	5.92274e-06	0.0041931	Hypermethylated in 1
cg07113642	CPXM1	0.604585	0.462959	-0.141625	1.58675e-05	0.00616758	Hypomethylated in 0	0.141625	1.58675e-05	0.00616758	Hypermethylated in 1
cg25485192	SGCE;PEG10	0.31314	0.171529	-0.141611	0.00121299	0.0492982	Hypomethylated in 0	0.141611	0.00121299	0.0492982	Hypermethylated in 1
cg24795627	FGF3	0.448038	0.306477	-0.141561	1.23466e-05	0.00551129	Hypomethylated in 0	0.141561	1.23466e-05	0.00551129	Hypermethylated in 1
cg03242819	DOCK1;FAM196A	0.421159	0.27963	-0.141529	0.000207	0.0201519	Hypomethylated in 0	0.141529	0.000207	0.0201519	Hypermethylated in 1
cg01815671	CCDC37	0.58227	0.44077	-0.1415	1.40019e-05	0.00583303	Hypomethylated in 0	0.1415	1.40019e-05	0.00583303	Hypermethylated in 1
cg05854644	SARM1	0.496392	0.354909	-0.141483	7.63068e-06	0.00466199	Hypomethylated in 0	0.141483	7.63068e-06	0.00466199	Hypermethylated in 1
cg05274323	D4S234E	0.557072	0.41567	-0.141401	7.87416e-05	0.0126079	Hypomethylated in 0	0.141401	7.87416e-05	0.0126079	Hypermethylated in 1
cg22260952	CHST11	0.445137	0.303743	-0.141394	0.000145893	0.0169529	Hypomethylated in 0	0.141394	0.000145893	0.0169529	Hypermethylated in 1
cg00057434	ARMC4	0.38229	0.2409	-0.14139	4.55902e-05	0.00995577	Hypomethylated in 0	0.14139	4.55902e-05	0.00995577	Hypermethylated in 1
cg22676693	DAB1	0.519329	0.37801	-0.14132	0.000117256	0.0152638	Hypomethylated in 0	0.14132	0.000117256	0.0152638	Hypermethylated in 1
cg12189551	C14orf39	0.58417	0.44289	-0.141281	1.18603e-05	0.00542351	Hypomethylated in 0	0.141281	1.18603e-05	0.00542351	Hypermethylated in 1
cg08081805	RASIP1	0.409238	0.268046	-0.141192	0.0002435	0.0219586	Hypomethylated in 0	0.141192	0.0002435	0.0219586	Hypermethylated in 1
cg17437939	TAC1	0.635233	0.494052	-0.14118	0.000437678	0.0294285	Hypomethylated in 0	0.14118	0.000437678	0.0294285	Hypermethylated in 1
cg04550737	TBX15	0.559093	0.418023	-0.141071	9.2531e-05	0.013638	Hypomethylated in 0	0.141071	9.2531e-05	0.013638	Hypermethylated in 1
cg04721883	ESX1	0.590717	0.449657	-0.14106	8.33038e-06	0.00484448	Hypomethylated in 0	0.14106	8.33038e-06	0.00484448	Hypermethylated in 1
cg17654091	SPTBN4	0.601034	0.46007	-0.140964	0.000350093	0.0261654	Hypomethylated in 0	0.140964	0.000350093	0.0261654	Hypermethylated in 1
cg22298430	LOC728392	0.384882	0.243925	-0.140957	0.000244695	0.021987	Hypomethylated in 0	0.140957	0.000244695	0.021987	Hypermethylated in 1
cg11538641	SIM1	0.583353	0.44243	-0.140923	7.75156e-05	0.0125511	Hypomethylated in 0	0.140923	7.75156e-05	0.0125511	Hypermethylated in 1
cg05633391	KCNF1	0.496153	0.355243	-0.140909	0.000665099	0.0363527	Hypomethylated in 0	0.140909	0.000665099	0.0363527	Hypermethylated in 1
cg11957331	TMEM145	0.606671	0.465763	-0.140908	0.00020194	0.0199339	Hypomethylated in 0	0.140908	0.00020194	0.0199339	Hypermethylated in 1
cg27230784	LOC728392	0.363181	0.222285	-0.140895	0.000194085	0.019503	Hypomethylated in 0	0.140895	0.000194085	0.019503	Hypermethylated in 1
cg21489303	ZNF772	0.526564	0.3857	-0.140865	0.000145893	0.0169529	Hypomethylated in 0	0.140865	0.000145893	0.0169529	Hypermethylated in 1
cg20506715	CCDC48	0.642474	0.501624	-0.14085	0.000641125	0.0356405	Hypomethylated in 0	0.14085	0.000641125	0.0356405	Hypermethylated in 1
cg03476087	GAD2	0.557047	0.416202	-0.140845	9.41369e-06	0.00502933	Hypomethylated in 0	0.140845	9.41369e-06	0.00502933	Hypermethylated in 1
cg16953297	ECE2	0.497358	0.356553	-0.140806	0.000135915	0.0164201	Hypomethylated in 0	0.140806	0.000135915	0.0164201	Hypermethylated in 1
cg21183523	ZNF521	0.60342	0.462639	-0.140781	1.89025e-05	0.0066285	Hypomethylated in 0	0.140781	1.89025e-05	0.0066285	Hypermethylated in 1
cg20185454	MYST2	0.723303	0.582534	-0.140769	1.90496e-06	0.00284237	Hypomethylated in 0	0.140769	1.90496e-06	0.00284237	Hypermethylated in 1
cg04568492	ACTA1	0.68231	0.541638	-0.140673	1.01504e-05	0.00513713	Hypomethylated in 0	0.140673	1.01504e-05	0.00513713	Hypermethylated in 1
cg23233404	SYCP2L	0.539704	0.399051	-0.140653	3.27389e-05	0.00861039	Hypomethylated in 0	0.140653	3.27389e-05	0.00861039	Hypermethylated in 1
cg10514097	FOXF1	0.613165	0.472524	-0.140641	1.46584e-06	0.00258951	Hypomethylated in 0	0.140641	1.46584e-06	0.00258951	Hypermethylated in 1
cg17677030	NRXN1	0.625015	0.484393	-0.140623	2.35101e-05	0.00728878	Hypomethylated in 0	0.140623	2.35101e-05	0.00728878	Hypermethylated in 1
cg10599900	REM1	0.535361	0.394742	-0.140619	0.000215344	0.0205423	Hypomethylated in 0	0.140619	0.000215344	0.0205423	Hypermethylated in 1
cg05347845	ACTA1	0.583988	0.443432	-0.140556	0.000494526	0.0311534	Hypomethylated in 0	0.140556	0.000494526	0.0311534	Hypermethylated in 1
cg26976732	HBM	0.427482	0.286935	-0.140547	0.000558199	0.0331462	Hypomethylated in 0	0.140547	0.000558199	0.0331462	Hypermethylated in 1
cg16086620	CHGA	0.606819	0.466285	-0.140534	1.0558e-06	0.00227389	Hypomethylated in 0	0.140534	1.0558e-06	0.00227389	Hypermethylated in 1
cg00939735	HELT	0.394018	0.253487	-0.140531	3.51492e-05	0.00885262	Hypomethylated in 0	0.140531	3.51492e-05	0.00885262	Hypermethylated in 1
cg20177315	FGF3	0.449125	0.3086	-0.140525	4.94154e-05	0.0103738	Hypomethylated in 0	0.140525	4.94154e-05	0.0103738	Hypermethylated in 1
cg01445580	C1orf94;CSMD2	0.624715	0.48427	-0.140445	0.000467483	0.0303745	Hypomethylated in 0	0.140445	0.000467483	0.0303745	Hypermethylated in 1
cg00875960	ZNF625	0.536491	0.396076	-0.140415	0.000108579	0.0147122	Hypomethylated in 0	0.140415	0.000108579	0.0147122	Hypermethylated in 1
cg10259748	C6orf186	0.572002	0.431615	-0.140387	0.000248314	0.0221579	Hypomethylated in 0	0.140387	0.000248314	0.0221579	Hypermethylated in 1
cg09999109	OPRK1	0.564684	0.424342	-0.140342	6.79779e-05	0.0118083	Hypomethylated in 0	0.140342	6.79779e-05	0.0118083	Hypermethylated in 1
cg19610905	FADS2	0.478559	0.338278	-0.140281	3.8556e-05	0.00920315	Hypomethylated in 0	0.140281	3.8556e-05	0.00920315	Hypermethylated in 1
cg02726121	GATA4	0.507188	0.366917	-0.140271	1.05087e-05	0.00522492	Hypomethylated in 0	0.140271	1.05087e-05	0.00522492	Hypermethylated in 1
cg07931411	PGLYRP2	0.590629	0.450365	-0.140265	4.47571e-06	0.00390726	Hypomethylated in 0	0.140265	4.47571e-06	0.00390726	Hypermethylated in 1
cg05375728	DAB1	0.642195	0.501962	-0.140233	2.05623e-05	0.00691282	Hypomethylated in 0	0.140233	2.05623e-05	0.00691282	Hypermethylated in 1
cg14562712	C7orf52	0.528237	0.388049	-0.140188	0.000358564	0.0265023	Hypomethylated in 0	0.140188	0.000358564	0.0265023	Hypermethylated in 1
cg16482324	AUTS2	0.654603	0.514428	-0.140174	6.11588e-05	0.011311	Hypomethylated in 0	0.140174	6.11588e-05	0.011311	Hypermethylated in 1
cg19178853	NBLA00301;HAND2	0.597863	0.457765	-0.140098	0.000119068	0.0153767	Hypomethylated in 0	0.140098	0.000119068	0.0153767	Hypermethylated in 1
cg04933990	GRIN2A	0.532587	0.392527	-0.14006	6.28002e-05	0.0114117	Hypomethylated in 0	0.14006	6.28002e-05	0.0114117	Hypermethylated in 1
cg27058257	VSTM2B	0.462794	0.322796	-0.139998	0.000148868	0.017176	Hypomethylated in 0	0.139998	0.000148868	0.017176	Hypermethylated in 1
cg21881253	MIR34B;BTG4;MIR34C	0.481424	0.341481	-0.139943	2.90139e-05	0.00813332	Hypomethylated in 0	0.139943	2.90139e-05	0.00813332	Hypermethylated in 1
cg14507560	IRX4	0.62988	0.489954	-0.139926	0.000135915	0.0164201	Hypomethylated in 0	0.139926	0.000135915	0.0164201	Hypermethylated in 1
cg01286655	DKK3	0.507625	0.367735	-0.13989	0.000262015	0.0227044	Hypomethylated in 0	0.13989	0.000262015	0.0227044	Hypermethylated in 1
cg04688351	PAX3	0.680762	0.540905	-0.139857	1.33769e-05	0.00572551	Hypomethylated in 0	0.139857	1.33769e-05	0.00572551	Hypermethylated in 1
cg15471953	SULT4A1	0.562116	0.422361	-0.139755	5.79973e-05	0.0110314	Hypomethylated in 0	0.139755	5.79973e-05	0.0110314	Hypermethylated in 1
cg00859478	SIX6	0.444721	0.30498	-0.139741	1.56058e-06	0.00264679	Hypomethylated in 0	0.139741	1.56058e-06	0.00264679	Hypermethylated in 1
cg04156369	S1PR1	0.336078	0.196401	-0.139677	6.28002e-05	0.0114117	Hypomethylated in 0	0.139677	6.28002e-05	0.0114117	Hypermethylated in 1
cg14613271	SLC5A7	0.585338	0.445774	-0.139564	7.51175e-05	0.012366	Hypomethylated in 0	0.139564	7.51175e-05	0.012366	Hypermethylated in 1
cg25090499	ATP8A2	0.548423	0.408868	-0.139555	4.36959e-06	0.00385961	Hypomethylated in 0	0.139555	4.36959e-06	0.00385961	Hypermethylated in 1
cg11687406	SNAP25	0.260682	0.121153	-0.139529	5.61485e-06	0.00414761	Hypomethylated in 0	0.139529	5.61485e-06	0.00414761	Hypermethylated in 1
cg18013519	PPP2R2C	0.345116	0.205628	-0.139488	2.10279e-05	0.00698159	Hypomethylated in 0	0.139488	2.10279e-05	0.00698159	Hypermethylated in 1
cg11767984	ZNF788	0.518091	0.378633	-0.139458	0.00116086	0.0482849	Hypomethylated in 0	0.139458	0.00116086	0.0482849	Hypermethylated in 1
cg06204735	TMEM90A	0.601352	0.461996	-0.139356	0.000376085	0.027233	Hypomethylated in 0	0.139356	0.000376085	0.027233	Hypermethylated in 1
cg25363885	PPP2R2B	0.490998	0.351689	-0.139309	3.36468e-05	0.00870209	Hypomethylated in 0	0.139309	3.36468e-05	0.00870209	Hypermethylated in 1
cg17994569	CHAT	0.531528	0.392229	-0.139299	4.7339e-05	0.0101483	Hypomethylated in 0	0.139299	4.7339e-05	0.0101483	Hypermethylated in 1
cg03443751	ZNF829;ZNF568	0.445249	0.306042	-0.139206	0.000460941	0.0301851	Hypomethylated in 0	0.139206	0.000460941	0.0301851	Hypermethylated in 1
cg11384848	SPSB4	0.516787	0.377615	-0.139173	2.40908e-06	0.00313276	Hypomethylated in 0	0.139173	2.40908e-06	0.00313276	Hypermethylated in 1
cg11355135	SLC5A7	0.676066	0.536935	-0.139131	5.13586e-07	0.00187964	Hypomethylated in 0	0.139131	5.13586e-07	0.00187964	Hypermethylated in 1
cg15802898	FOXE1	0.524259	0.38517	-0.139089	2.22369e-06	0.00304858	Hypomethylated in 0	0.139089	2.22369e-06	0.00304858	Hypermethylated in 1
cg04902286	C13orf38	0.423437	0.284479	-0.138958	4.80908e-06	0.00393246	Hypomethylated in 0	0.138958	4.80908e-06	0.00393246	Hypermethylated in 1
cg22865798	NRG1	0.420997	0.282063	-0.138933	0.000644077	0.0357145	Hypomethylated in 0	0.138933	0.000644077	0.0357145	Hypermethylated in 1
cg09195198	FOXC2	0.546692	0.407873	-0.138819	2.0776e-06	0.00299266	Hypomethylated in 0	0.138819	2.0776e-06	0.00299266	Hypermethylated in 1
cg07136998	SLIT3	0.709755	0.570942	-0.138813	1.00336e-05	0.0051335	Hypomethylated in 0	0.138813	1.00336e-05	0.0051335	Hypermethylated in 1
cg06446668	FAM155A	0.429417	0.290627	-0.13879	5.88775e-06	0.0041921	Hypomethylated in 0	0.13879	5.88775e-06	0.0041921	Hypermethylated in 1
cg23524195	GFRA1	0.517293	0.378507	-0.138786	0.000173072	0.0185565	Hypomethylated in 0	0.138786	0.000173072	0.0185565	Hypermethylated in 1
cg10480343	FBN1	0.49971	0.360965	-0.138745	0.000221808	0.0208667	Hypomethylated in 0	0.138745	0.000221808	0.0208667	Hypermethylated in 1
cg20291091	ARMCX1	0.598417	0.45969	-0.138727	0.000794374	0.0398906	Hypomethylated in 0	0.138727	0.000794374	0.0398906	Hypermethylated in 1
cg16620537	PCDHA7;PCDHAC1;PCDHA12;PCDHA6;PCDHA10;PCDHA4;PCDHA11;PCDHA8;PCDHA1;PCDHA2;PCDHA9;PCDHA13;PCDHA5;PCDHA3	0.415617	0.276932	-0.138686	1.43851e-06	0.00257771	Hypomethylated in 0	0.138686	1.43851e-06	0.00257771	Hypermethylated in 1
cg18328755	C1orf94	0.46313	0.324488	-0.138642	7.99655e-06	0.00475368	Hypomethylated in 0	0.138642	7.99655e-06	0.00475368	Hypermethylated in 1
cg21187769	GRID2	0.558915	0.420277	-0.138638	0.000471892	0.0304865	Hypomethylated in 0	0.138638	0.000471892	0.0304865	Hypermethylated in 1
cg22975913	WIT1;WT1	0.515132	0.376554	-0.138578	0.000463112	0.0302638	Hypomethylated in 0	0.138578	0.000463112	0.0302638	Hypermethylated in 1
cg10358533	CHST8	0.590568	0.452019	-0.138549	2.38647e-07	0.00151317	Hypomethylated in 0	0.138549	2.38647e-07	0.00151317	Hypermethylated in 1
cg16564824	SNAP25	0.528899	0.390435	-0.138465	3.43902e-05	0.00877357	Hypomethylated in 0	0.138465	3.43902e-05	0.00877357	Hypermethylated in 1
cg04974584	RSPO3	0.453591	0.315128	-0.138463	3.42029e-05	0.00874963	Hypomethylated in 0	0.138463	3.42029e-05	0.00874963	Hypermethylated in 1
cg26410450	MYOD1	0.580818	0.442359	-0.13846	2.60925e-06	0.00321448	Hypomethylated in 0	0.13846	2.60925e-06	0.00321448	Hypermethylated in 1
cg15712559	PHACTR3	0.670615	0.532356	-0.138259	4.60835e-05	0.0100226	Hypomethylated in 0	0.138259	4.60835e-05	0.0100226	Hypermethylated in 1
cg22681934	NCAN	0.639963	0.501779	-0.138184	0.000501511	0.0314242	Hypomethylated in 0	0.138184	0.000501511	0.0314242	Hypermethylated in 1
cg15071251	TRPC4	0.475372	0.337267	-0.138105	3.92118e-06	0.00373085	Hypomethylated in 0	0.138105	3.92118e-06	0.00373085	Hypermethylated in 1
cg06907391	GABRA1	0.56372	0.425624	-0.138095	6.78473e-06	0.00445004	Hypomethylated in 0	0.138095	6.78473e-06	0.00445004	Hypermethylated in 1
cg07824265	UNC5C	0.298997	0.160938	-0.138059	1.60484e-05	0.00618985	Hypomethylated in 0	0.138059	1.60484e-05	0.00618985	Hypermethylated in 1
cg03975797	ST8SIA4	0.400501	0.26246	-0.138042	8.98602e-06	0.00494184	Hypomethylated in 0	0.138042	8.98602e-06	0.00494184	Hypermethylated in 1
cg19796981	IL17REL	0.456963	0.318962	-0.138001	4.9681e-05	0.0103945	Hypomethylated in 0	0.138001	4.9681e-05	0.0103945	Hypermethylated in 1
cg11666087	BEND5;AGBL4	0.547416	0.409433	-0.137982	0.00022958	0.0212982	Hypomethylated in 0	0.137982	0.00022958	0.0212982	Hypermethylated in 1
cg08049640	SLC13A5	0.506887	0.368981	-0.137906	8.64915e-05	0.0132159	Hypomethylated in 0	0.137906	8.64915e-05	0.0132159	Hypermethylated in 1
cg25213546	SH3GL3	0.54981	0.411916	-0.137894	0.000702627	0.0374315	Hypomethylated in 0	0.137894	0.000702627	0.0374315	Hypermethylated in 1
cg15021439	OBSL1	0.372362	0.234534	-0.137828	7.27896e-05	0.0122081	Hypomethylated in 0	0.137828	7.27896e-05	0.0122081	Hypermethylated in 1
cg10641615	HOTAIR	0.370485	0.232717	-0.137768	6.10071e-06	0.00427066	Hypomethylated in 0	0.137768	6.10071e-06	0.00427066	Hypermethylated in 1
cg08578734	GRIA1	0.571007	0.43326	-0.137747	0.00062081	0.0350153	Hypomethylated in 0	0.137747	0.00062081	0.0350153	Hypermethylated in 1
cg19065177	VTRNA1-3	0.322044	0.184389	-0.137656	7.0286e-06	0.00452287	Hypomethylated in 0	0.137656	7.0286e-06	0.00452287	Hypermethylated in 1
cg12391690	RSPO1	0.513187	0.375573	-0.137614	0.000680503	0.0367867	Hypomethylated in 0	0.137614	0.000680503	0.0367867	Hypermethylated in 1
cg01157070	DKFZP434H168;GNAO1	0.493295	0.355697	-0.137599	0.000216409	0.020581	Hypomethylated in 0	0.137599	0.000216409	0.020581	Hypermethylated in 1
cg24923931	PRX	0.743755	0.606185	-0.13757	1.23466e-05	0.00551129	Hypomethylated in 0	0.13757	1.23466e-05	0.00551129	Hypermethylated in 1
cg25548414	FLJ30058	0.728346	0.59083	-0.137516	4.6332e-05	0.0100358	Hypomethylated in 0	0.137516	4.6332e-05	0.0100358	Hypermethylated in 1
cg17904997	ZNF229	0.532007	0.394502	-0.137505	3.89768e-05	0.00924468	Hypomethylated in 0	0.137505	3.89768e-05	0.00924468	Hypermethylated in 1
cg22413388	WNT7B	0.478757	0.341383	-0.137373	0.000288759	0.0237576	Hypomethylated in 0	0.137373	0.000288759	0.0237576	Hypermethylated in 1
cg05894124	FGF5	0.558767	0.421475	-0.137292	0.000632344	0.0353676	Hypomethylated in 0	0.137292	0.000632344	0.0353676	Hypermethylated in 1
cg03129384	FAM196A;DOCK1	0.444528	0.307303	-0.137225	0.00020395	0.0200583	Hypomethylated in 0	0.137225	0.00020395	0.0200583	Hypermethylated in 1
cg14781281	HLA-J;NCRNA00171	0.26276	0.12556	-0.137201	0.000285974	0.0237055	Hypomethylated in 0	0.137201	0.000285974	0.0237055	Hypermethylated in 1
cg12781700	C17orf104	0.651317	0.514149	-0.137169	5.52848e-05	0.0108176	Hypomethylated in 0	0.137169	5.52848e-05	0.0108176	Hypermethylated in 1
cg25399352	TBX5	0.435902	0.298808	-0.137094	0.000151137	0.0173045	Hypomethylated in 0	0.137094	0.000151137	0.0173045	Hypermethylated in 1
cg11811216	CHAT	0.338438	0.201349	-0.137089	0.000386978	0.0276265	Hypomethylated in 0	0.137089	0.000386978	0.0276265	Hypermethylated in 1
cg00343839	LOC728392	0.430909	0.29382	-0.137089	0.000265873	0.0228904	Hypomethylated in 0	0.137089	0.000265873	0.0228904	Hypermethylated in 1
cg19764143	SIX6	0.520936	0.383893	-0.137042	4.34316e-05	0.00971669	Hypomethylated in 0	0.137042	4.34316e-05	0.00971669	Hypermethylated in 1
cg27442308	SOX21	0.610068	0.473028	-0.13704	9.89673e-05	0.0140984	Hypomethylated in 0	0.13704	9.89673e-05	0.0140984	Hypermethylated in 1
cg21063722	SIM1	0.744354	0.607328	-0.137025	0.000264581	0.0228474	Hypomethylated in 0	0.137025	0.000264581	0.0228474	Hypermethylated in 1
cg14000361	GCM2	0.552707	0.415686	-0.137021	0.000718837	0.0378749	Hypomethylated in 0	0.137021	0.000718837	0.0378749	Hypermethylated in 1
cg13546935	SPDYA	0.471572	0.334556	-0.137016	0.000343451	0.025886	Hypomethylated in 0	0.137016	0.000343451	0.025886	Hypermethylated in 1
cg01043865	GDNF	0.419407	0.282393	-0.137014	5.99333e-06	0.00422709	Hypomethylated in 0	0.137014	5.99333e-06	0.00422709	Hypermethylated in 1
cg03043296	AP3B2	0.49901	0.362014	-0.136997	0.000573939	0.0336382	Hypomethylated in 0	0.136997	0.000573939	0.0336382	Hypermethylated in 1
cg05135569	DBX2	0.506516	0.36952	-0.136996	9.74455e-05	0.014031	Hypomethylated in 0	0.136996	9.74455e-05	0.014031	Hypermethylated in 1
cg13929566	SYNE1	0.464512	0.327516	-0.136996	5.5816e-06	0.00413938	Hypomethylated in 0	0.136996	5.5816e-06	0.00413938	Hypermethylated in 1
cg19098763	ELAVL4	0.615796	0.479	-0.136796	9.63475e-06	0.00508218	Hypomethylated in 0	0.136796	9.63475e-06	0.00508218	Hypermethylated in 1
cg17003293	INSM2	0.30468	0.167914	-0.136766	5.46985e-05	0.0107988	Hypomethylated in 0	0.136766	5.46985e-05	0.0107988	Hypermethylated in 1
cg23089549	ALX4	0.455706	0.318954	-0.136752	0.00105804	0.0460223	Hypomethylated in 0	0.136752	0.00105804	0.0460223	Hypermethylated in 1
cg00868383	ZNF132	0.467272	0.330547	-0.136725	3.94489e-06	0.00373085	Hypomethylated in 0	0.136725	3.94489e-06	0.00373085	Hypermethylated in 1
cg17849956	ZNF304	0.419525	0.282815	-0.13671	4.81078e-05	0.0102428	Hypomethylated in 0	0.13671	4.81078e-05	0.0102428	Hypermethylated in 1
cg22782271	FUT9	0.624018	0.487332	-0.136687	2.35101e-05	0.00728878	Hypomethylated in 0	0.136687	2.35101e-05	0.00728878	Hypermethylated in 1
cg13251269	GPR85	0.539237	0.402555	-0.136682	0.00102114	0.0452102	Hypomethylated in 0	0.136682	0.00102114	0.0452102	Hypermethylated in 1
cg21359747	ALDH1A3	0.666216	0.529568	-0.136648	2.9497e-05	0.00820732	Hypomethylated in 0	0.136648	2.9497e-05	0.00820732	Hypermethylated in 1
cg12510028	CALCR	0.454241	0.317604	-0.136637	0.0011108	0.0471827	Hypomethylated in 0	0.136637	0.0011108	0.0471827	Hypermethylated in 1
cg21240762	CRH	0.271654	0.13503	-0.136624	0.000138699	0.0165957	Hypomethylated in 0	0.136624	0.000138699	0.0165957	Hypermethylated in 1
cg09092054	CLDN5	0.539943	0.403342	-0.136601	4.9681e-05	0.0103945	Hypomethylated in 0	0.136601	4.9681e-05	0.0103945	Hypermethylated in 1
cg26132298	C14orf39	0.614598	0.478047	-0.136551	6.54895e-06	0.00435644	Hypomethylated in 0	0.136551	6.54895e-06	0.00435644	Hypermethylated in 1
cg24342409	ST8SIA2	0.408292	0.271804	-0.136488	0.000623675	0.0351135	Hypomethylated in 0	0.136488	0.000623675	0.0351135	Hypermethylated in 1
cg23930945	INSC	0.509569	0.373086	-0.136483	5.21326e-05	0.0105651	Hypomethylated in 0	0.136483	5.21326e-05	0.0105651	Hypermethylated in 1
cg26337998	PCDHGA4;PCDHGA2;PCDHGB2;PCDHGA1;PCDHGB3;PCDHGA5;PCDHGB1;PCDHGA3	0.430426	0.293958	-0.136468	2.49916e-05	0.007536	Hypomethylated in 0	0.136468	2.49916e-05	0.007536	Hypermethylated in 1
cg22396147	CREB5	0.514637	0.378174	-0.136464	1.9441e-05	0.0066859	Hypomethylated in 0	0.136464	1.9441e-05	0.0066859	Hypermethylated in 1
cg11362010	SOX2OT	0.597618	0.461187	-0.136431	1.10689e-05	0.00532152	Hypomethylated in 0	0.136431	1.10689e-05	0.00532152	Hypermethylated in 1
cg06630204	TMTC1	0.49053	0.354133	-0.136397	0.000227333	0.0211474	Hypomethylated in 0	0.136397	0.000227333	0.0211474	Hypermethylated in 1
cg15556502	MIR129-2	0.571051	0.434681	-0.13637	7.19361e-07	0.00205895	Hypomethylated in 0	0.13637	7.19361e-07	0.00205895	Hypermethylated in 1
cg24567424	FAM155A	0.609742	0.473398	-0.136344	1.00336e-05	0.0051335	Hypomethylated in 0	0.136344	1.00336e-05	0.0051335	Hypermethylated in 1
cg25029264	C15orf26	0.541847	0.405558	-0.136289	0.000560794	0.0332108	Hypomethylated in 0	0.136289	0.000560794	0.0332108	Hypermethylated in 1
cg20267521	SLC8A3	0.463538	0.327277	-0.136262	0.000228454	0.02122	Hypomethylated in 0	0.136262	0.000228454	0.02122	Hypermethylated in 1
cg03696345	OLIG2	0.498913	0.362758	-0.136155	8.04344e-06	0.0047589	Hypomethylated in 0	0.136155	8.04344e-06	0.0047589	Hypermethylated in 1
cg08003150	KCNQ2	0.447204	0.311057	-0.136147	7.31728e-05	0.0122395	Hypomethylated in 0	0.136147	7.31728e-05	0.0122395	Hypermethylated in 1
cg24631970	XKR6	0.292041	0.155919	-0.136122	9.94795e-05	0.0141444	Hypomethylated in 0	0.136122	9.94795e-05	0.0141444	Hypermethylated in 1
cg12127472	C17orf104	0.658798	0.522724	-0.136073	3.42029e-05	0.00874963	Hypomethylated in 0	0.136073	3.42029e-05	0.00874963	Hypermethylated in 1
cg05157140	UNCX	0.64743	0.511402	-0.136029	7.28085e-06	0.00459054	Hypomethylated in 0	0.136029	7.28085e-06	0.00459054	Hypermethylated in 1
cg19897940	FLI1	0.587541	0.451554	-0.135987	4.65818e-05	0.0100551	Hypomethylated in 0	0.135987	4.65818e-05	0.0100551	Hypermethylated in 1
cg27663938	C12orf42	0.675803	0.53982	-0.135983	2.27923e-06	0.00304858	Hypomethylated in 0	0.135983	2.27923e-06	0.00304858	Hypermethylated in 1
cg06190677	RPL39L	0.360424	0.224503	-0.135921	0.00010637	0.0145657	Hypomethylated in 0	0.135921	0.00010637	0.0145657	Hypermethylated in 1
cg11258089	PDE4D	0.552208	0.416301	-0.135907	1.55998e-05	0.00612406	Hypomethylated in 0	0.135907	1.55998e-05	0.00612406	Hypermethylated in 1
cg07447922	EPHA10	0.623604	0.48771	-0.135894	0.000131171	0.0161437	Hypomethylated in 0	0.135894	0.000131171	0.0161437	Hypermethylated in 1
cg07882671	IRX4	0.665963	0.530088	-0.135876	9.4468e-05	0.0137825	Hypomethylated in 0	0.135876	9.4468e-05	0.0137825	Hypermethylated in 1
cg09803407	KIRREL3	0.437219	0.301455	-0.135763	0.000249531	0.0221662	Hypomethylated in 0	0.135763	0.000249531	0.0221662	Hypermethylated in 1
cg17958315	FBN2	0.442544	0.306783	-0.135761	4.20468e-05	0.00955529	Hypomethylated in 0	0.135761	4.20468e-05	0.00955529	Hypermethylated in 1
cg18505401	TMEM196	0.586123	0.450367	-0.135756	4.09249e-05	0.00946109	Hypomethylated in 0	0.135756	4.09249e-05	0.00946109	Hypermethylated in 1
cg24917673	UNC13A	0.500955	0.365247	-0.135708	6.38049e-05	0.0114939	Hypomethylated in 0	0.135708	6.38049e-05	0.0114939	Hypermethylated in 1
cg26244738	APBB2	0.424938	0.289325	-0.135612	1.35943e-06	0.00253297	Hypomethylated in 0	0.135612	1.35943e-06	0.00253297	Hypermethylated in 1
cg21158633	UNCX	0.729177	0.593566	-0.135611	1.79018e-06	0.00273652	Hypomethylated in 0	0.135611	1.79018e-06	0.00273652	Hypermethylated in 1
cg11536457	MMP16	0.38153	0.245944	-0.135586	0.000204962	0.0200735	Hypomethylated in 0	0.135586	0.000204962	0.0200735	Hypermethylated in 1
cg21305471	ZNF671	0.432301	0.296839	-0.135462	6.34683e-05	0.011483	Hypomethylated in 0	0.135462	6.34683e-05	0.011483	Hypermethylated in 1
cg12009023	EDNRA	0.526085	0.390624	-0.135461	0.000152668	0.0174211	Hypomethylated in 0	0.135461	0.000152668	0.0174211	Hypermethylated in 1
cg00366818	ARMC4	0.350833	0.215404	-0.135429	0.000213229	0.0204552	Hypomethylated in 0	0.135429	0.000213229	0.0204552	Hypermethylated in 1
cg23855505	CHST11	0.520985	0.385598	-0.135387	0.000333709	0.0254955	Hypomethylated in 0	0.135387	0.000333709	0.0254955	Hypermethylated in 1
cg09260441	DOK5	0.464598	0.329215	-0.135383	9.97567e-06	0.0051335	Hypomethylated in 0	0.135383	9.97567e-06	0.0051335	Hypermethylated in 1
cg02033213	CNTN1	0.5212	0.385829	-0.135372	3.33029e-06	0.00351336	Hypomethylated in 0	0.135372	3.33029e-06	0.00351336	Hypermethylated in 1
cg09968723	BAI1	0.578203	0.442855	-0.135348	2.23604e-05	0.00711494	Hypomethylated in 0	0.135348	2.23604e-05	0.00711494	Hypermethylated in 1
cg15428578	RYR3	0.560189	0.424866	-0.135323	7.01601e-05	0.011949	Hypomethylated in 0	0.135323	7.01601e-05	0.011949	Hypermethylated in 1
cg26517714	TLX3	0.569132	0.433838	-0.135294	6.62087e-05	0.0116742	Hypomethylated in 0	0.135294	6.62087e-05	0.0116742	Hypermethylated in 1
cg04696193	ZNF543	0.343979	0.208709	-0.13527	0.00117628	0.0486292	Hypomethylated in 0	0.13527	0.00117628	0.0486292	Hypermethylated in 1
cg09722742	SPOCK3	0.39116	0.255919	-0.135242	0.000812539	0.0402257	Hypomethylated in 0	0.135242	0.000812539	0.0402257	Hypermethylated in 1
cg22544863	PGLYRP2	0.612005	0.476806	-0.1352	1.6612e-06	0.00265803	Hypomethylated in 0	0.1352	1.6612e-06	0.00265803	Hypermethylated in 1
cg07681579	PDE1B	0.443571	0.308451	-0.13512	1.11329e-05	0.00533857	Hypomethylated in 0	0.13512	1.11329e-05	0.00533857	Hypermethylated in 1
cg05674784	TBX18	0.448898	0.313789	-0.135109	0.000662057	0.0362712	Hypomethylated in 0	0.135109	0.000662057	0.0362712	Hypermethylated in 1
cg00246386	EBF4	0.418534	0.283443	-0.135091	5.07568e-05	0.0104388	Hypomethylated in 0	0.135091	5.07568e-05	0.0104388	Hypermethylated in 1
cg08611411	LOR	0.425642	0.290568	-0.135074	0.000489919	0.0310145	Hypomethylated in 0	0.135074	0.000489919	0.0310145	Hypermethylated in 1
cg04184836	CPEB1	0.530869	0.395804	-0.135065	0.000797976	0.039959	Hypomethylated in 0	0.135065	0.000797976	0.039959	Hypermethylated in 1
cg18689958	RXFP3	0.492045	0.357001	-0.135044	0.000183753	0.0190315	Hypomethylated in 0	0.135044	0.000183753	0.0190315	Hypermethylated in 1
cg07327325	PAX2	0.35959	0.224715	-0.134874	5.64829e-06	0.00414807	Hypomethylated in 0	0.134874	5.64829e-06	0.00414807	Hypermethylated in 1
cg10166283	ZNF229	0.537976	0.403117	-0.134859	1.75706e-06	0.00271918	Hypomethylated in 0	0.134859	1.75706e-06	0.00271918	Hypermethylated in 1
cg18480129	PAK3	0.526225	0.39137	-0.134855	0.000113128	0.0150242	Hypomethylated in 0	0.134855	0.000113128	0.0150242	Hypermethylated in 1
cg12147137	WASF3	0.301638	0.166809	-0.134828	0.000994254	0.0446156	Hypomethylated in 0	0.134828	0.000994254	0.0446156	Hypermethylated in 1
cg23685759	SLIT1	0.430628	0.295889	-0.134739	0.00065002	0.0358846	Hypomethylated in 0	0.134739	0.00065002	0.0358846	Hypermethylated in 1
cg21094669	GLRA3	0.645336	0.510603	-0.134732	4.66738e-06	0.0039252	Hypomethylated in 0	0.134732	4.66738e-06	0.0039252	Hypermethylated in 1
cg18716164	VSTM2B	0.466901	0.33217	-0.134731	0.000225108	0.0210187	Hypomethylated in 0	0.134731	0.000225108	0.0210187	Hypermethylated in 1
cg03399905	ANKRD34C	0.4257	0.290992	-0.134708	0.000469682	0.0304225	Hypomethylated in 0	0.134708	0.000469682	0.0304225	Hypermethylated in 1
cg00240734	SLC35F1	0.57684	0.442161	-0.134679	0.000287363	0.0237104	Hypomethylated in 0	0.134679	0.000287363	0.0237104	Hypermethylated in 1
cg14900984	TDH	0.410771	0.276137	-0.134635	0.00030161	0.0242554	Hypomethylated in 0	0.134635	0.00030161	0.0242554	Hypermethylated in 1
cg23194354	SDK1	0.327751	0.19314	-0.134611	0.00065002	0.0358846	Hypomethylated in 0	0.134611	0.00065002	0.0358846	Hypermethylated in 1
cg15299832	OLIG2	0.44873	0.314157	-0.134572	2.15034e-05	0.00702735	Hypomethylated in 0	0.134572	2.15034e-05	0.00702735	Hypermethylated in 1
cg03337057	TSKS	0.648147	0.513594	-0.134553	0.000394403	0.0278961	Hypomethylated in 0	0.134553	0.000394403	0.0278961	Hypermethylated in 1
cg20209956	CCKBR	0.299769	0.165285	-0.134483	3.25037e-06	0.00347803	Hypomethylated in 0	0.134483	3.25037e-06	0.00347803	Hypermethylated in 1
cg02383130	AMPH	0.569061	0.434584	-0.134478	4.15946e-05	0.00951024	Hypomethylated in 0	0.134478	4.15946e-05	0.00951024	Hypermethylated in 1
cg01064265	IRX6	0.541609	0.407166	-0.134443	6.35849e-06	0.00431402	Hypomethylated in 0	0.134443	6.35849e-06	0.00431402	Hypermethylated in 1
cg14135814	SRRM4	0.493819	0.35939	-0.134428	8.88204e-06	0.00491351	Hypomethylated in 0	0.134428	8.88204e-06	0.00491351	Hypermethylated in 1
cg04380513	ST8SIA4	0.375438	0.241034	-0.134404	1.27055e-05	0.00559081	Hypomethylated in 0	0.134404	1.27055e-05	0.00559081	Hypermethylated in 1
cg23463269	INSC	0.55244	0.418078	-0.134362	0.00020395	0.0200583	Hypomethylated in 0	0.134362	0.00020395	0.0200583	Hypermethylated in 1
cg22627390	JAM2	0.357552	0.223213	-0.134339	0.000173072	0.0185565	Hypomethylated in 0	0.134339	0.000173072	0.0185565	Hypermethylated in 1
cg19047292	DKFZP434H168;GNAO1	0.559126	0.424793	-0.134333	0.000179229	0.0187497	Hypomethylated in 0	0.134333	0.000179229	0.0187497	Hypermethylated in 1
cg07548607	ZSWIM2	0.451555	0.31725	-0.134306	0.000553042	0.0330338	Hypomethylated in 0	0.134306	0.000553042	0.0330338	Hypermethylated in 1
cg17632299	LECT1	0.580147	0.445969	-0.134177	1.66971e-05	0.00631646	Hypomethylated in 0	0.134177	1.66971e-05	0.00631646	Hypermethylated in 1
cg06632027	SNCA	0.546727	0.4127	-0.134027	0.000376085	0.027233	Hypomethylated in 0	0.134027	0.000376085	0.027233	Hypermethylated in 1
cg19744936	EPHX3	0.478671	0.344646	-0.134025	0.000641125	0.0356405	Hypomethylated in 0	0.134025	0.000641125	0.0356405	Hypermethylated in 1
cg13019491	SIX6	0.668627	0.534611	-0.134015	4.39009e-07	0.00169984	Hypomethylated in 0	0.134015	4.39009e-07	0.00169984	Hypermethylated in 1
cg10319893	C13orf36	0.518331	0.384326	-0.134006	1.01504e-05	0.00513713	Hypomethylated in 0	0.134006	1.01504e-05	0.00513713	Hypermethylated in 1
cg00586644	CHAT	0.564736	0.430741	-0.133995	3.5924e-05	0.00888056	Hypomethylated in 0	0.133995	3.5924e-05	0.00888056	Hypermethylated in 1
cg08327106	RALYL	0.536783	0.402789	-0.133994	0.00019896	0.0197491	Hypomethylated in 0	0.133994	0.00019896	0.0197491	Hypermethylated in 1
cg16326674	QRFPR	0.600721	0.466754	-0.133967	2.07939e-05	0.00695942	Hypomethylated in 0	0.133967	2.07939e-05	0.00695942	Hypermethylated in 1
cg08620044	LOC645323	0.444597	0.310653	-0.133945	3.45784e-05	0.00879763	Hypomethylated in 0	0.133945	3.45784e-05	0.00879763	Hypermethylated in 1
cg19717595	DAB1	0.609623	0.475681	-0.133942	5.15781e-05	0.0104982	Hypomethylated in 0	0.133942	5.15781e-05	0.0104982	Hypermethylated in 1
cg05102394	EDNRA	0.614411	0.480483	-0.133928	5.35408e-06	0.00405864	Hypomethylated in 0	0.133928	5.35408e-06	0.00405864	Hypermethylated in 1
cg18022777	ALK	0.393208	0.259346	-0.133862	0.000103668	0.0144272	Hypomethylated in 0	0.133862	0.000103668	0.0144272	Hypermethylated in 1
cg08921126	SNAP25	0.290884	0.15704	-0.133844	2.87759e-06	0.00332623	Hypomethylated in 0	0.133844	2.87759e-06	0.00332623	Hypermethylated in 1
cg00015770	QRFPR	0.605878	0.472196	-0.133682	3.37096e-06	0.00351663	Hypomethylated in 0	0.133682	3.37096e-06	0.00351663	Hypermethylated in 1
cg16818414	FBLN1	0.396066	0.262393	-0.133673	0.000680503	0.0367867	Hypomethylated in 0	0.133673	0.000680503	0.0367867	Hypermethylated in 1
cg15109851	FSTL1	0.515444	0.381771	-0.133672	0.000401962	0.0281173	Hypomethylated in 0	0.133672	0.000401962	0.0281173	Hypermethylated in 1
cg06577205	FBXL7	0.585181	0.45153	-0.133651	8.72822e-06	0.00486435	Hypomethylated in 0	0.133651	8.72822e-06	0.00486435	Hypermethylated in 1
cg13645732	PPP1R13L	0.367883	0.234236	-0.133647	7.35579e-05	0.0122492	Hypomethylated in 0	0.133647	7.35579e-05	0.0122492	Hypermethylated in 1
cg26122980	AMPH	0.700434	0.566805	-0.133629	7.35579e-05	0.0122492	Hypomethylated in 0	0.133629	7.35579e-05	0.0122492	Hypermethylated in 1
cg12363807	SPG20	0.429612	0.295985	-0.133628	5.32231e-06	0.00405864	Hypomethylated in 0	0.133628	5.32231e-06	0.00405864	Hypermethylated in 1
cg17191462	TFAP2D	0.643397	0.509777	-0.133619	1.36081e-05	0.00579137	Hypomethylated in 0	0.133619	1.36081e-05	0.00579137	Hypermethylated in 1
cg26565021	CHST8	0.450287	0.316669	-0.133618	0.000222903	0.0209171	Hypomethylated in 0	0.133618	0.000222903	0.0209171	Hypermethylated in 1
cg07078841	CYP1B1	0.535736	0.402122	-0.133614	0.000216409	0.020581	Hypomethylated in 0	0.133614	0.000216409	0.020581	Hypermethylated in 1
cg13535593	MATK	0.360684	0.227127	-0.133558	0.000116062	0.0151929	Hypomethylated in 0	0.133558	0.000116062	0.0151929	Hypermethylated in 1
cg14383422	AOX1	0.608078	0.474529	-0.133549	0.000175686	0.0186288	Hypomethylated in 0	0.133549	0.000175686	0.0186288	Hypermethylated in 1
cg15531403	NPBWR1	0.700792	0.567277	-0.133514	7.01601e-05	0.011949	Hypomethylated in 0	0.133514	7.01601e-05	0.011949	Hypermethylated in 1
cg16636671	ZIC1	0.625062	0.49157	-0.133493	4.27339e-05	0.00961805	Hypomethylated in 0	0.133493	4.27339e-05	0.00961805	Hypermethylated in 1
cg07276379	MXRA5	0.500778	0.367352	-0.133425	3.2901e-06	0.00350054	Hypomethylated in 0	0.133425	3.2901e-06	0.00350054	Hypermethylated in 1
cg26844246	TLX3	0.614217	0.480793	-0.133424	1.35306e-05	0.00577151	Hypomethylated in 0	0.133424	1.35306e-05	0.00577151	Hypermethylated in 1
cg01487187	CCKBR	0.518379	0.384957	-0.133422	6.97918e-05	0.0119461	Hypomethylated in 0	0.133422	6.97918e-05	0.0119461	Hypermethylated in 1
cg09359907	PIK3R5	0.332348	0.19895	-0.133399	0.000398166	0.0280246	Hypomethylated in 0	0.133399	0.000398166	0.0280246	Hypermethylated in 1
cg08050235	INA	0.35305	0.219651	-0.133398	5.04858e-05	0.0104388	Hypomethylated in 0	0.133398	5.04858e-05	0.0104388	Hypermethylated in 1
cg05893614	FAM19A4	0.549736	0.416397	-0.133339	8.4775e-06	0.00485336	Hypomethylated in 0	0.133339	8.4775e-06	0.00485336	Hypermethylated in 1
cg18652900	PGLYRP2	0.645212	0.511912	-0.133299	1.39222e-05	0.00582578	Hypomethylated in 0	0.133299	1.39222e-05	0.00582578	Hypermethylated in 1
cg05658182	GPR78	0.399994	0.266728	-0.133265	0.000140821	0.0167268	Hypomethylated in 0	0.133265	0.000140821	0.0167268	Hypermethylated in 1
cg23494140	EDNRB	0.519619	0.386375	-0.133245	1.49919e-05	0.00601142	Hypomethylated in 0	0.133245	1.49919e-05	0.00601142	Hypermethylated in 1
cg17673237	FAM155A	0.569647	0.436428	-0.133219	7.0286e-06	0.00452287	Hypomethylated in 0	0.133219	7.0286e-06	0.00452287	Hypermethylated in 1
cg14777772	PDGFRA	0.486784	0.353567	-0.133217	0.000174811	0.0186203	Hypomethylated in 0	0.133217	0.000174811	0.0186203	Hypermethylated in 1
cg24876960	IRX4	0.532109	0.39894	-0.133169	1.91162e-05	0.00664126	Hypomethylated in 0	0.133169	1.91162e-05	0.00664126	Hypermethylated in 1
cg25428398	EHD3	0.439208	0.306081	-0.133127	0.00104871	0.0458611	Hypomethylated in 0	0.133127	0.00104871	0.0458611	Hypermethylated in 1
cg20940153	XKR6	0.293848	0.16078	-0.133068	0.00101662	0.0450576	Hypomethylated in 0	0.133068	0.00101662	0.0450576	Hypermethylated in 1
cg25021259	PPP2R2B	0.577037	0.444105	-0.132932	2.64152e-05	0.00772277	Hypomethylated in 0	0.132932	2.64152e-05	0.00772277	Hypermethylated in 1
cg24934561	KIAA0495	0.465191	0.332316	-0.132875	2.48533e-05	0.0075246	Hypomethylated in 0	0.132875	2.48533e-05	0.0075246	Hypermethylated in 1
cg13166213	GATA4	0.518441	0.385696	-0.132745	4.52969e-06	0.00391428	Hypomethylated in 0	0.132745	4.52969e-06	0.00391428	Hypermethylated in 1
cg10989897	ELAVL4	0.56528	0.432544	-0.132735	2.9487e-06	0.00338751	Hypomethylated in 0	0.132735	2.9487e-06	0.00338751	Hypermethylated in 1
cg21773872	CRHR2	0.73087	0.598216	-0.132654	0.00033052	0.0253449	Hypomethylated in 0	0.132654	0.00033052	0.0253449	Hypermethylated in 1
cg19998368	C12orf56	0.46137	0.328759	-0.132611	0.000284591	0.0236379	Hypomethylated in 0	0.132611	0.000284591	0.0236379	Hypermethylated in 1
cg10354244	APCDD1L	0.645151	0.512554	-0.132597	2.56862e-07	0.00151317	Hypomethylated in 0	0.132597	2.56862e-07	0.00151317	Hypermethylated in 1
cg18537730	IZUMO1	0.784854	0.652285	-0.132569	4.20468e-05	0.00955529	Hypomethylated in 0	0.132569	4.20468e-05	0.00955529	Hypermethylated in 1
cg21557030	KCNK10	0.496242	0.363694	-0.132548	0.000148119	0.0171212	Hypomethylated in 0	0.132548	0.000148119	0.0171212	Hypermethylated in 1
cg20709008	NEUROD1	0.329506	0.19701	-0.132496	0.000247102	0.0221025	Hypomethylated in 0	0.132496	0.000247102	0.0221025	Hypermethylated in 1
cg07822777	ESX1	0.655437	0.523006	-0.132431	0.000150377	0.0172809	Hypomethylated in 0	0.132431	0.000150377	0.0172809	Hypermethylated in 1
cg17535595	PCDH8	0.539498	0.407106	-0.132391	0.00105804	0.0460223	Hypomethylated in 0	0.132391	0.00105804	0.0460223	Hypermethylated in 1
cg23739994	GPR83	0.524295	0.391928	-0.132367	0.000138699	0.0165957	Hypomethylated in 0	0.132367	0.000138699	0.0165957	Hypermethylated in 1
cg22498996	AGTR1	0.370189	0.237836	-0.132353	6.44831e-05	0.0115439	Hypomethylated in 0	0.132353	6.44831e-05	0.0115439	Hypermethylated in 1
cg02595832	FOXI2	0.566788	0.434541	-0.132246	2.32498e-05	0.0072622	Hypomethylated in 0	0.132246	2.32498e-05	0.0072622	Hypermethylated in 1
cg13198321	ALDH1A2	0.4006	0.268354	-0.132246	0.000555615	0.0330872	Hypomethylated in 0	0.132246	0.000555615	0.0330872	Hypermethylated in 1
cg22082709	AGTR1	0.461835	0.329622	-0.132213	0.00012029	0.0154547	Hypomethylated in 0	0.132213	0.00012029	0.0154547	Hypermethylated in 1
cg11903133	ZFP64	0.508933	0.376723	-0.13221	0.000617957	0.0349545	Hypomethylated in 0	0.13221	0.000617957	0.0349545	Hypermethylated in 1
cg08381274	GDF6	0.529097	0.396919	-0.132178	1.36081e-05	0.00579137	Hypomethylated in 0	0.132178	1.36081e-05	0.00579137	Hypermethylated in 1
cg13966567	NXN	0.464167	0.332004	-0.132163	0.000626552	0.0351908	Hypomethylated in 0	0.132163	0.000626552	0.0351908	Hypermethylated in 1
cg03410436	ADARB2	0.492163	0.360009	-0.132153	0.000150377	0.0172809	Hypomethylated in 0	0.132153	0.000150377	0.0172809	Hypermethylated in 1
cg23987444	SLC18A3;CHAT	0.697186	0.565038	-0.132148	0.000346757	0.0260199	Hypomethylated in 0	0.132148	0.000346757	0.0260199	Hypermethylated in 1
cg11458555	GRIA3	0.758574	0.626454	-0.13212	1.46547e-05	0.00597213	Hypomethylated in 0	0.13212	1.46547e-05	0.00597213	Hypermethylated in 1
cg21849393	FLT3	0.470782	0.338763	-0.132019	3.30992e-05	0.00863842	Hypomethylated in 0	0.132019	3.30992e-05	0.00863842	Hypermethylated in 1
cg26609631	GSX1	0.583098	0.451095	-0.132003	9.4685e-06	0.00504422	Hypomethylated in 0	0.132003	9.4685e-06	0.00504422	Hypermethylated in 1
cg23964682	ANKMY1	0.438389	0.306411	-0.131977	0.000909285	0.0426101	Hypomethylated in 0	0.131977	0.000909285	0.0426101	Hypermethylated in 1
cg10463150	HELT	0.509872	0.377921	-0.131951	0.000131171	0.0161437	Hypomethylated in 0	0.131951	0.000131171	0.0161437	Hypermethylated in 1
cg02346970	PDZD2	0.324821	0.192885	-0.131936	0.00109617	0.0468645	Hypomethylated in 0	0.131936	0.00109617	0.0468645	Hypermethylated in 1
cg23026864	PCDHA7;PCDHA12;PCDHA6;PCDHAC1;PCDHA10;PCDHA4;PCDHA11;PCDHA8;PCDHA1;PCDHA2;PCDHA9;PCDHA13;PCDHA5;PCDHA3	0.495017	0.3631	-0.131917	3.63175e-05	0.00894242	Hypomethylated in 0	0.131917	3.63175e-05	0.00894242	Hypermethylated in 1
cg14250833	GCM2	0.561593	0.429677	-0.131916	0.000494526	0.0311534	Hypomethylated in 0	0.131916	0.000494526	0.0311534	Hypermethylated in 1
cg16206460	PGLYRP2	0.722816	0.590901	-0.131915	2.16946e-06	0.00301671	Hypomethylated in 0	0.131915	2.16946e-06	0.00301671	Hypermethylated in 1
cg20475322	MIR125B1;LOC399959	0.681649	0.549751	-0.131897	8.50054e-07	0.00222501	Hypomethylated in 0	0.131897	8.50054e-07	0.00222501	Hypermethylated in 1
cg09236284	TAC1	0.471214	0.339317	-0.131897	0.000200942	0.0198668	Hypomethylated in 0	0.131897	0.000200942	0.0198668	Hypermethylated in 1
cg02147695	EDNRB	0.549553	0.417693	-0.13186	5.02162e-05	0.0104134	Hypomethylated in 0	0.13186	5.02162e-05	0.0104134	Hypermethylated in 1
cg06418959	GABRA1	0.386975	0.255212	-0.131763	7.99655e-06	0.00475368	Hypomethylated in 0	0.131763	7.99655e-06	0.00475368	Hypermethylated in 1
cg13692476	CNNM1	0.621508	0.489776	-0.131732	0.000244695	0.021987	Hypomethylated in 0	0.131732	0.000244695	0.021987	Hypermethylated in 1
cg04897683	NEUROG1	0.516	0.384291	-0.131709	3.04863e-05	0.00831576	Hypomethylated in 0	0.131709	3.04863e-05	0.00831576	Hypermethylated in 1
cg23809442	FGF14	0.697702	0.566002	-0.1317	9.4685e-06	0.00504422	Hypomethylated in 0	0.1317	9.4685e-06	0.00504422	Hypermethylated in 1
cg02167438	PAK7	0.491984	0.360318	-0.131666	0.000196022	0.0196081	Hypomethylated in 0	0.131666	0.000196022	0.0196081	Hypermethylated in 1
cg15027630	SRRM3	0.397509	0.26586	-0.131649	7.39449e-05	0.0122863	Hypomethylated in 0	0.131649	7.39449e-05	0.0122863	Hypermethylated in 1
cg25084878	FBN2	0.606909	0.475289	-0.13162	2.43075e-05	0.00742536	Hypomethylated in 0	0.13162	2.43075e-05	0.00742536	Hypermethylated in 1
cg08590601	FLI1	0.281853	0.150257	-0.131597	3.5924e-05	0.00888056	Hypomethylated in 0	0.131597	3.5924e-05	0.00888056	Hypermethylated in 1
cg25932164	PPP1R16B	0.481798	0.350206	-0.131592	0.000683624	0.0368649	Hypomethylated in 0	0.131592	0.000683624	0.0368649	Hypermethylated in 1
cg08884571	PPP1R13L	0.526383	0.394799	-0.131584	0.000579277	0.0338399	Hypomethylated in 0	0.131584	0.000579277	0.0338399	Hypermethylated in 1
cg17009433	GLDC	0.399498	0.267918	-0.13158	0.000340175	0.0257478	Hypomethylated in 0	0.13158	0.000340175	0.0257478	Hypermethylated in 1
cg05982485	GABRA1	0.407401	0.275842	-0.13156	7.36684e-06	0.00459831	Hypomethylated in 0	0.13156	7.36684e-06	0.00459831	Hypermethylated in 1
cg24669528	C13orf36	0.383321	0.251833	-0.131489	3.94489e-06	0.00373085	Hypomethylated in 0	0.131489	3.94489e-06	0.00373085	Hypermethylated in 1
cg17029156	DPYSL5	0.577938	0.446463	-0.131476	0.000499172	0.0313301	Hypomethylated in 0	0.131476	0.000499172	0.0313301	Hypermethylated in 1
cg05364759	ALPL	0.505849	0.374399	-0.13145	0.000179229	0.0187497	Hypomethylated in 0	0.13145	0.000179229	0.0187497	Hypermethylated in 1
cg10157975	ZNF304	0.353199	0.221752	-0.131447	8.69425e-05	0.0132416	Hypomethylated in 0	0.131447	8.69425e-05	0.0132416	Hypermethylated in 1
cg12528713	FGF5	0.470802	0.339527	-0.131275	3.85087e-06	0.00373085	Hypomethylated in 0	0.131275	3.85087e-06	0.00373085	Hypermethylated in 1
cg12092090	CACNA1A	0.494713	0.363499	-0.131214	0.000985438	0.0444169	Hypomethylated in 0	0.131214	0.000985438	0.0444169	Hypermethylated in 1
cg01653005	PIK3R5	0.31973	0.188523	-0.131207	0.000285974	0.0237055	Hypomethylated in 0	0.131207	0.000285974	0.0237055	Hypermethylated in 1
cg26896572	C3orf14	0.590562	0.459358	-0.131203	7.63076e-05	0.0124687	Hypomethylated in 0	0.131203	7.63076e-05	0.0124687	Hypermethylated in 1
cg12740757	ALK	0.473239	0.342048	-0.131191	0.000450227	0.0298436	Hypomethylated in 0	0.131191	0.000450227	0.0298436	Hypermethylated in 1
cg08959216	TBX20	0.445916	0.314745	-0.131171	0.000216409	0.020581	Hypomethylated in 0	0.131171	0.000216409	0.020581	Hypermethylated in 1
cg25942450	TLX3	0.622351	0.491259	-0.131092	7.71109e-05	0.0125398	Hypomethylated in 0	0.131092	7.71109e-05	0.0125398	Hypermethylated in 1
cg05990549	GLRA3	0.496276	0.365262	-0.131014	1.53365e-05	0.00607801	Hypomethylated in 0	0.131014	1.53365e-05	0.00607801	Hypermethylated in 1
cg20002504	ANKMY1	0.483862	0.352855	-0.131008	0.000540344	0.0326608	Hypomethylated in 0	0.131008	0.000540344	0.0326608	Hypermethylated in 1
cg23483840	HLA-J;NCRNA00171	0.315952	0.184983	-0.13097	0.000237606	0.021683	Hypomethylated in 0	0.13097	0.000237606	0.021683	Hypermethylated in 1
cg24928391	SOX17	0.653488	0.522526	-0.130962	7.36684e-06	0.00459831	Hypomethylated in 0	0.130962	7.36684e-06	0.00459831	Hypermethylated in 1
cg18771173	SLC5A7	0.60375	0.472823	-0.130927	0.000156558	0.0176447	Hypomethylated in 0	0.130927	0.000156558	0.0176447	Hypermethylated in 1
cg01287975	TAC1	0.605787	0.4749	-0.130887	0.000210092	0.0203104	Hypomethylated in 0	0.130887	0.000210092	0.0203104	Hypermethylated in 1
cg18029761	GPR123	0.448287	0.317433	-0.130854	0.000232988	0.0214655	Hypomethylated in 0	0.130854	0.000232988	0.0214655	Hypermethylated in 1
cg02650401	SOX2OT	0.685117	0.554343	-0.130773	7.49765e-06	0.00463792	Hypomethylated in 0	0.130773	7.49765e-06	0.00463792	Hypermethylated in 1
cg24395801	COL24A1	0.445308	0.314547	-0.130762	0.000116062	0.0151929	Hypomethylated in 0	0.130762	0.000116062	0.0151929	Hypermethylated in 1
cg04184208	C14orf132	0.22124	0.0904935	-0.130747	0.00119188	0.048918	Hypomethylated in 0	0.130747	0.00119188	0.048918	Hypermethylated in 1
cg13983063	PPP2R2B	0.475604	0.344858	-0.130746	1.40819e-05	0.00585336	Hypomethylated in 0	0.130746	1.40819e-05	0.00585336	Hypermethylated in 1
cg06955749	RALYL	0.501191	0.37048	-0.13071	2.83814e-05	0.00802813	Hypomethylated in 0	0.13071	2.83814e-05	0.00802813	Hypermethylated in 1
cg02989521	ELMOD1;LOC643923	0.437047	0.306359	-0.130688	0.000877222	0.0418246	Hypomethylated in 0	0.130688	0.000877222	0.0418246	Hypermethylated in 1
cg05281894	PDPN	0.505401	0.374715	-0.130686	1.83781e-05	0.0065976	Hypomethylated in 0	0.130686	1.83781e-05	0.0065976	Hypermethylated in 1
cg24876786	ZFR2	0.448187	0.317538	-0.130648	8.42694e-05	0.0130629	Hypomethylated in 0	0.130648	8.42694e-05	0.0130629	Hypermethylated in 1
cg10056132	C10orf53	0.539995	0.409394	-0.130601	2.42868e-08	0.000576723	Hypomethylated in 0	0.130601	2.42868e-08	0.000576723	Hypermethylated in 1
cg06664085	ARMC4	0.347159	0.216594	-0.130565	0.000318045	0.0248358	Hypomethylated in 0	0.130565	0.000318045	0.0248358	Hypermethylated in 1
cg09083579	THBD	0.425979	0.295422	-0.130557	7.43338e-05	0.0122964	Hypomethylated in 0	0.130557	7.43338e-05	0.0122964	Hypermethylated in 1
cg20375342	FAM19A4	0.563509	0.432969	-0.13054	3.09927e-05	0.00837459	Hypomethylated in 0	0.13054	3.09927e-05	0.00837459	Hypermethylated in 1
cg06936631	SHANK1	0.452469	0.321943	-0.130526	3.71386e-06	0.00366024	Hypomethylated in 0	0.130526	3.71386e-06	0.00366024	Hypermethylated in 1
cg21977377	NKX2-2	0.59342	0.462911	-0.130509	1.13923e-05	0.00538421	Hypomethylated in 0	0.130509	1.13923e-05	0.00538421	Hypermethylated in 1
cg22839075	SYN2	0.417078	0.286588	-0.13049	0.000525464	0.0321401	Hypomethylated in 0	0.13049	0.000525464	0.0321401	Hypermethylated in 1
cg12080391	KCNA1	0.453619	0.323151	-0.130468	9.39802e-05	0.0137166	Hypomethylated in 0	0.130468	9.39802e-05	0.0137166	Hypermethylated in 1
cg23059304	C14orf23	0.356247	0.225788	-0.130459	0.00022958	0.0212982	Hypomethylated in 0	0.130459	0.00022958	0.0212982	Hypermethylated in 1
cg08678514	NTSR1	0.490321	0.359914	-0.130407	3.75227e-05	0.00906047	Hypomethylated in 0	0.130407	3.75227e-05	0.00906047	Hypermethylated in 1
cg14592474	MAGI2	0.629615	0.499223	-0.130392	0.000662057	0.0362712	Hypomethylated in 0	0.130392	0.000662057	0.0362712	Hypermethylated in 1
cg12075720	UNC13A	0.485734	0.355359	-0.130376	0.000336927	0.0256367	Hypomethylated in 0	0.130376	0.000336927	0.0256367	Hypermethylated in 1
cg22204479	NKX2-4	0.421247	0.290873	-0.130374	3.51492e-05	0.00885262	Hypomethylated in 0	0.130374	3.51492e-05	0.00885262	Hypermethylated in 1
cg19166660	DAB1	0.648677	0.518314	-0.130364	0.000327359	0.0252212	Hypomethylated in 0	0.130364	0.000327359	0.0252212	Hypermethylated in 1
cg14932016	ACTN2	0.480597	0.350338	-0.130259	0.000179229	0.0187497	Hypomethylated in 0	0.130259	0.000179229	0.0187497	Hypermethylated in 1
cg10316490	FAM5C	0.479839	0.349584	-0.130255	0.000321122	0.0249874	Hypomethylated in 0	0.130255	0.000321122	0.0249874	Hypermethylated in 1
cg07025949	ADARB2	0.517067	0.386819	-0.130248	0.000211133	0.0203847	Hypomethylated in 0	0.130248	0.000211133	0.0203847	Hypermethylated in 1
cg25019648	BTBD17	0.426232	0.296004	-0.130229	0.000433568	0.0293365	Hypomethylated in 0	0.130229	0.000433568	0.0293365	Hypermethylated in 1
cg19752627	TMEM130	0.577949	0.447766	-0.130183	7.23822e-06	0.00458683	Hypomethylated in 0	0.130183	7.23822e-06	0.00458683	Hypermethylated in 1
cg12075445	GALNT9	0.51559	0.385413	-0.130177	0.000162977	0.0179786	Hypomethylated in 0	0.130177	0.000162977	0.0179786	Hypermethylated in 1
cg03976877	VIPR2	0.689524	0.55957	-0.129954	0.000172209	0.0185011	Hypomethylated in 0	0.129954	0.000172209	0.0185011	Hypermethylated in 1
cg20482521	SORCS3	0.587946	0.458057	-0.12989	9.52361e-06	0.00505919	Hypomethylated in 0	0.12989	9.52361e-06	0.00505919	Hypermethylated in 1
cg07247419	NKX2-4	0.6007	0.470843	-0.129857	1.07543e-05	0.00526487	Hypomethylated in 0	0.129857	1.07543e-05	0.00526487	Hypermethylated in 1
cg04100696	DKK3	0.43107	0.301214	-0.129856	0.000668154	0.0364293	Hypomethylated in 0	0.129856	0.000668154	0.0364293	Hypermethylated in 1
cg11873482	TAC1	0.559199	0.429356	-0.129843	0.000677396	0.0366929	Hypomethylated in 0	0.129843	0.000677396	0.0366929	Hypermethylated in 1
cg04607400	FAM155A	0.371624	0.241801	-0.129823	9.99942e-05	0.0141692	Hypomethylated in 0	0.129823	9.99942e-05	0.0141692	Hypermethylated in 1
cg00177451	SALL1	0.64799	0.518197	-0.129793	1.81723e-05	0.00654402	Hypomethylated in 0	0.129793	1.81723e-05	0.00654402	Hypermethylated in 1
cg10056356	FREM3	0.544472	0.414687	-0.129785	1.65092e-05	0.00628987	Hypomethylated in 0	0.129785	1.65092e-05	0.00628987	Hypermethylated in 1
cg25020286	PAX7	0.49422	0.364472	-0.129748	0.00039628	0.0279339	Hypomethylated in 0	0.129748	0.00039628	0.0279339	Hypermethylated in 1
cg11203512	CCDC67	0.61066	0.480925	-0.129735	0.000185592	0.0191637	Hypomethylated in 0	0.129735	0.000185592	0.0191637	Hypermethylated in 1
cg22128431	PPP1R16B	0.474039	0.344342	-0.129697	0.000191214	0.0193809	Hypomethylated in 0	0.129697	0.000191214	0.0193809	Hypermethylated in 1
cg03602029	OLIG3	0.679406	0.549822	-0.129584	0.000188384	0.0192503	Hypomethylated in 0	0.129584	0.000188384	0.0192503	Hypermethylated in 1
cg13320626	ST8SIA4	0.45266	0.323095	-0.129565	0.000280479	0.0234629	Hypomethylated in 0	0.129565	0.000280479	0.0234629	Hypermethylated in 1
cg12388309	PAK7	0.361198	0.231725	-0.129473	0.000780114	0.0394922	Hypomethylated in 0	0.129473	0.000780114	0.0394922	Hypermethylated in 1
cg09758742	XKR6	0.241403	0.111949	-0.129453	0.000590092	0.0341784	Hypomethylated in 0	0.129453	0.000590092	0.0341784	Hypermethylated in 1
cg05937453	SFRP5	0.309457	0.18006	-0.129397	0.000381495	0.0274233	Hypomethylated in 0	0.129397	0.000381495	0.0274233	Hypermethylated in 1
cg00024472	NGFR	0.318647	0.189281	-0.129366	0.000318045	0.0248358	Hypomethylated in 0	0.129366	0.000318045	0.0248358	Hypermethylated in 1
cg21911834	ESX1	0.594503	0.465153	-0.129351	4.91512e-05	0.0103299	Hypomethylated in 0	0.129351	4.91512e-05	0.0103299	Hypermethylated in 1
cg01995743	SLC35F1	0.600869	0.471522	-0.129347	9.39802e-05	0.0137166	Hypomethylated in 0	0.129347	9.39802e-05	0.0137166	Hypermethylated in 1
cg16559598	TBX5	0.451252	0.321909	-0.129343	0.000365479	0.0268071	Hypomethylated in 0	0.129343	0.000365479	0.0268071	Hypermethylated in 1
cg07139762	ZNF334	0.605129	0.475864	-0.129265	6.17332e-06	0.00429739	Hypomethylated in 0	0.129265	6.17332e-06	0.00429739	Hypermethylated in 1
cg13906811	NRXN1	0.599573	0.470365	-0.129208	7.32373e-06	0.00459831	Hypomethylated in 0	0.129208	7.32373e-06	0.00459831	Hypermethylated in 1
cg09910635	TAC1	0.448506	0.319331	-0.129176	0.00017745	0.0187204	Hypomethylated in 0	0.129176	0.00017745	0.0187204	Hypermethylated in 1
cg13685951	FAM5B	0.469572	0.340512	-0.129061	8.38315e-05	0.0130112	Hypomethylated in 0	0.129061	8.38315e-05	0.0130112	Hypermethylated in 1
cg11631518	KCNC2	0.381078	0.252057	-0.129021	3.4121e-06	0.00354966	Hypomethylated in 0	0.129021	3.4121e-06	0.00354966	Hypermethylated in 1
cg15221604	ROBO3	0.624213	0.495258	-0.128955	0.000415515	0.0287115	Hypomethylated in 0	0.128955	0.000415515	0.0287115	Hypermethylated in 1
cg20019019	GPR85	0.445711	0.316837	-0.128874	0.00018467	0.0191107	Hypomethylated in 0	0.128874	0.00018467	0.0191107	Hypermethylated in 1
cg20357628	PHACTR3	0.4665	0.337746	-0.128754	0.00117628	0.0486292	Hypomethylated in 0	0.128754	0.00117628	0.0486292	Hypermethylated in 1
cg10947146	XKR6	0.337079	0.208394	-0.128684	0.000131839	0.0161728	Hypomethylated in 0	0.128684	0.000131839	0.0161728	Hypermethylated in 1
cg24671344	PDPN	0.562995	0.434361	-0.128634	7.59089e-05	0.0124307	Hypomethylated in 0	0.128634	7.59089e-05	0.0124307	Hypermethylated in 1
cg01172903	ZNF788	0.487991	0.359397	-0.128594	0.000885138	0.0420201	Hypomethylated in 0	0.128594	0.000885138	0.0420201	Hypermethylated in 1
cg01433610	LOC728392	0.445465	0.316888	-0.128577	0.00121832	0.0494022	Hypomethylated in 0	0.128577	0.00121832	0.0494022	Hypermethylated in 1
cg12276019	XKR6	0.376856	0.248335	-0.128521	0.000318045	0.0248358	Hypomethylated in 0	0.128521	0.000318045	0.0248358	Hypermethylated in 1
cg07832473	RXFP3	0.494454	0.365966	-0.128489	0.000111402	0.0149219	Hypomethylated in 0	0.128489	0.000111402	0.0149219	Hypermethylated in 1
cg09024810	FLJ30058	0.610698	0.482227	-0.12847	0.000120906	0.0154913	Hypomethylated in 0	0.12847	0.000120906	0.0154913	Hypermethylated in 1
cg20000562	SFTA3	0.480411	0.351945	-0.128466	8.60427e-05	0.0131904	Hypomethylated in 0	0.128466	8.60427e-05	0.0131904	Hypermethylated in 1
cg21159370	ZNF804B	0.596022	0.46756	-0.128462	0.000294406	0.0240164	Hypomethylated in 0	0.128462	0.000294406	0.0240164	Hypermethylated in 1
cg06782035	2021-03-11	0.596981	0.46853	-0.128451	0.000318045	0.0248358	Hypomethylated in 0	0.128451	0.000318045	0.0248358	Hypermethylated in 1
cg04275490	GSX2	0.523159	0.394736	-0.128423	9.89673e-05	0.0140984	Hypomethylated in 0	0.128423	9.89673e-05	0.0140984	Hypermethylated in 1
cg18772588	MIR124-3	0.524797	0.396493	-0.128304	0.000513357	0.031726	Hypomethylated in 0	0.128304	0.000513357	0.031726	Hypermethylated in 1
cg15972331	FGF14	0.583856	0.455557	-0.128299	5.71574e-06	0.00415655	Hypomethylated in 0	0.128299	5.71574e-06	0.00415655	Hypermethylated in 1
cg18368487	FAM196A;DOCK1	0.354828	0.22653	-0.128298	0.00099869	0.0446862	Hypomethylated in 0	0.128298	0.00099869	0.0446862	Hypermethylated in 1
cg17594131	C1QL1	0.377362	0.249076	-0.128286	0.00014011	0.0167059	Hypomethylated in 0	0.128286	0.00014011	0.0167059	Hypermethylated in 1
cg04359129	PSD;FBXL15	0.464742	0.336484	-0.128258	2.59802e-05	0.00767347	Hypomethylated in 0	0.128258	2.59802e-05	0.00767347	Hypermethylated in 1
cg26468478	CELSR3	0.404727	0.27648	-0.128247	2.68571e-05	0.00777909	Hypomethylated in 0	0.128247	2.68571e-05	0.00777909	Hypermethylated in 1
cg05020685	APBB2	0.684122	0.555951	-0.128171	9.47567e-07	0.00224606	Hypomethylated in 0	0.128171	9.47567e-07	0.00224606	Hypermethylated in 1
cg20115218	ANO5	0.4734	0.345242	-0.128158	0.000808875	0.0401451	Hypomethylated in 0	0.128158	0.000808875	0.0401451	Hypermethylated in 1
cg14249876	AEBP1	0.683568	0.555448	-0.128121	2.93351e-05	0.00818051	Hypomethylated in 0	0.128121	2.93351e-05	0.00818051	Hypermethylated in 1
cg00646477	LPO	0.274951	0.146832	-0.128119	0.000140821	0.0167268	Hypomethylated in 0	0.128119	0.000140821	0.0167268	Hypermethylated in 1
cg17508991	HCK	0.499854	0.371759	-0.128095	0.000671222	0.0365221	Hypomethylated in 0	0.128095	0.000671222	0.0365221	Hypermethylated in 1
cg24805875	FAM162B	0.455312	0.327233	-0.128079	2.51306e-05	0.00754148	Hypomethylated in 0	0.128079	2.51306e-05	0.00754148	Hypermethylated in 1
cg13015925	ZIC4	0.472306	0.34425	-0.128056	1.49919e-05	0.00601142	Hypomethylated in 0	0.128056	1.49919e-05	0.00601142	Hypermethylated in 1
cg06551490	ZNF331	0.574084	0.446076	-0.128008	0.000237606	0.021683	Hypomethylated in 0	0.128008	0.000237606	0.021683	Hypermethylated in 1
cg21258057	FLJ16779;NKAIN4	0.361191	0.233198	-0.127994	0.000189323	0.0193146	Hypomethylated in 0	0.127994	0.000189323	0.0193146	Hypermethylated in 1
cg02899206	ADARB2	0.540462	0.412475	-0.127988	9.01624e-05	0.0134638	Hypomethylated in 0	0.127988	9.01624e-05	0.0134638	Hypermethylated in 1
cg01882870	MIR9-3	0.475972	0.347995	-0.127977	4.22747e-05	0.00957222	Hypomethylated in 0	0.127977	4.22747e-05	0.00957222	Hypermethylated in 1
cg06197503	STAC	0.524187	0.396247	-0.12794	3.55991e-06	0.00358397	Hypomethylated in 0	0.12794	3.55991e-06	0.00358397	Hypermethylated in 1
cg11915650	INS-IGF2;IGF2AS;IGF2	0.449143	0.321204	-0.127939	0.000195051	0.0195528	Hypomethylated in 0	0.127939	0.000195051	0.0195528	Hypermethylated in 1
cg09942248	NEUROD1	0.317867	0.189929	-0.127938	0.000581963	0.0339491	Hypomethylated in 0	0.127938	0.000581963	0.0339491	Hypermethylated in 1
cg19974428	TMEM130	0.419428	0.291497	-0.12793	6.55133e-05	0.0116504	Hypomethylated in 0	0.12793	6.55133e-05	0.0116504	Hypermethylated in 1
cg14119999	FAM155A	0.595485	0.467586	-0.127898	3.53414e-05	0.00886742	Hypomethylated in 0	0.127898	3.53414e-05	0.00886742	Hypermethylated in 1
cg19990744	AIFM3	0.415767	0.287872	-0.127895	0.00113557	0.0477154	Hypomethylated in 0	0.127895	0.00113557	0.0477154	Hypermethylated in 1
cg04337096	PPP2R2B	0.467548	0.339676	-0.127872	4.18966e-06	0.00382215	Hypomethylated in 0	0.127872	4.18966e-06	0.00382215	Hypermethylated in 1
cg24041078	BTG4;MIR34C	0.467059	0.339275	-0.127784	0.000501511	0.0314242	Hypomethylated in 0	0.127784	0.000501511	0.0314242	Hypermethylated in 1
cg16658931	SHANK1	0.363261	0.235504	-0.127757	0.000105282	0.0144908	Hypomethylated in 0	0.127757	0.000105282	0.0144908	Hypermethylated in 1
cg09831105	ANKS1B	0.472177	0.344446	-0.127731	2.64152e-05	0.00772277	Hypomethylated in 0	0.127731	2.64152e-05	0.00772277	Hypermethylated in 1
cg16434547	SYNE1	0.392486	0.264772	-0.127714	2.37731e-05	0.00732183	Hypomethylated in 0	0.127714	2.37731e-05	0.00732183	Hypermethylated in 1
cg17462200	TBX5	0.499901	0.372205	-0.127696	0.000287363	0.0237104	Hypomethylated in 0	0.127696	0.000287363	0.0237104	Hypermethylated in 1
cg23085912	AVPR1A	0.292536	0.164845	-0.127691	1.99942e-05	0.00680737	Hypomethylated in 0	0.127691	1.99942e-05	0.00680737	Hypermethylated in 1
cg26988895	GRID2IP	0.422369	0.294681	-0.127689	0.000718837	0.0378749	Hypomethylated in 0	0.127689	0.000718837	0.0378749	Hypermethylated in 1
cg20655405	ZNF543	0.331122	0.203465	-0.127657	0.000152668	0.0174211	Hypomethylated in 0	0.127657	0.000152668	0.0174211	Hypermethylated in 1
cg16655883	ZFR2	0.582792	0.455138	-0.127655	0.000325789	0.0251572	Hypomethylated in 0	0.127655	0.000325789	0.0251572	Hypermethylated in 1
cg23989821	C14orf39	0.695617	0.567993	-0.127624	0.000149621	0.017231	Hypomethylated in 0	0.127624	0.000149621	0.017231	Hypermethylated in 1
cg22063989	RSPO1	0.399412	0.271809	-0.127602	4.46185e-05	0.00983535	Hypomethylated in 0	0.127602	4.46185e-05	0.00983535	Hypermethylated in 1
cg27189087	RAX	0.725346	0.597799	-0.127547	0.000185592	0.0191637	Hypomethylated in 0	0.127547	0.000185592	0.0191637	Hypermethylated in 1
cg24879335	TF	0.458708	0.331208	-0.1275	0.000298709	0.0241778	Hypomethylated in 0	0.1275	0.000298709	0.0241778	Hypermethylated in 1
cg26477573	EPHX3	0.367019	0.239523	-0.127495	0.000388822	0.0276948	Hypomethylated in 0	0.127495	0.000388822	0.0276948	Hypermethylated in 1
cg03092191	UNCX	0.50898	0.381522	-0.127458	1.05696e-05	0.00522492	Hypomethylated in 0	0.127458	1.05696e-05	0.00522492	Hypermethylated in 1
cg03009871	MAGI2	0.459841	0.332429	-0.127412	0.000454485	0.0299772	Hypomethylated in 0	0.127412	0.000454485	0.0299772	Hypermethylated in 1
cg27045999	C15orf26	0.469285	0.341879	-0.127406	4.48596e-05	0.00986526	Hypomethylated in 0	0.127406	4.48596e-05	0.00986526	Hypermethylated in 1
cg08110874	DCLK1	0.493844	0.366445	-0.127398	0.000133185	0.016221	Hypomethylated in 0	0.127398	0.000133185	0.016221	Hypermethylated in 1
cg16737517	ZBTB46	0.355915	0.228537	-0.127377	0.000615116	0.0348781	Hypomethylated in 0	0.127377	0.000615116	0.0348781	Hypermethylated in 1
cg22383888	EOMES	0.61901	0.491667	-0.127343	7.63076e-05	0.0124687	Hypomethylated in 0	0.127343	7.63076e-05	0.0124687	Hypermethylated in 1
cg05151154	SALL1	0.705421	0.578107	-0.127314	3.99272e-06	0.00375711	Hypomethylated in 0	0.127314	3.99272e-06	0.00375711	Hypermethylated in 1
cg22274539	C12orf42	0.602504	0.475224	-0.12728	2.27923e-06	0.00304858	Hypomethylated in 0	0.12728	2.27923e-06	0.00304858	Hypermethylated in 1
cg11983867	MGC87042	0.327207	0.199997	-0.127211	6.8248e-06	0.00445293	Hypomethylated in 0	0.127211	6.8248e-06	0.00445293	Hypermethylated in 1
cg00803088	RET	0.454054	0.326848	-0.127206	0.00121299	0.0492982	Hypomethylated in 0	0.127206	0.00121299	0.0492982	Hypermethylated in 1
cg08878323	DLX5	0.467889	0.340737	-0.127153	1.27785e-05	0.00559081	Hypomethylated in 0	0.127153	1.27785e-05	0.00559081	Hypermethylated in 1
cg12988424	FEZF2	0.617965	0.490878	-0.127088	9.54508e-05	0.0138826	Hypomethylated in 0	0.127088	9.54508e-05	0.0138826	Hypermethylated in 1
cg03336086	THBS4	0.492094	0.365057	-0.127037	0.000143699	0.01686	Hypomethylated in 0	0.127037	0.000143699	0.01686	Hypermethylated in 1
cg16424920	LOC157627	0.521167	0.394139	-0.127028	0.000454485	0.0299772	Hypomethylated in 0	0.127028	0.000454485	0.0299772	Hypermethylated in 1
cg13952031	COL15A1	0.441809	0.31483	-0.126979	0.000205978	0.0201099	Hypomethylated in 0	0.126979	0.000205978	0.0201099	Hypermethylated in 1
cg07836142	ZSCAN23	0.514233	0.387255	-0.126978	7.83309e-05	0.0125798	Hypomethylated in 0	0.126978	7.83309e-05	0.0125798	Hypermethylated in 1
cg03223126	CUX2	0.476544	0.349572	-0.126972	0.000281843	0.0235035	Hypomethylated in 0	0.126972	0.000281843	0.0235035	Hypermethylated in 1
cg02700894	SYN2	0.546016	0.41909	-0.126926	5.49909e-05	0.0108166	Hypomethylated in 0	0.126926	5.49909e-05	0.0108166	Hypermethylated in 1
cg26998537	OTX2	0.705382	0.578462	-0.12692	1.68205e-06	0.00265803	Hypomethylated in 0	0.12692	1.68205e-06	0.00265803	Hypermethylated in 1
cg24109980	SLC18A3;CHAT	0.59026	0.463374	-0.126886	1.03281e-05	0.00519196	Hypomethylated in 0	0.126886	1.03281e-05	0.00519196	Hypermethylated in 1
cg18249173	TBX20	0.426977	0.300092	-0.126885	0.000433568	0.0293365	Hypomethylated in 0	0.126885	0.000433568	0.0293365	Hypermethylated in 1
cg18451022	CYP1B1	0.498381	0.371509	-0.126872	0.000409655	0.028443	Hypomethylated in 0	0.126872	0.000409655	0.028443	Hypermethylated in 1
cg00547077	ZNF132	0.529428	0.402565	-0.126863	2.87682e-07	0.00156614	Hypomethylated in 0	0.126863	2.87682e-07	0.00156614	Hypermethylated in 1
cg18202449	ELAVL4	0.546479	0.419743	-0.126736	1.02685e-05	0.00516897	Hypomethylated in 0	0.126736	1.02685e-05	0.00516897	Hypermethylated in 1
cg18924298	NRN1	0.306227	0.179507	-0.126719	0.000148119	0.0171212	Hypomethylated in 0	0.126719	0.000148119	0.0171212	Hypermethylated in 1
cg14096353	PAX2	0.444987	0.318312	-0.126675	0.000250754	0.0222169	Hypomethylated in 0	0.126675	0.000250754	0.0222169	Hypermethylated in 1
cg04658772	VAT1L	0.341552	0.214892	-0.12666	6.28002e-05	0.0114117	Hypomethylated in 0	0.12666	6.28002e-05	0.0114117	Hypermethylated in 1
cg10126205	TWIST1	0.723956	0.597316	-0.12664	3.20295e-05	0.00856821	Hypomethylated in 0	0.12664	3.20295e-05	0.00856821	Hypermethylated in 1
cg11359210	RGS7BP	0.500774	0.374184	-0.12659	0.000124029	0.0157141	Hypomethylated in 0	0.12659	0.000124029	0.0157141	Hypermethylated in 1
cg10467711	SLC35F3	0.47663	0.350078	-0.126553	0.000392535	0.027827	Hypomethylated in 0	0.126553	0.000392535	0.027827	Hypermethylated in 1
cg20150591	SDK1	0.616721	0.490181	-0.12654	0.00121299	0.0492982	Hypomethylated in 0	0.12654	0.00121299	0.0492982	Hypermethylated in 1
cg09261015	ESX1	0.597256	0.470772	-0.126484	6.69111e-05	0.0117373	Hypomethylated in 0	0.126484	6.69111e-05	0.0117373	Hypermethylated in 1
cg04174211	RNF144A	0.592835	0.466395	-0.126439	0.000269784	0.0230733	Hypomethylated in 0	0.126439	0.000269784	0.0230733	Hypermethylated in 1
cg23664459	INSM2	0.272071	0.145639	-0.126432	5.55801e-05	0.0108414	Hypomethylated in 0	0.126432	5.55801e-05	0.0108414	Hypermethylated in 1
cg11678027	C13orf38	0.363708	0.237286	-0.126422	0.00040006	0.0280787	Hypomethylated in 0	0.126422	0.00040006	0.0280787	Hypermethylated in 1
cg07280482	STAC2	0.283622	0.157204	-0.126418	6.21387e-05	0.0113966	Hypomethylated in 0	0.126418	6.21387e-05	0.0113966	Hypermethylated in 1
cg03004280	ZNF75A	0.471944	0.345643	-0.126301	7.47247e-05	0.0123284	Hypomethylated in 0	0.126301	7.47247e-05	0.0123284	Hypermethylated in 1
cg19194098	ARMC4	0.330008	0.203711	-0.126296	0.000842406	0.0409891	Hypomethylated in 0	0.126296	0.000842406	0.0409891	Hypermethylated in 1
cg14188639	INS-IGF2;IGF2AS;IGF2	0.663718	0.53743	-0.126288	8.64915e-05	0.0132159	Hypomethylated in 0	0.126288	8.64915e-05	0.0132159	Hypermethylated in 1
cg12940822	FBN2	0.528537	0.40225	-0.126288	3.04863e-05	0.00831576	Hypomethylated in 0	0.126288	3.04863e-05	0.00831576	Hypermethylated in 1
cg26686277	CCKBR	0.344037	0.217802	-0.126235	0.000199949	0.0198052	Hypomethylated in 0	0.126235	0.000199949	0.0198052	Hypermethylated in 1
cg02543772	TMEM132C	0.513921	0.387693	-0.126229	0.000579277	0.0338399	Hypomethylated in 0	0.126229	0.000579277	0.0338399	Hypermethylated in 1
cg21657955	TMEM196	0.568254	0.442036	-0.126218	2.2236e-05	0.00710555	Hypomethylated in 0	0.126218	2.2236e-05	0.00710555	Hypermethylated in 1
cg04904385	TWIST1	0.578161	0.451975	-0.126187	2.52704e-05	0.00755316	Hypomethylated in 0	0.126187	2.52704e-05	0.00755316	Hypermethylated in 1
cg14586939	NPY2R	0.489203	0.363018	-0.126185	1.43247e-05	0.00590838	Hypomethylated in 0	0.126185	1.43247e-05	0.00590838	Hypermethylated in 1
cg15556943	PAX1	0.50768	0.381562	-0.126118	1.63234e-05	0.00623811	Hypomethylated in 0	0.126118	1.63234e-05	0.00623811	Hypermethylated in 1
cg22535307	FBN1	0.523224	0.397111	-0.126112	0.000662057	0.0362712	Hypomethylated in 0	0.126112	0.000662057	0.0362712	Hypermethylated in 1
cg27166577	ELOVL4	0.563277	0.437219	-0.126058	0.00026717	0.0229651	Hypomethylated in 0	0.126058	0.00026717	0.0229651	Hypermethylated in 1
cg23250910	ZNF304	0.360318	0.234321	-0.125996	4.41401e-05	0.00977015	Hypomethylated in 0	0.125996	4.41401e-05	0.00977015	Hypermethylated in 1
cg09251429	ROBO3	0.49011	0.364141	-0.125968	0.000680503	0.0367867	Hypomethylated in 0	0.125968	0.000680503	0.0367867	Hypermethylated in 1
cg04830357	PCDHGA1;PCDHGA2	0.459833	0.333876	-0.125958	1.75706e-06	0.00271918	Hypomethylated in 0	0.125958	1.75706e-06	0.00271918	Hypermethylated in 1
cg06749053	MIR125B1;LOC399959	0.601418	0.475525	-0.125894	9.8038e-06	0.00511373	Hypomethylated in 0	0.125894	9.8038e-06	0.00511373	Hypermethylated in 1
cg19305488	APC2	0.435235	0.309345	-0.12589	6.35849e-06	0.00431402	Hypomethylated in 0	0.12589	6.35849e-06	0.00431402	Hypermethylated in 1
cg01815529	PCSK2	0.607737	0.481855	-0.125882	9.74455e-05	0.014031	Hypomethylated in 0	0.125882	9.74455e-05	0.014031	Hypermethylated in 1
cg22400166	C14orf23	0.530859	0.405035	-0.125824	0.000365479	0.0268071	Hypomethylated in 0	0.125824	0.000365479	0.0268071	Hypermethylated in 1
cg21669441	AP3B2	0.549938	0.424151	-0.125787	1.64161e-05	0.00626713	Hypomethylated in 0	0.125787	1.64161e-05	0.00626713	Hypermethylated in 1
cg06639332	C13orf36	0.507497	0.381714	-0.125783	1.24468e-06	0.00245341	Hypomethylated in 0	0.125783	1.24468e-06	0.00245341	Hypermethylated in 1
cg02622316	ZSCAN12	0.433748	0.308018	-0.12573	0.000460941	0.0301851	Hypomethylated in 0	0.12573	0.000460941	0.0301851	Hypermethylated in 1
cg03419885	PKNOX2	0.566183	0.440512	-0.12567	0.00055048	0.0329913	Hypomethylated in 0	0.12567	0.00055048	0.0329913	Hypermethylated in 1
cg05225187	VGF	0.354665	0.229004	-0.125661	0.000209057	0.0202469	Hypomethylated in 0	0.125661	0.000209057	0.0202469	Hypermethylated in 1
cg00580978	LOC283392;TRHDE	0.526725	0.401128	-0.125597	5.73838e-05	0.0109929	Hypomethylated in 0	0.125597	5.73838e-05	0.0109929	Hypermethylated in 1
[truncated: 1,496 more rows]

## Sheet: DMR_results_subtype.age.at.init
probeID	Gene_Symbol	mean.1	mean.0	diffmean.1.0	p.value.1.0	p.value.adj.1.0	status.1.0	diffmean.0.1	p.value.0.1	p.value.adj.0.1	status.0.1
[truncated: 65,535 more rows]
