# Supplementary material for: Epigenetic Modulation, Intratumoral Microbiome, and Immunity in Early-Onset Colorectal Cancer
Source: Cancer Res Commun. 2025 Nov 12;5(11):1985–97. doi: 10.1158/2767-9764.CRC-25-0177 (PMC12606411; doi:10.1158/2767-9764.CRC-25-0177)
Supplement: Supplementary Table S2 — LIST OF GENES WITH HYPOMETHYLATION AND TRANSCRIPTION UPREGULATION IN STARBURST PLOT [file crc-25-0177_supplementary_table_s2_suppst2.xlsx]

## Sheet: Sheet1
SUPPLEMENTARY TABLE 2: LIST OF GENES WITH HYPOMETHYLATION AND TRANSCRIPTION UPREGULATION IN STARBURST PLOT
probeID	distance_TSS	ensembl_gene_id	logFC	logCPM	LR	PValue	FDR	Gene_Symbol	mean.1	mean.0	diffmean.1.0	diffmean.0.1	p.value.1.0	p.value.adj.1.0	p.value.0.1	p.value.adj.0.1	status.1.0	status.0.1	ID	geFDR	geFDR2	meFDR	meFDR2	starburst.status
cg13692476	26	ENSG00000119946	1.57106	-0.349767	49.4602	2.02e-12	2.32e-09	CNNM1	0.618388	0.486792	-0.131596	0.131596	0.000182	0.0314738	0.000182	0.0314738	Hypomethylated	Hypermethylated	ENSG00000119946.cg13692476	-8.63453	8.63453	-1.50205	-1.50205	Up regulated & Hypo methylated
cg16086620	149	ENSG00000100604	2.51031	4.15021	46.0261	1.17e-11	1.24e-08	CHGA	0.602915	0.488116	-0.114799	0.114799	1.31e-05	0.0114324	1.31e-05	0.0114324	Hypomethylated	Hypermethylated	ENSG00000100604.cg16086620	-7.90597	7.90597	-1.94186	-1.94186	Up regulated & Hypo methylated
cg17507573	116	ENSG00000058335	-1.0263	0.894213	13.2705	0.00027	0.0220697	RASGRF1	0.519453	0.382996	-0.136457	0.136457	4.81e-05	0.0186974	4.81e-05	0.0186974	Hypomethylated	Hypermethylated	ENSG00000058335.cg17507573	-1.6562	-1.6562	-1.72822	-1.72822	Down regulated & Hypo methylated
