# Supplementary material for: Epigenetic Modulation, Intratumoral Microbiome, and Immunity in Early-Onset Colorectal Cancer
Source: Cancer Res Commun. 2025 Nov 12;5(11):1985–97. doi: 10.1158/2767-9764.CRC-25-0177 (PMC12606411; doi:10.1158/2767-9764.CRC-25-0177)
Supplement: Supplementary Table S3 — LIST OF DIFFERERNTIALLY METHYLATED GENES GROUPED INTO CANNONICAL PATHWAYS IN EOCRC BY USING IPA [file crc-25-0177_supplementary_table_s3_suppst3.xls]

## Sheet: Sheet0
SUPPLEMENTARY TABLE S3: LIST OF DIFFERERNTIALLY METHYLATED GENES GROUPED INTO CANNONICAL PATHWAYS IN EOCRC BY USING IPA
Ingenuity Canonical Pathways	-log(p-value)	Ratio	z-score	Molecules
CREB Signaling in Neurons	18.8	0.119	-7.889	ADCY1,ADCYAP1R1,ADGRA1,ADGRB1,ADRA1A,ADRA2C,AGTR1,AVPR1A,CACNA1A,CACNA1E,CACNA1H,CACNA1I,CACNG8,CALCR,CAMK2B,CCKBR,CELSR3,CHRM2,CMKLR2,CREB5,CRHR2,DRD4,DRD5,EDNRA,EDNRB,FLT4,GABBR1,GABBR2,GHSR,GNB4,GPR101,GPR139,GPR149,GPR4,GPR6,GPR78,GPR83,GPR85,GRIA1,GRIA3,GRID1,GRID2,GRIK2,GRIK3,GRIN2A,GRIN2C,GRIN2D,GRM2,GRM5,GRM7,GUCY1A1,HCRTR2,HRH2,HTR1E,KDR,NGFR,NMBR,NPBWR1,NPY2R,NTRK3,NTSR1,OPRK1,PDGFRA,PI…
Synaptogenesis Signaling Pathway	13.5	0.137	-6.481	ADCY1,BDNF,CAMK2B,CDH18,CDH22,CDH23,CDH4,CPLX2,CREB5,DAB1,EPHA10,EPHA6,EPHA7,GRIA1,GRIA3,GRIN2A,GRIN2C,GRIN2D,GRM2,GRM5,GRM7,GUCY1A1,HCK,NLGN1,NLGN4X,NLGN4Y,NRXN1,NRXN2,PIK3R5,RASGRF1,RASGRP2,RELN,SNAP25,SNCA,SYN1,SYN2,SYN3,SYT14,SYT5,SYT6,SYT9,THBS4,UNC13A
G-Protein Coupled Receptor Signaling	12.8	0.0953	-5.498	ADCY1,ADCYAP1R1,ADGRA1,ADGRB1,ADRA1A,ADRA2C,AGTR1,AVPR1A,CALCR,CAMK2B,CCKBR,CELSR3,CHRM2,CMKLR2,CNGA3,CREB5,CRHR2,DRD4,DRD5,EDNRA,EDNRB,GABBR1,GABBR2,GHSR,GNB4,GPR101,GPR139,GPR149,GPR4,GPR6,GPR78,GPR83,GPR85,GRM2,GRM5,GRM7,GUCY1A1,HCRTR2,HRH2,HTR1E,KCNN1,KCNQ2,LATS2,MAP3K13,NMBR,NPBWR1,NPY2R,NTSR1,OPRK1,PAK3,PAK5,PDE1B,PDE1C,PDE4A,PDE4C,PDE4D,PDE8B,PIK3R5,PRKCB,PRKCG,PTGER3,QRFPR,RGS10,RXFP3,S1P…
S100 Family Signaling Pathway	12.3	0.0908	-8.367	ADCYAP1R1,ADGRA1,ADGRB1,ADRA1A,ADRA2C,AGTR1,AVPR1A,BDNF,CACNA1A,CACNA1E,CACNA1H,CACNA1I,CACNG8,CALCR,CAMK2B,CCKBR,CELSR3,CHRM2,CMKLR2,CREB5,CRHR2,DRD4,DRD5,EDNRA,EDNRB,ESR1,GABBR1,GABBR2,GHSR,GPR101,GPR139,GPR149,GPR4,GPR6,GPR78,GPR83,GPR85,GRM2,GRM5,GRM7,HCRTR2,HRH2,HTR1E,IRAK3,MMP16,MMP2,MMP9,NGF,NMBR,NOX4,NPBWR1,NPY2R,NTSR1,OPRK1,PIK3R5,PRKCB,PRKCG,PTGER3,QRFPR,RXFP3,RYR2,S1PR1,SSTR2,TCF7,VEGF…
Breast Cancer Regulation by Stathmin1	11.1	0.096	-7.216	ADCYAP1R1,ADGRA1,ADGRB1,ADRA1A,ADRA2C,AGTR1,AVPR1A,CALCR,CAMK2B,CCKBR,CELSR3,CHRM2,CMKLR2,CREB5,CRHR2,DRD4,DRD5,EDNRA,EDNRB,GABBR1,GABBR2,GHSR,GNB4,GPR101,GPR139,GPR149,GPR4,GPR6,GPR78,GPR83,GPR85,GRM2,GRM5,GRM7,HCRTR2,HRH2,HTR1E,MMP2,MMP9,NMBR,NPBWR1,NPY2R,NTSR1,OPRK1,PIK3R5,PPP1R3C,PPP2R2B,PPP2R2C,PRKCB,PRKCG,PTGER3,QRFPR,RXFP3,S1PR1,SSTR2,VEGFC,VIPR2
GABAergic Receptor Signaling Pathway (Enhanced)	9.95	0.173	-0.816	ADCY1,CACNA1A,CACNA1E,CACNA1H,CACNA1I,CACNG8,GABBR1,GABBR2,GABRA1,GABRD,GABRQ,GAD1,GAD2,GNB4,GRIN2A,GRIN2C,GRIN2D,GUCY1A1,NLGN1,NLGN4X,NLGN4Y,NRXN1,NRXN2,SLC32A1
Phagosome Formation	8.47	0.082	-7.55	ADCYAP1R1,ADGRA1,ADGRB1,ADRA1A,ADRA2C,AGTR1,APBB1IP,AVPR1A,CALCR,CCKBR,CELSR3,CHRM2,CMKLR2,CR1,CRHR2,DRD4,DRD5,EDNRA,EDNRB,GABBR1,GABBR2,GHSR,GPR101,GPR139,GPR149,GPR4,GPR6,GPR78,GPR83,GPR85,GRM2,GRM5,GRM7,HCK,HCRTR2,HRH2,HTR1E,ITGA11,ITGA4,ITGA8,NMBR,NPBWR1,NPY2R,NTSR1,OPRK1,PAK3,PAK5,PIK3R5,PRKCB,PRKCG,PTGER3,QRFPR,RXFP3,S1PR1,SSTR2,VAV3,VIPR2
Amyotrophic Lateral Sclerosis Signaling	8.39	0.172	-3.742	CACNA1A,CACNA1E,CACNG8,GDNF,GRIA1,GRIA3,GRID1,GRID2,GRIK2,GRIK3,GRIN2A,GRIN2C,GRIN2D,HECW1,NEFH,NEFL,NEFM,NOS1,PIK3R5,VEGFC
cAMP-mediated signaling	8.26	0.123	-4.041	ADCY1,ADRA2C,AGTR1,AKAP12,CAMK2B,CHRM2,CNGA3,CREB5,DRD4,DRD5,GABBR1,GABBR2,GRM2,GRM7,GUCY1A1,HRH2,HTR1E,OPRK1,PDE1B,PDE1C,PDE4A,PDE4C,PDE4D,PDE8B,PKIA,PTGER3,RGS10,S1PR1,VIPR2
Circadian Rhythm Signaling	8.15	0.116	#NUM!	ADCY1,ADCYAP1,ADCYAP1R1,BDNF,CACNA1A,CACNA1E,CACNA1H,CACNA1I,CACNG8,CAMK2B,CREB5,FBXL21P,GAD1,GNB4,GRIA1,GRIA3,GRIN2A,GRIN2C,GRIN2D,GRP,GUCY1A1,HCK,NGF,NGFR,NOS1,PRKCB,PRKCG,RYR1,RYR2,RYR3,VIPR2
Glutaminergic Receptor Signaling Pathway (Enhanced)	7.76	0.105	-3.087	ADCY1,BDNF,CACNA1A,CACNA1E,CACNA1H,CACNA1I,CACNG8,CAMK2B,CREB5,GABBR1,GABBR2,GABRA1,GABRD,GABRQ,GRIA1,GRIA3,GRIK2,GRIK3,GRIN2A,GRIN2C,GRIN2D,GRM2,GRM5,GRM7,GUCY1A1,KCNK10,KCNK2,KCNK9,PIK3R5,PRKCB,PRKCG,SHANK1,SHANK3,SNAP25
Glutamate Receptor Signaling	7.24	0.212	-3.317	GNB4,GRIA1,GRIA3,GRID1,GRID2,GRIK2,GRIK3,GRIN2A,GRIN2C,GRIN2D,GRM2,GRM5,GRM7,SLC17A6
