# Supplementary material for: Epigenetic Modulation, Intratumoral Microbiome, and Immunity in Early-Onset Colorectal Cancer
Source: Cancer Res Commun. 2025 Nov 12;5(11):1985–97. doi: 10.1158/2767-9764.CRC-25-0177 (PMC12606411; doi:10.1158/2767-9764.CRC-25-0177)
Supplement: Supplementary Table S4 — LIST OF GENES GROUPED INTO CANNONICAL PATHWAYS IN EOCRC FROM TCGA BY USING IPA [file crc-25-0177_supplementary_table_s4_suppst4.xls]

## Sheet: Sheet1
SUPPLEMENTARY TABLE S4: LIST OF GENES GROUPED INTO CANNONICAL PATHWAYS IN EOCRC FROM TCGA BY USING IPA
Ingenuity Canonical Pathways	-log(p-value)	Ratio	z-score	Molecules
Class A/1 (Rhodopsin-like receptors)	8.31	0.0849	2.502	ACKR4,ADRA2C,CCL19,CCL21,CCL25,CCR7,CNR1,CXCL5,CXCR1,CXCR2,CXCR4,CXCR5,EDN2,EDNRA,FFAR2,FPR2,GAL,GPR18,GRPR,HCAR2,NTSR1,OXGR1,PROK2,PTGDR,PTGER2,SSTR2,SSTR5
Activated PKN1 stimulates transcription of AR regulated genes KLK2 and KLK3	8.16	0.321	-3	H2AC14,H2AC20,H2AC7,H2BC11,H2BC13,H2BC15,H2BC17,H2BC9,KLK3
Granulocyte Adhesion and Diapedesis	7.89	0.106	#NUM!	ACKR4,CCL19,CCL21,CCL25,CCR7,CSF3R,CXCL17,CXCL5,CXCR1,CXCR2,CXCR4,CXCR5,FPR2,IL1B,IL1RL1,IL1RN,MMP7,MMP8,SELL,TNFRSF11B
DNA Damage/Telomere Stress Induced Senescence	7.36	0.196	-3.317	H1-3,H1-4,H1-5,H2AC14,H2AC20,H2AC7,H2BC11,H2BC13,H2BC15,H2BC17,H2BC9
DNA methylation	7.14	0.308	-2.828	H2AC14,H2AC20,H2AC7,H2BC11,H2BC13,H2BC15,H2BC17,H2BC9
Pathogen Induced Cytokine Storm Signaling Pathway	6.91	0.0728	2.502	CCL19,CCL21,CCL25,COL16A1,COL2A1,COL4A4,CSF2RB,CXCL17,CXCL5,CXCR1,CXCR2,CXCR4,FASLG,IL18R1,IL1B,IL1RL1,IL1RN,LEP,MAPK15,NLRP3,NLRP6,OSM,PRF1,RORC,TLR10,TNFRSF11B,TNFSF8
SIRT1 negatively regulates rRNA expression	6.73	0.276	-2.828	H2AC14,H2AC20,H2AC7,H2BC11,H2BC13,H2BC15,H2BC17,H2BC9
Agranulocyte Adhesion and Diapedesis	6.45	0.0905	#NUM!	ACKR4,CCL19,CCL21,CCL25,CCR7,CXCL17,CXCL5,CXCR1,CXCR2,CXCR4,CXCR5,IL1B,IL1RN,MMP7,MMP8,MYH11,MYH3,MYH7B,SELL
Amyloid fiber formation	6.14	0.151	-1.508	H2AC14,H2AC20,H2AC7,H2BC11,H2BC13,H2BC15,H2BC17,H2BC9,LTF,SNCA,SNCAIP
PRC2 methylates histones and DNA	6.04	0.229	-2.828	H2AC14,H2AC20,H2AC7,H2BC11,H2BC13,H2BC15,H2BC17,H2BC9
ERCC6 (CSB) and EHMT2 (G9a) positively regulate rRNA expression	5.84	0.216	-2.828	H2AC14,H2AC20,H2AC7,H2BC11,H2BC13,H2BC15,H2BC17,H2BC9
CREB Signaling in Neurons	5.81	0.0558	2.263	ACKR4,ADCY1,ADGRB2,ADGRG2,ADGRG3,ADGRV1,ADRA2C,BMP6,CACNA1E,CACNB4,CCR7,CNR1,CREB3L3,CXCR1,EDNRA,FFAR2,FPR2,GPR18,GPR82,GPR83,GRIN2B,GRIN2C,GRM1,GRPR,HCAR2,IGF1,NTSR1,OXGR1,PRKCG,PTGDR,PTGER2,SHC3,SSTR2,SSTR5
Phagosome Formation	5.75	0.0531	2.466	ACKR4,ADGRB2,ADGRG2,ADGRG3,ADGRV1,ADRA2C,CARD9,CCR7,CD36,CNR1,CR1,CR2,CXCR1,EDNRA,FFAR2,FPR2,GPR18,GPR82,GPR83,GRM1,GRPR,HCAR2,LBP,MAPK15,MYH11,MYH3,MYH7B,NTSR1,OXGR1,PLAAT5,PRKCG,PTGDR,PTGER2,SSTR2,SSTR5,TLR10,TTN
NoRC negatively regulates rRNA expression	5.75	0.211	-2.828	H2AC14,H2AC20,H2AC7,H2BC11,H2BC13,H2BC15,H2BC17,H2BC9
Transcriptional regulation of granulopoiesis	5.72	0.176	-2.333	CSF3R,H2AC14,H2AC20,H2AC7,H2BC11,H2BC13,H2BC15,H2BC17,H2BC9
Airway Pathology in Chronic Obstructive Pulmonary Disease	5.54	0.11	#NUM!	APOD,FASLG,FGF11,FGF13,FGF19,FGF9,IL1B,LEP,MMP8,OSM,PAEP,PRF1,TNFSF8
S100 Family Signaling Pathway	5.5	0.0505	2.402	ACKR4,ADGRB2,ADGRG2,ADGRG3,ADGRV1,ADRA2C,BDNF,CACNA1E,CACNB4,CCR7,CD36,CNR1,CREB3L3,CXCR1,EDNRA,ESR2,FFAR2,FPR2,GPR18,GPR82,GPR83,GRM1,GRPR,HCAR2,IL1B,KLK3,MAPK15,MMP7,MMP8,NKX2-1,NOX4,NTSR1,OXGR1,PRKCG,PTGDR,PTGER2,S100A4,SSTR2,SSTR5
Molecular Mechanisms of Cancer	5.19	0.0478	3.28	ACKR4,ADCY1,ADGRB2,ADGRG2,ADGRG3,ADGRV1,ADRA2C,APC2,BMP6,CCR7,CNR1,CSF2RB,CXCR1,CXCR2,EDN2,EDNRA,FASLG,FFAR2,FPR2,GPR18,GPR82,GPR83,GRM1,GRPR,HCAR2,IGF1,IL18R1,IL1B,IL1RL1,IL7R,MMP7,MMP8,NTSR1,OXGR1,PRKCG,PTGDR,PTGER2,RASGRF1,SHC3,SSTR2,SSTR5
G alpha (i) signalling events	5.09	0.0734	2.065	ADCY1,ADRA2C,CCL19,CCL21,CCL25,CCR7,CNR1,CXCL5,CXCR1,CXCR2,CXCR4,CXCR5,FPR2,GAL,GPR18,HCAR2,OXGR1,SSTR2,SSTR5
Hepatic Fibrosis / Hepatic Stellate Cell Activation	5.01	0.0825	#NUM!	CCL21,CCR7,COL16A1,COL2A1,COL4A4,EDNRA,FASLG,IGF1,IL1B,IL1RL1,LBP,LEP,MYH11,MYH3,MYH7B,TNFRSF11B
Gene Silencing by RNA	4.99	0.116	-2.714	H2AC14,H2AC20,H2AC7,H2BC11,H2BC13,H2BC15,H2BC17,H2BC9,MAEL,PIWIL1,TDRD1
Meiotic recombination	4.95	0.167	-2.828	H2AC14,H2AC20,H2AC7,H2BC11,H2BC13,H2BC15,H2BC17,H2BC9
Nucleosome assembly	4.88	0.163	-2.828	H2AC14,H2AC20,H2AC7,H2BC11,H2BC13,H2BC15,H2BC17,H2BC9
Activation of anterior HOX genes in hindbrain during early embryogenesis	4.84	0.123	-3.162	H2AC14,H2AC20,H2AC7,H2BC11,H2BC13,H2BC15,H2BC17,H2BC9,HOXA2,HOXA4
Breast Cancer Regulation by Stathmin1	4.74	0.052	1.826	ACKR4,ADGRB2,ADGRG2,ADGRG3,ADGRV1,ADRA2C,BMP6,CCR7,CNR1,CREB3L3,CXCR1,EDNRA,FFAR2,FPR2,GPR18,GPR82,GPR83,GRM1,GRPR,HCAR2,IGF1,NTSR1,OXGR1,PPP2R2C,PRKCG,PTGDR,PTGER2,SHC3,SSTR2,SSTR5,TUBB2B
B-WICH complex positively regulates rRNA expression	4.68	0.154	-2.828	H2AC14,H2AC20,H2AC7,H2BC11,H2BC13,H2BC15,H2BC17,H2BC9
LPS/IL-1 Mediated Inhibition of RXR Function	4.59	0.07	1.89	ALDH1A2,CHST1,CHST4,CPT1C,CYP3A4,FABP4,FMO2,GSTA1,HS3ST3B1,HS3ST4,IL1B,IL1RL1,IL1RN,LBP,LIPC,SULT1C4,SULT1E1,TNFRSF11B
Meiotic synapsis	4.5	0.145	-2.828	H2AC14,H2AC20,H2AC7,H2BC11,H2BC13,H2BC15,H2BC17,H2BC9
Keratinization	4.48	0.0748	-2	DSC3,DSG1,KRT13,KRT14,KRT16,KRT6C,KRT7,KRT81,PKP1,SPRR1B,SPRR2A,SPRR2D,SPRR2E,SPRR3,TCHH,TGM1
Xenobiotic Metabolism CAR Signaling Pathway	4.41	0.0773	1.291	ALDH1A2,CHST1,CHST4,CYP3A4,FMO2,GSTA1,HS3ST3B1,HS3ST4,PPP2R2C,PRKCG,SULT1C4,SULT1E1,UGT2B10,UGT2B4,UGT2B7
Senescence-Associated Secretory Phenotype (SASP)	4.4	0.123	-2.333	H2AC14,H2AC20,H2AC7,H2BC11,H2BC13,H2BC15,H2BC17,H2BC9,VENTX
RUNX1 regulates megakaryocyte differentiation and platelet function	4.33	0.138	#NUM!	H2AC14,H2AC20,H2AC7,H2BC11,H2BC13,H2BC15,H2BC17,H2BC9
Pre-NOTCH Expression and Processing	4.26	0.118	-2.333	H2AC14,H2AC20,H2AC7,H2BC11,H2BC13,H2BC15,H2BC17,H2BC9,MAMLD1
Glycogen Degradation III	3.8	0.308	-1	MGAM,PGM5,PYGB,PYGM
G-Protein Coupled Receptor Signaling	3.76	0.0454	1.768	ACKR4,ADCY1,ADGRB2,ADGRG2,ADGRG3,ADGRV1,ADRA2C,CCR7,CNR1,CREB3L3,CXCR1,CXCR2,DUSP9,EDNRA,EYA2,FFAR2,FPR2,GPR18,GPR82,GPR83,GRM1,GRPR,HCAR2,NTSR1,OXGR1,PRKCG,PTGDR,PTGER2,SHC3,SSTR2,SSTR5,TTN
Wound Healing Signaling Pathway	3.65	0.0635	1	COL16A1,COL2A1,COL4A4,FASLG,IL1B,IL1RL1,IL1RN,KRT16,KRT6C,LEP,MMP8,OSM,SHC3,TNFRSF11B,TNFSF8,TRPA1
Telomere Maintenance	3.61	0.11	-2.828	H2AC14,H2AC20,H2AC7,H2BC11,H2BC13,H2BC15,H2BC17,H2BC9
Tumor Microenvironment Pathway	3.58	0.0718	0.832	CXCR4,FASLG,FGF11,FGF13,FGF19,FGF9,IDO1,IGF1,IL1B,LEP,MMP7,MMP8,OSM
FXR/RXR Activation	3.44	0.0695	-1.941	CYP3A4,FASLG,FGF19,GSTA1,IL1B,IL1RN,LEP,LIPC,MTTP,NLRP3,OSM,TNFSF8,UGT2B4
Neuroinflammation Signaling Pathway	3.4	0.0564	1.069	BDNF,BIRC7,CREB3L3,FASLG,GABRA2,GABRA4,GABRP,GAD1,GRIN2B,GRIN2C,IL1B,KLK3,MAPK15,NLRP3,NOX4,PRKCG,SNCA,TLR10
Chondroitin Sulfate Biosynthesis	3.35	0.115	1.134	B3GAT2,CHST1,CHST4,HS3ST3B1,HS3ST4,SULT1C4,SULT1E1
Xenobiotic Metabolism Signaling	3.33	0.0574	#NUM!	ALDH1A2,CHST1,CHST4,CYP1B1,CYP3A4,FMO2,GSTA1,HS3ST3B1,HS3ST4,IL1B,PPP2R2C,PRKCG,SULT1C4,SULT1E1,UGT2B10,UGT2B4,UGT2B7
Glutaminergic Receptor Signaling Pathway (Enhanced)	3.28	0.055	-0.471	ADCY1,BDNF,CACNA1E,CACNB4,CREB3L3,DGKH,GABRA2,GABRA4,GABRP,GRIN2B,GRIN2C,GRM1,KCNK3,PLAAT5,PRKCG,SCN2A,SCN5A,SNAP25
Xenobiotic Metabolism PXR Signaling Pathway	3.27	0.0667	1.387	ALDH1A2,CHST1,CHST4,CYP3A4,GSTA1,HS3ST3B1,HS3ST4,PRKCG,SULT1C4,SULT1E1,UGT2B10,UGT2B4,UGT2B7
Dermatan Sulfate Biosynthesis	3.26	0.111	1.134	B3GAT2,CHST1,CHST4,HS3ST3B1,HS3ST4,SULT1C4,SULT1E1
DNA Replication Pre-Initiation	3.22	0.0865	-2.333	CDC6,H2AC14,H2AC20,H2AC7,H2BC11,H2BC13,H2BC15,H2BC17,H2BC9
Oxidative Stress Induced Senescence	3.13	0.093	-2.828	H2AC14,H2AC20,H2AC7,H2BC11,H2BC13,H2BC15,H2BC17,H2BC9
Prednisone ADME	3.06	0.333	#NUM!	CYP3A4,SERPINA6,UGT2B7
Dermatan Sulfate Biosynthesis (Late Stages)	3.05	0.12	1.633	CHST1,CHST4,HS3ST3B1,HS3ST4,SULT1C4,SULT1E1
Synaptogenesis Signaling Pathway	3	0.0536	-1	ADCY1,BDNF,CACNB4,CREB3L3,EFNB3,EPHA7,EPHB1,EPHB6,GRIN2B,GRIN2C,GRM1,LRRTM2,RASGRF1,RASGRP2,SHC3,SNAP25,SNCA
Serotonin Receptor Signaling	2.91	0.0467	1.279	ADCY1,ADIPOQ,ADRA2C,BDNF,CACNA1E,CACNB4,CCR7,CD38,CREB3L3,FFAR2,H3C14,H3C3,IL1B,IL1RL1,LEP,PLAAT5,PLIN1,PRKCG,RASGRF1,TGM1,TRPA1,TTN
Chondroitin Sulfate Biosynthesis (Late Stages)	2.91	0.113	1.633	CHST1,CHST4,HS3ST3B1,HS3ST4,SULT1C4,SULT1E1
Circadian Rhythm Signaling	2.9	0.056	#NUM!	ADCY1,BDNF,CACNA1E,CACNB4,CREB3L3,GAD1,GRIN2B,GRIN2C,GRPR,H3C14,H3C3,HLF,KLK3,PRKCG,RORC
Neutrophil degranulation	2.86	0.0462	1.706	ADGRG3,ALOX5,ANPEP,CD36,CR1,CXCR1,CXCR2,DSG1,FPR2,HBB,HSPA6,IRAG2,LTF,MGAM,MME,MMP8,OLR1,PKP1,PYGB,SELL,SERPINA3,SNAP25
ESR-mediated signaling	2.83	0.0763	-2.828	ESR2,H2AC14,H2AC20,H2AC7,H2BC11,H2BC13,H2BC15,H2BC17,H2BC9
Cardiac Hypertrophy Signaling (Enhanced)	2.79	0.0441	3.13	ADCY1,ADRA2C,CACNA1E,CACNB4,CSF2RB,CTF1,CXCR1,CXCR2,EDNRA,FASLG,FGF11,FGF13,FGF19,FGF9,IGF1,IL18R1,IL1B,IL1RL1,IL7R,LEP,OSM,PRKCG,TNFRSF11B,TNFSF8
Surfactant metabolism	2.79	0.174	0	CSF2RB,SFTPA2,SFTPC,SLC34A2
Glycogen Degradation II	2.78	0.273	#NUM!	PGM5,PYGB,PYGM
Neurexins and neuroligins	2.75	0.105	-1.633	EPB41L3,GRIN2B,GRIN2C,GRM1,LRRTM1,LRRTM2
Hepatic Cholestasis	2.74	0.0583	2.496	ADCY1,CYP3A4,FASLG,FGF19,IL1B,IL1RL1,IL1RN,LBP,LEP,OSM,PRKCG,TNFRSF11B,TNFSF8
LXR/RXR Activation	2.7	0.0732	-1	APOA2,APOD,CD36,IL1B,IL1RL1,IL1RN,LBP,TF,TNFRSF11B
DNA Double Strand Break Response	2.67	0.102	-1.633	EYA2,H2BC11,H2BC13,H2BC15,H2BC17,H2BC9
Mitotic Prophase	2.62	0.0777	-2.828	H2AC14,H2AC20,H2AC7,H2BC11,H2BC13,H2BC15,H2BC17,H2BC9
Intrinsic Prothrombin Activation Pathway	2.6	0.119	-0.447	COL2A1,F5,KLK15,KLK3,KLK4
NAD Signaling Pathway	2.6	0.0658	-0.632	BMP6,CD38,H1-3,H1-4,H1-5,H2BC15,H2BC17,H2BC8,IGF1,NKX2-1
Cardiac conduction	2.54	0.0692	0.333	CORIN,FGF11,FGF13,FKBP1B,KCNK3,MME,SCN2A,SCN5A,SLC8A2
