# Supplementary material for: Epigenetic Modulation, Intratumoral Microbiome, and Immunity in Early-Onset Colorectal Cancer
Source: Cancer Res Commun. 2025 Nov 12;5(11):1985–97. doi: 10.1158/2767-9764.CRC-25-0177 (PMC12606411; doi:10.1158/2767-9764.CRC-25-0177)
Supplement: Supplementary Table S5 — LIST OF GENES GROUPED INTO CANNONICAL PATHWAYS IN EOCRC FROM ORIEN BY USING IPA [file crc-25-0177_supplementary_table_s5_suppst5.xls]

## Sheet: Sheet0
SUPPLEMENTARY TABLE S5: LIST OF GENES GROUPED INTO CANNONICAL PATHWAYS IN EOCRC FROM ORIEN BY USING IPA
Ingenuity Canonical Pathways	-log(p-value)	Ratio	z-score	Molecules
Class A/1 (Rhodopsin-like receptors)	9	0.0975	1.257	ADRA1A,ADRA1B,ADRA1D,AGTR1,C5AR2,CCL20,CCL28,CHRM3,CHRM5,CXCL10,CXCL11,CXCL5,CXCL9,EDN2,FSHR,GPR143,GPR17,HCRTR1,HTR1D,INSL3,LHCGR,MC1R,NPSR1,NTSR1,PLPPR2,PLPPR3,PTGDR,PTGIR,TACR1,XCL1,XK
S100 Family Signaling Pathway	7.78	0.0647	3.96	ADCYAP1R1,ADGRA2,ADGRB1,ADGRB3,ADGRD1,ADGRG7,ADRA1A,ADRA1B,ADRA1D,AGTR1,C5AR2,CACNA1G,CCL20,CD36,CHRM3,CHRM5,DEFA5,DEFA6,FSHR,GABBR1,GPR143,GPR146,GPR152,GPR162,GPR17,GPR173,GPR27,GPR45,GPR78,GPR83,GRM1,GRM6,GRM7,HCRTR1,HTR1D,IL12B,LHCGR,MC1R,MMP19,MMP23B,MMP3,NOX1,NTSR1,PLA2G5,PTGDR,PTGIR,PTH1R,TACR1,TCF7L1,TGFB3
CREB Signaling in Neurons	7.38	0.069	4.629	ADCY1,ADCY5,ADCYAP1R1,ADGRA2,ADGRB1,ADGRB3,ADGRD1,ADGRG7,ADRA1A,ADRA1B,ADRA1D,AGTR1,C5AR2,CACNA1G,CHRM3,CHRM5,FSHR,GABBR1,GPR143,GPR146,GPR152,GPR162,GPR17,GPR173,GPR27,GPR45,GPR78,GPR83,GRM1,GRM6,GRM7,HCRTR1,HTR1D,IGF1,LHCGR,MC1R,NTRK3,NTSR1,PTGDR,PTGIR,PTH1R,TACR1
Breast Cancer Regulation by Stathmin1	7.19	0.0688	4.529	ADCYAP1R1,ADGRA2,ADGRB1,ADGRB3,ADGRD1,ADGRG7,ADRA1A,ADRA1B,ADRA1D,AGTR1,AURKA,C5AR2,CAMK1G,CHRM3,CHRM5,FSHR,GABBR1,GPR143,GPR146,GPR152,GPR162,GPR17,GPR173,GPR27,GPR45,GPR78,GPR83,GRM1,GRM6,GRM7,HCRTR1,HTR1D,IGF1,LHCGR,MC1R,NTSR1,PTGDR,PTGIR,PTH1R,TACR1,TUBB4A
Phagosome Formation	7.03	0.0646	5.217	ADCYAP1R1,ADGRA2,ADGRB1,ADGRB3,ADGRD1,ADGRG7,ADRA1A,ADRA1B,ADRA1D,AGTR1,C5AR2,CD36,CHRM3,CHRM5,FSHR,GABBR1,GPR143,GPR146,GPR152,GPR162,GPR17,GPR173,GPR27,GPR45,GPR78,GPR83,GRM1,GRM6,GRM7,HCRTR1,HTR1D,ITGA10,LHCGR,MARCO,MC1R,MYH1,MYH2,NTSR1,PAK3,PLA2G5,PLAAT2,PTGDR,PTGIR,PTH1R,TACR1
G-Protein Coupled Receptor Signaling	6.89	0.0638	4.919	ADCY1,ADCY5,ADCYAP1R1,ADGRA2,ADGRB1,ADGRB3,ADGRD1,ADGRG7,ADRA1A,ADRA1B,ADRA1D,AGTR1,C5AR2,CHRM3,CHRM5,ENPP6,FSHR,GABBR1,GPR143,GPR146,GPR152,GPR162,GPR17,GPR173,GPR27,GPR45,GPR78,GPR83,GRM1,GRM6,GRM7,HCRTR1,HTR1D,LHCGR,MC1R,MEGF6,NPR3,NTSR1,PAK3,PREX1,PTGDR,PTGIR,PTH1R,RGS4,TACR1
Molecular Mechanisms of Cancer	6.4	0.0583	4.808	ADCY1,ADCY5,ADCYAP1R1,ADGRA2,ADGRB1,ADGRB3,ADGRD1,ADGRG7,ADRA1A,ADRA1B,ADRA1D,AGTR1,APC2,AURKA,C5AR2,CHRM3,CHRM5,EDN2,FSHR,GABBR1,GPR143,GPR146,GPR152,GPR162,GPR17,GPR173,GPR27,GPR45,GPR78,GPR83,GRM1,GRM6,GRM7,HCRTR1,HTR1D,IGF1,ITGA10,LHCGR,MC1R,MMP19,MMP23B,MMP3,NTSR1,PAK3,PTGDR,PTGIR,PTH1R,TACR1,TCF7L1,TGFB3
cAMP-mediated signaling	5.66	0.089	3.13	ADCY1,ADCY5,AGTR1,AKAP12,CAMK1G,CHRM3,CHRM5,ENPP6,FSHR,GABBR1,GPR17,GRM6,GRM7,HTR1D,LHCGR,MC1R,NPR3,PTGDR,PTGIR,PTH1R,RGS4
Neurexins and neuroligins	4.66	0.158	3	DLG2,GRM1,HOMER2,LRRTM3,NLGN3,NRXN2,SHANK1,SHANK3,SYT2
G alpha (q) signalling events	4.6	0.0914	2	ADRA1A,ADRA1B,ADRA1D,AGTR1,CHRM3,CHRM5,EDN2,GPR143,GPR17,GRM1,HCRTR1,NPSR1,NTSR1,RGS4,TACR1,XCL1
G alpha (s) signalling events	4.36	0.0966	3.742	ADCY1,ADCY5,ADCYAP1R1,FSHR,GPR27,GPR45,GPR83,INSL3,LHCGR,MC1R,NPSR1,PTGDR,PTGIR,PTH1R
Receptor-type tyrosine-protein phosphatases	3.79	0.25	2.236	NTRK3,PPFIA4,PTPRS,SLITRK4,SLITRK5
Agranulocyte Adhesion and Diapedesis	3.66	0.0762	#NUM!	CCL14,CCL15,CCL20,CCL28,CLDN11,CLDN16,CXCL10,CXCL11,CXCL5,CXCL9,MMP19,MMP23B,MMP3,MYH1,MYH2,XCL1
Gαs Signaling	3.17	0.0873	2.714	ADCY1,ADCY5,CHRM3,CHRM5,FSHR,LHCGR,MC1R,PTGDR,PTGIR,PTH1R,RYR1
Granulocyte Adhesion and Diapedesis	3.15	0.0741	#NUM!	CCL14,CCL15,CCL20,CCL28,CLDN11,CLDN16,CXCL10,CXCL11,CXCL5,CXCL9,MMP19,MMP23B,MMP3,XCL1
Pathogen Induced Cytokine Storm Signaling Pathway	2.86	0.0566	-0.218	ADRA1A,CCL14,CCL15,CCL20,CCL28,COL11A2,COL16A1,COL25A1,CSF2,CXCL10,CXCL11,CXCL5,CXCL9,IL12B,IL17A,LEP,NLRP12,RYR1,SLC2A14,TGFB3,XCL1
Airway Pathology in Chronic Obstructive Pulmonary Disease	2.84	0.0847	#NUM!	APOD,CCL20,CSF2,FGF11,IL12B,IL17A,LCN15,LCN2,LEP,TGFB3
Pathogenesis of Multiple Sclerosis	2.83	0.333	#NUM!	CXCL10,CXCL11,CXCL9
Airway Inflammation in Asthma	2.73	0.152	#NUM!	CCL20,CSF2,IL12B,IL17A,TGFB3
Potassium Channels	2.7	0.0874	3	GABBR1,KCNA1,KCNB1,KCND2,KCNG1,KCNJ5,KCNK3,KCNQ5,KCNV2
Eicosanoid Signaling	2.54	0.1	#NUM!	ALOX12B,LTC4S,PLA2G5,PLAAT2,PTGDR,PTGIR,PTGIS
Cardiac conduction	2.53	0.0769	3.162	ATP1A2,ATP1B2,ATP2B2,ATP2B3,FGF11,FXYD1,KCND2,KCNK3,RYR1,SCN7A
Differential Regulation of Cytokine Production in Intestinal Epithelial Cells by IL-17A and IL-17F	2.5	0.174	-2	CSF2,IL12B,IL17A,LCN2
Apelin Cardiac Fibroblast Signaling Pathway	2.5	0.174	-1	AGTR1,PRKAA2,SERPINE1,TGFB3
