# Supplementary material for: Epigenetic Modulation, Intratumoral Microbiome, and Immunity in Early-Onset Colorectal Cancer
Source: Cancer Res Commun. 2025 Nov 12;5(11):1985–97. doi: 10.1158/2767-9764.CRC-25-0177 (PMC12606411; doi:10.1158/2767-9764.CRC-25-0177)
Supplement: Supplementary Table S8 — CORRELATION BETWEEN IMMUNE CELLS AND MICROBES IN ORIEN [file crc-25-0177_supplementary_table_s8_suppst8.xlsx]

## Sheet: Supplementary Table S8
SUPPLEMENTARY TABLE S8: CORRELATION BETWEEN IMMUNE CELLS AND MICROBES IN ORIEN
sample	B.cells.naive	B.cells.memory	Plasma.cells	T.cells.CD8	T.cells.CD4.naive	T.cells.CD4.memory.resting	T.cells.CD4.memory.activated	T.cells.follicular.helper	T.cells.regulatory..Tregs.	T.cells.gamma.delta	NK.cells.resting	NK.cells.activated	Monocytes	Macrophages.M0	Macrophages.M1	Macrophages.M2	Dendritic.cells.resting	Dendritic.cells.activated	Mast.cells.resting	Mast.cells.activated	Eosinophils	Neutrophils
SL204960	0	0.138158	0.0571312	0	0.0425613	0.23961	0	0	0	0	0.0363342	0	0.0237876	0.291095	0.00251008	0.0814648	0	0	0	0.0795154	0.00783301	0
SL204968	0	0.0751341	0.0139435	0.0543978	0	0.203626	0	0.00890189	0	0	0	0.00107307	0.0218006	0.119796	0.0116816	0.226017	0.0464716	0	0.217157	0	0	0
SL218346	0	0.0548445	0.0713022	0.100325	0	0.372165	0	0.00372537	0	0	0	0.00543468	0.0823216	0.0667809	0	0	0	0.0186409	0	0.198526	0.00340751	0.0225258
SL218347	0.141211	0.295846	0.0421383	0.0329982	0.0103315	0.101133	0	0.0598724	0	0	0.15994	0	0.00122969	0.00018367	0.0077081	0.0520083	0	0.0141924	0	0.0692839	0.00122219	0.0107006
SL242318	0.195234	0.124963	0.0329897	0	0	0.223814	0	0.0803736	0	0	0.0359017	0	0	0.0634334	0	0.127354	0	0.0135728	0	0.0943511	0.00801227	0
SL242328	0	0.0238187	0.195933	0	0	0.200815	0.0508972	0	0	0	0.0833049	0	0	0.252268	0.00798208	0.0494355	0	0	0	0.135546	0	0
SL242338	0	0.0670154	0.0568331	0.10896	0	0.0829618	0.0406626	0.108561	0.00277376	0	0	0.100597	0.00720371	0	0.0784456	0.100335	0	0.0330982	0	0.188152	0	0.0244
SL242341	0.0559306	0	0.0440619	0.00356317	0.0587726	0.141623	0.00298759	0.00175478	0	0	0.0780898	0	0	0.322993	0.0268221	0.188021	0	0	0	0.0753792	0	0
SL242349	0.070935	0	0.138785	0	0	0.218139	0.11213	0	0	0	0.0489878	0	0	0.235958	0.0203647	0.0357419	0	0.00363682	0	0.115322	0	0
SL242361	0.0377836	0	0.11573	0.0174005	0.0029617	0.231467	0.0856228	0	0	0	0.0692399	0	0	0.187184	0.00298575	0.117141	0	0.00101635	0	0.131466	0	0
SL242413	0.0578483	0	0.0455306	0	0	0.108744	0.072084	0.0173827	0	0	0.0448038	0	0	0.362423	0	0.121723	0	0.0120009	0	0.124047	0	0.0334133
SL242436	0.00737274	0.00981152	0.0101925	0.122081	0	0.331256	0.0486485	0.00181899	0	0	0	0.0360524	0.0366046	0.187949	0.0663112	0.0869181	0.00412399	0	0	0.0508592	0	0
SL242437	0	0.0179933	0.00732745	0.0282804	0	0.113268	0	0.0177681	0	0	0.0588026	0.00601995	0.00118975	0.317236	0.00301298	0.163185	0	0	0	0.205401	0.0116138	0.0489015
SL242460	0.0396804	0.00877251	0.0115575	0	0	0.0929021	0.00220836	0.00287631	0.00138472	0	0.0416536	0	0	0.552859	0.00886177	0.151637	0	0	0	0.0856063	0	0
SL242461	0.152229	0	0.0714215	0.0366607	0	0.089949	0.0502436	0.00693224	0	0	0.0593552	0.00313071	0.0526059	0.372661	0.0100433	0.0622139	0	0	0	0.0325544	0	0
SL242478	0.0178466	0.0112218	0.000472031	0.0460373	0	0.361687	0.0362427	0.00367384	0	0	0	0.0351899	0.0251267	0.19719	0.0340975	0.211865	0.00146985	0	0	0.0043164	0	0.0135636
SL242482	0.0126777	0.0149493	0.00415567	0.0083439	0.0132114	0.0483805	0.0937353	0	0	0	0.0373464	0	0	0.501633	0.0111513	0.115027	0	0	0	0.116996	0.0223922	0
SL242485	0	0.131495	0.0587484	0.022784	0.00732545	0.113757	0.0770606	0	0	0	0.0156629	0	0	0.240891	0.0153913	0.11458	0	0	0	0.139894	0.0624114	0
SL242486	0	0	8.07982372571782e-05	0.0762361	0	0.136102	0.0135638	0	0	0	0.00977147	0	0	0.237466	0.0400119	0.12486	0	0	0	0.35803	0.00387825	0
SL243549	0	0.00317078	0.000515289	0.0327526	0	0.0853912	0	0.0207104	0.001054	0	0	0.0359066	0.0921074	0.214804	0.071034	0.330788	0.00230706	0	0	0.108683	0.000775176	0
SL243553	0.116258	0	0.0804155	0	0.00201723	0.210597	0.041972	0	0	0	0.0636956	0	0.0201686	0.172233	0	0.132832	0	0.00137514	0	0.118603	0.0398322	0
SL243561	0.130986	0	0.143501	0.0158351	0	0.265852	0.0199977	0	0	0	0.0532492	0	0.000251066	0.168436	0.000286002	0.0560595	0	0.00656981	0	0.125888	0.00488617	0.0082026
SL243565	0	0.00965096	0.0567053	0	0.0229807	0.083552	0.0981203	0	0	0	0.0228397	0	0.0133096	0.0156888	0	0.168175	0	0	0	0.171449	0.156733	0.180795
SL243574	0	0.00635422	0.0421924	0.00715659	0	0.134555	0.0705908	0.0026858	0	0	0	0.0624096	0.0468591	0.268972	0.00986245	0.0942766	0	0	0	0.238877	0.0152081	0
SL243578	0.105719	0	0.0215314	0.103611	0	0.12624	0.000227807	0.0623676	0	0	0.0593513	0	0	0.323826	0.00581965	0.14349	0	0	0	0.0419183	0.00589681	0
SL243584	0.0212351	0.0283638	0.0146108	0.0497853	0	0.117024	0.19912	0.00201619	0	0	0.0466361	0	0.0383443	0.263483	0.0427814	0.118071	0.0126278	0	0	0.0242718	0.0216292	0
SL243586	0.171662	0	0.0444316	0.0162525	0	0.283731	0.0136407	0	0	0	0	0.0038035	0	0.236628	0.0102601	0.10135	0	0.000506106	0	0.117734	0	0
SL243589	0.053733	0.032325	0.0184955	0.0698797	0	0.221654	0	0.0338322	0	0	0	0.0455691	0.0167633	0.149046	0.0333537	0.287922	0.0037536	0	0	0.0336736	0	0
SL243591	0.17192	0	0.0555111	0.0861915	0	0.115855	0.011203	0.0361491	0.0149949	0	0.013881	0.0148401	0.0112867	0.254037	0.029063	0.130197	0	0	0	0.0548709	0	0
SL243602	0.00507857	0.0169168	0.00181404	0.0273055	0	0.219696	0	0.00166083	0	0	0.0653405	0	0.020752	0.346733	0.00526675	0.144946	0	0	0	0.133373	0.0111174	0
SL243608	0.0115684	0	0.026494	0	0	0.303171	0	0	0	0	0.073579	0	0	0.303927	0.0152487	0.0568493	0	0.0105436	0	0.19862	0	0
SL243610	0.0212525	0	0.0100408	0.0493032	0	0.118757	0	0.0209306	0	0	0.0331666	0	0	0.384688	0.0361864	0.221136	0	0	0	0.104539	0	0
SL243612	0.0264991	0	0.00261126	0	0	0.184103	0.000684635	0.00323049	0	0	0.0109612	0	0	0.390884	0.0411808	0.215676	0	0	0	0.0895653	0	0.034605
SL243622	0.00294664	0.000503236	0	0.0475007	0	0.221413	0.072358	0	0	0	0.0843889	0.0432607	0.175625	0.263223	0.00487757	0.0248327	0.00171695	0	0.0309419	0	0.0264112	0
SL243625	0.0752168	0	0.0135349	0.0310217	0	0.155802	0.146387	0	0	0	0.0190482	0	0.0143239	0.0288581	0	0.433125	0	0	0	0.0371951	0.0454879	0
SL243645	0	0.318618	0.0908832	0.0174052	0	0.302464	0	0	0	0	0.03619	0	0	0.124073	0.00372592	0.0476375	0	0.000172319	0.0389035	0.0199274	0	0
SL243651	0.0296681	0	0.0089187	0.0455598	0	0.286972	0.0579389	0	0	0	0.0836888	0.0167025	0.0939833	0.142169	0.00138542	0.111131	0	0.0478501	0.0106725	0.0011719	0.00946698	0.0527221
SL243668	0.246721	0	0.214511	0.0212607	0	0.199168	0	0.00518263	0.0161938	0	0	0.00363898	0.0546566	0.104179	0.000225303	0.0214932	0	0	0	0.103094	0.0096746	0
SL243728	0.125566	0	0	0.0457228	0	0.170471	0.0399818	0.0265191	0	0	0.0817915	0	0	0.267067	0.0312721	0.079536	0	0	0	0.132073	0	0
SL250152	0.0971386	0	0.0468774	0.124224	0.0518779	0.117681	0.016665	0.014579	0	0	0.0545293	0	0.0190892	0.0995401	0.0155267	0.161702	0.0319052	0.0158583	0	0.119037	0.0137697	0
SL251089	0.0728216	0.025153	0.15109	0	0.0131629	0.262158	0	0	0	0	0.0690565	0	0.0303302	0.110444	0	0.122334	0	0	0.0240502	0.119399	0	0
SL252387	0.0303075	0	0.00430961	0.0190478	0.00301417	0.164858	0	0	0	0	0.0641305	0	0	0.504005	0.00698308	0.15412	0	0	0	0.0383497	0	0.0108754
SL252527	0	0.0579575	0.0311508	0	0	0.31587	0	0.015719	0	0	0.038128	0	0.0616226	0.272284	0.00846297	0.0899995	0	0	0	0.094306	0.0144995	0
SL252579	0.0252009	0.0352402	0.0719151	0.0544829	0	0.207043	0.0429414	0.0142261	0	0	0	0.0188203	0.0525605	0.107701	0.0268149	0.134093	0	0.0509181	0.0722782	0.0656336	0.0201305	0
SL252585	0	0.0694592	0.0304126	0.0249071	0	0.207674	0	0.0203242	0	0	0	0	0.0312838	0.161969	0.0140882	0.0996816	0	0.0100329	0	0.199474	0.0499823	0.0807114
SL252856	0.0702294	0.0518856	0	0.0334246	0	0.238264	0	0	0	0	0.0174364	0	0.0200919	0.256315	0.000929443	0.157345	0	0.00327995	0	0.150799	0	0
SL252858	0.0973027	0.0403111	0	0	0.29811	0.0965614	0	0	0	0	0	0.0604019	0.101347	0.0217921	0	0	0	0	0	0.228709	0.043852	0.011613
SL253580	0.0729665	0.140262	0	0	0.0317986	0.32638	0.000852275	0.0687245	0	0	0.0808079	0	0	0	0	0.0226124	0	0.0444883	0	0.0477682	0.124838	0.038501
SL253588	0	0.284125	0.0198777	0	0.150395	0.155107	0	0	0	0	0.00884168	0.0198431	0.0190871	0.280499	0	0.0337304	0	0	0.0145341	0	0.0139608	0
SL257363	0.0589443	0.00627441	0	0.0120792	0	0.281824	0	0	0	0	0.0437715	0	0	0.249441	0	0.185905	0.000412835	0	0.0357372	0.125611	0	0
SL257911	0.0395486	0.0764588	0	0	0.107119	0.104008	0	0	0	0	0	0.106452	0.11684	0	0	0.0143306	0.0121381	0	0	0.294218	0.100603	0.0282826
SL257950	0	0.172003	0.036166	0	0.0212085	0.0237261	0.00954153	0	0.0118205	0	0.103201	0	0.0150515	0.398497	0	0.0839639	0	0	0	0.12482	0	0
SL257999	0	0.0363014	0.0591819	0.00912908	0	0.304053	0	0	0	0	0.014292	0	0	0.296373	0	0.0866411	0	0.0654267	0	0.125768	0.00283446	0
SL258000	0.0406538	0.0298013	0.0483666	0	0	0.186911	0.00268869	0.00469342	0	0	0.0394599	0	0.0331337	0.276674	0.0144822	0.197677	0	0.00160858	0.12385	0	0	0
SL258041	0	0.00811274	0.0618017	0.0701305	0.0301703	0.155687	0	0.0569439	0	0	0.0851279	0	0.131855	0.311758	0	0.0720607	0	0	0	0	0.0163517	0
SL271818	0.141122	0	0	0.0532399	0	0.3611	0.0141529	0.0749717	0	0	0	0	0.0626437	0.0680743	0.01145	0.141382	0	0.0345477	0.0022249	0.0350909	0	0
SL271824	0	0.138864	0.0492672	0.0475731	0	0.345886	0.00355069	0.00415454	0	0	0.0354774	0	0	0.128666	0.00704081	0.0858437	0	0.0264559	0	0.111621	0	0.0156
SL271833	0.214443	0.0164639	0.00576032	0.0545685	0	0.159181	0.0445012	0	0	0	0.0154851	0	0	0.309529	0.0378408	0.0890277	0	0	0	0.0531997	0	0
SL271843	0.0313913	0	0.0222438	0.00571253	0	0.220559	0.0133696	0	0	0	0.0316517	0	0.0168565	0.261545	0.0126427	0.198011	0.103016	0.0160333	0	0.0666798	0.000287353	0
SL271874	0.0122429	0.00416144	0	0	0.0138841	0	0	0.0240094	0	0	0.00609995	0	0	0.0892466	0.0106785	0.0149136	0	0	0	0.380155	0.0229557	0.421653
SL271920	0.398045	0	0.0267136	0.0183289	0	0.336077	0	0.000522716	0	0	0	0	0	0.177482	0.00545858	0	0	0	0	0.0210159	0.0163568	0
SL310763	0	0.0814949	0.0401928	0.0131742	0	0.267873	0	0	0	0	0	0.0401195	0.0311221	0.108555	0.173446	0.130679	0.00091366	0	0.11243	0	0	0
SL310778	0	0.0902313	0.0269292	0	0	0.2652	0.0215955	0	0	0	0.0438513	0	0	0.319245	0.00824359	0.133532	0	0.000251119	0.089727	0.00119422	0	0
SL310783	0.0552697	0	0.00470974	0.0200343	0.0432884	0.241413	0.204896	0	0	0	0.0384444	0	0.00718637	0.127365	0	0.0686396	0	0.0159674	0	0.115832	0.0340067	0.0229461
SL310791	0	0.0327471	0.0410839	0.0413239	0	0.252957	0.0499508	0.0209648	0	0	0.0846063	0	0.0253309	0.19129	0	0.0513327	0	0.0227428	0	0.183094	0.00257557	0
SL310827	0	0.0139197	0.00440909	0	0.0188915	0.131518	0	0	0	0	0.066003	0	0.00718436	0.157613	0	0	0	0.014349	0	0.293038	0.144976	0.148099
SL310828	0	0.0240578	0.00369255	0.0380539	0	0.215833	0.0273793	0.0503162	0	0	0.0195426	0	0	0.424121	0.0580585	0.0510201	0	0.00903889	0	0.0738388	0.00504773	0
SL316694	0.10655	0	0.0709482	0.0403974	0	0.234942	0.0168867	0.0248878	0	0	0.0466432	0	0.0284918	0.2349	0.0473201	0.0762553	0	0	0	0.0655503	0.00622781	0
SL316700	0	0.076778	0.0120531	0	0	0.125583	0.0583319	0.0367659	0	0	0	0.0385983	0	0.285998	0.118429	0.0600036	0	0.0415086	0	0.14595	0	0
SL316706	0	0.00282996	0.00037344	0.0116101	0	0.275725	0	0.00790932	0	0	0	0.0285126	0.129931	0	0	0.390724	0	0.039503	0.0274892	0	0.0853934	0
SL319189	0	0.127871	0.0313553	0.00921462	0.11395	0.031504	0	0.0630451	0	0	0.0187953	0.112989	0.00290651	0	0	0.109768	0.0091922	0.0614509	0	0.266479	0.00851677	0.0329635
SL319492	0.0428822	0	0.104021	0	0	0.181112	0	0	0	0	0.0551346	0	0	0.28997	0.0027092	0.122158	0	0.00757208	0	0.177498	0	0.0169429
SL323007	0.0677926	0.0473502	0.00313181	0	0	0.154285	0	0	0	0	0.058317	0	0	0.43469	0.00347548	0.0421351	0	0	0	0.169835	0.0189881	0
SL323022	0.00143633	0.00604471	0	0	0	0.113914	0.0589707	0	0	0	0.118759	0	0	0.436166	0.00304049	0.106849	0.00400997	0	0	0.123015	0.0277954	0
SL323023	0.035379	0	0.00485998	0	0	0.201152	0	0	0	0	0.00979174	0	0	0.347029	0	0.0242535	0	0.032232	0	0.329886	0	0.0154161
SL324452	0.00221753	0.00820006	0	0.0151445	0.00214312	0.0236747	0.00229023	0.0276898	0	0	0.0266699	0	0	0.519592	0.0483607	0.0405525	0	0	0	0.125688	0.00760653	0.150171
SL324455	0	0.0722832	0.00352077	1.09159860565089e-05	0	0.0305543	0	0.0127742	0	0	0.115739	0	0.0291107	0.335814	0.0149899	0.17826	0.0094374	0	0	0.177414	0.0200912	0
SL324456	0.0561141	0	0.142001	0	0	0.054283	0	0.0277402	0	0	0.0391062	0	0	0.473997	0.0332966	0.130633	0	0	0	0.0428287	0	0
SL324457	0	0.0833718	0.0882682	0	0.134542	0.0505315	0.118377	0.00125423	0	0	0.178989	0	0.0139425	0.100661	0.0660926	0	0	0.0377343	0	0.126236	0	0
SL324458	0.28974	0.0167894	0.00805663	0	0	0.148511	0	0.0233232	0	0	0.0585894	0	0	0.220173	0	0.0273289	0	0.00519876	0	0.115242	0.0318992	0.0551489
SL324459	0.127922	0.0716186	0.0374863	0	0.0980532	0.293187	0	0.0218691	0	0	0.116353	0	0.0344303	0.0712686	0	0	0	0.0271031	0	0.0813515	0.0193575	0
SL324469	0	0.00528364	0	0	0.009675	0.118748	0	0	0	0	0	0.0279825	0.109962	0.357804	0.00244093	0.18734	0.0367318	0	0	0.136177	0.00785436	0
SL324470	0.379956	0	0.154962	0.0349765	0	0.188197	0.00775483	0	0.0165189	0	0	0	0.0168497	0.10966	0.016166	0.0534401	0	0	0	0.021519	0	0
SL324471	0.0326795	0	0.0450213	0.0415824	0	0.126744	0.0497263	0.014864	0	0	0.0330561	0	0	0.356412	0.0430104	0.158151	0	0	0	0.0987524	0	0
SL324472	0	0.0572454	0.0148954	0	0.0319279	0.30823	0	0.0123197	0	0	0.0323018	0.0200087	0.0816015	0.153072	0.0247455	0.152468	0	0	0	0.059386	0.0517973	0
SL324473	0.180907	0.158869	0.0257494	0.0275604	0.0231895	0.0505571	0.000473807	0.0650819	0	0	0.0325225	0	0.00152283	0.241476	0.0112482	0.0836321	0	0.000396337	0	0.0850475	0.0117667	0
SL324474	0	0.0244179	0	0	0	0.11149	0	0.00598506	0.0015551	0	0.0586812	0	0	0.35897	0.0219683	0.0340255	0	0	0	0.23727	0.0332839	0.112353
SL324475	0	0.0309148	0.0166057	0.0881233	0.021298	0.0241911	0.0521495	0.0242648	0	0	0	0.165831	0.00784812	0.0706523	0.172263	0.217823	6.45949631184667e-05	0	0	0.101795	0	0.00617655
SL324476	0.00296649	0.0325309	0.014688	0.0500789	0	0.302381	0.00824381	0	0	0	0	0.0118404	0.0110062	0.139183	0.0548091	0.196238	0.0151175	0	0	0.0988277	0.0392368	0.0228529
SL324479	0	0.114391	0.0970322	0	0.0154068	0.0624863	0.0324909	0	0	0.00472072	0.0364371	0	0	0.459596	0.0196082	0.112064	0	0	0	0.0457672	0	0
SL324482	0.261811	0	0.117818	0.0969351	0	0.216761	0	0.00324429	0	0	0	0	0.0287232	0	0	0	0	0.0106406	0	0.260934	0.0031328	0
SL324483	0	0.079638	0.013161	0.00883872	0.00958105	0.15494	0.0469677	0	0	0	0.0271968	0	0.00588525	0.336383	0.0162909	0.200656	0	0	0	0.0777653	0.0226972	0
SL324484	0.00705382	0.000225154	0.00285809	0	0	0.0486221	0	0.0172386	0.0153732	0	0.0423342	0	0	0.580656	0.0101791	0.158596	0	0	0	0.116864	0	0
SL324485	0	0.0169663	0.0430686	0.0621998	0	0.138832	0.0258376	3.48282259800344e-06	0	0	0.00893977	0.0250313	1.59067399867964e-05	0.188298	0.100789	0.150391	0.00357551	0	0	0.219263	0.0116257	0.00516307
SL324486	0.0451047	0	0.00129456	0.0559767	0	0	0.0348007	0.0390993	0.0360238	0	0.00360376	0	0	0.539759	0.0492559	0.180633	0	0	0	0.0144491	0	0
SL324487	0	0.0192112	0.0714816	0.0123795	0	0.104416	0.163926	0.00307776	0	0	0	0.0531877	0	0.314883	0.0591135	0.132243	0	0	0	0.0635521	0.00192597	0.000601769
SL324501	0.0135567	0	0.0150577	0.00106544	0	0.0609871	0.0348302	0.00494151	0	0	0.0606087	0	0	0.444902	0.000648328	0.207602	0	0	0	0.155801	0	0
SL324503	0.000984567	0.0123764	0.00193946	1.50033439973899e-05	0	0.0320609	0.0291505	0.0189483	0	0	0	0.0425557	0	0.533247	0.0788977	0.185199	0	0	0	0.0646255	0	0
SL324504	0.0111872	0.0127065	0.00858275	0.0292441	0	0.114044	0.000478278	0	0	0	0.0357331	0	0	0.517536	0.00483339	0.0786051	0	0	0	0.156772	0.0302775	0
SL324506	0	0.0449007	0.0256124	0	0	0.18306	0.0064	0.0214848	0	0	0.0642229	0	0.00790057	0.420655	0.00433346	0.0441547	0	0	0	0.162581	0.00660761	0.00808687
SL324507	0	0.00839955	0	0	0	0.0365695	0	0	0.033996	0	0.109652	0	0	0.419433	0	0.14831	0	0	0	0.243639	0	0
SL324514	0.00742247	0.00304439	0	0	0	0.163007	0	0.0161149	0.0170895	0	0.0613827	0.0153252	0	0.641319	0	0.0418125	0.00307334	0	0	0.0157806	0.0146281	0
SL324518	0.0797466	0	0.0048508	0.0284545	0	0.0744199	0.187137	0	0	0	0	0.0377522	0.00600217	0.0350176	0.090107	0.191556	0.102842	0.052164	0	0.0512636	0.0586871	0
SL324521	0	0.0340379	0.057907	0.043933	0	0.225764	0.0221879	0	0	0	0.0391337	0	0.016157	0.0103079	0	0.202255	0.0764266	0.060566	0	0.171787	0.0352777	0.00425876
SL324534	0.157174	0	0.052049	0.0356588	0	0.136452	0.00150997	0	0.028051	0	0.00280078	0	0	0.341252	0	0.12763	0.00185326	0.00833844	0	0.0812636	0.0259665	0
SL324729	0.0941944	0	0.0542514	0	0.0603788	0.150598	0	0	0	0	0.117183	0	0.0170839	0.0263218	0	0.0992852	0	0	0	0.225978	0.0560877	0.0986374
SL324731	0.030144	0.023758	0.00231832	0.0424758	0	0.0588836	0.00323968	0.0516402	0	0	0.0095105	0.0115693	0	0.222447	0.0444544	0.136495	0	0.0703686	0	0.172411	0.0465766	0.0737083
SL324732	0.0118625	0.210181	0.0328421	0.0126058	0	0.330946	0.00483117	0.00905166	0	0	0.0113696	0	0.000856374	0.181025	0.0271867	0.0687196	0	0.00800426	0.037275	0.02421	0.0290334	0
SL324734	0	0.0692265	0.0407395	0.0269876	0.0523028	0.0952014	0.0509053	0	0	0	0.00571111	0	0	0.279816	0.0199507	0.221179	0	0.00166575	0	0.120518	0.0157955	0
SL324735	0.371255	0.0247738	0	0	0	0.193425	0	0.0831937	0	0	0.0356929	0	0.00688252	0.0449126	0.0234334	0.150197	0	0.0177105	0	0.0399005	0.00862331	0
SL324737	0.00595671	0.0875046	0.0332912	0	0.087428	0.0106528	0.0621763	0.0159972	0	0	0.0206277	0	0	0.232795	0.0504451	0.0260118	0	0.0133925	0	0.158031	0.0619817	0.133708
SL324748	0	0.0943503	0.0136601	0.0242551	0	0.163311	0.0123767	0.0546047	0	0	0.0334717	0	0.000908479	0.156428	0.0226399	0.157277	0.128588	0.0217803	0.0043156	0.111889	0.000144326	0
SL324750	0.0816209	0	0.0235097	0.0325482	0	0.050937	0.0166785	0.0526014	0	0.01886	0	0.0562804	0	0.143574	0.0889379	0.232544	0	0.132666	0	0.0692423	0	0
SL324751	0	0.0296601	0.0175937	0.0556095	0	0.270199	0	0.0242407	0	0	0	0.143217	0	0.0547531	0.122378	0.110077	0	0	0	0.105443	0.00153126	0.0652986
SL324752	0.147245	0.154027	0	0.0254309	0.05002	0.290539	0.0299955	0	0	0	0	0	0.031231	0.137762	0.00555147	0.0563941	0	0.00252581	0	0.0573053	0.0119722	0
SL324762	0	0.066223	0.0469618	0.0521214	0	0.0741471	0.0119181	0.0271257	0	0	0.0187156	0	0	0.227864	0	0.104604	0	0.0855442	0	0.241011	0.0437641	0
SL324763	0.0216957	0.000404181	0.00488848	0.105751	0	0.102796	0.0339247	0	0	0	0	0.0456848	0	0.28483	0.0605583	0.20765	0.0100868	0.00593419	0	0.0847543	0.00693631	0.0241057
SL324764	0.0106431	0	0.083606	0	0	0.0807775	0.200276	0	0	0	0.0335495	0	0	0.0519951	0	0.287482	0	0.0349121	0	0.146788	0.0128247	0.0571469
SL324766	0.00267191	0	0.0584673	0.00517672	0	0.214692	0	0	0	0	0.0321371	0	0	0.38217	0.0358373	0.211924	0.00433519	0	0	0.052589	0	0
SL324767	0	0.0456853	0.159645	0.0116882	0.124764	0.0938294	0.145943	0	0	0	0.0638481	0	0	0.201307	0	0.098965	0	0.0247135	0	0.0296104	0	0
SL324768	0	0.0109503	0.06708	0	0	0.350435	0.0424269	0	0	0	0.0728948	0	0	0.313881	0.0147629	0.0874579	0	0.00117002	0	0.038941	0	0
SL324776	0	0	0.158659	0.0668769	0	0.368625	0	0.0384029	0	0	0.123262	0	0.0118124	0.0488377	0	0.0332459	0	0.0367696	0	0.0882076	0.0253013	0
SL324777	0.0228927	0.0182505	0.181967	0.0491925	0	0.020462	0.0793011	0.0242541	0	0	0.0166608	0	0	0.340777	0.036203	0.117907	0	0	0	0.0898965	0.00223548	0
SL324778	0.00265799	0	0.0213121	0	0.0574984	0	0.0366723	0.0117105	0	0	0.0245685	0	0	0.583053	0.0674344	0.17614	0	0	0	0.0171174	0.00183534	0
SL324779	0.111159	0	0.121542	0.0123168	0	0.150823	0.0397739	0.0220501	0	0	0.0100522	0	0	0.208722	0.0708105	0.185565	0	0	0	0.0671842	0	0
SL324781	0.0839891	0	0.00362928	0.0958182	0	0.125454	0.0182079	0	0	0	0.00238611	0	0	0.518617	0.052978	0.0896285	0	0	0	0.00929222	0	0
SL324782	0.0383807	0	0.00895394	0.01767	0	0.258841	0.0613204	0	0	0	0.0325472	0	0.00270484	0.103854	0.0488541	0.221814	0.0915576	0	0	0.113503	0	0
SL324792	0.133593	0	0.0533371	0.0292675	0	0.108904	0.128967	0	0	0	0.110249	0	0	0.333043	0.00674678	0.0342122	0	0	0	0.0540074	0.00767369	0
SL324794	0.0526491	0	0.0563481	0.055591	0	0.194354	0.278483	0	0	0	0.0365779	0	0.0113364	0.122213	0.0445184	0.0211685	0	0	0	0.115024	0	0.0117359
SL324795	0	0.0352178	0.0427839	0.00415119	0	0.290852	0.00714878	0	0	0.0201168	0	0	0.00962985	0.222296	0.0257082	0.113795	0.0036005	0	0	0.201216	0.0234837	0
SL324796	0.010453	0	0	0.0196161	0	0.10067	0.0240522	0.0101261	0	0	0	0.131044	0	0.105423	0.0874157	0.15451	0.00192851	0	0	0.221594	0.0379422	0.0952241
SL324797	0.0348847	0	0.0748834	0	0	0.326201	0.110751	0	0	0	0.0562874	0	0.0116441	0.0552787	0.0578903	0.0603487	0.0972576	0	0	0.102592	0.0119816	0
SL324798	0	0.0188067	0.0130397	0	0	0.171324	0.0350098	0.0428132	0	0	0	0.0445866	0	0.16233	0.0928875	0.0802437	0.0142277	0	0	0.244267	0.0377717	0.0426926
SL324809	0.0717837	0	0.0140584	0.0366322	0	0.0823933	0.000312165	0.0518282	0	0	0.000748249	0.00645563	0	0.118439	0.0782623	0.221656	0.14147	0	0	0.125317	0.0466369	0.00400673
SL324810	0.0977681	0	0.0178826	0	0.0220527	0.131336	0.00756183	0	0	0	0.0626214	0	0	0.447933	0.00903197	0.0361479	0	0	0	0.147116	0.0205488	0
SL324811	0	0.1975	0.0115879	0.0827871	0	0.124653	0	0	0	0	0	0.0403633	0.0226925	0.151482	0	0.245347	0	0.0698896	0	0.0451694	0.00852773	0
SL330230	0.0707002	0	0.123958	0.0281978	0.0885023	0.13216	0.16338	0	0	0	0.0429699	0	0.027679	0.00664167	0.0075769	0.201924	0.0330065	0.00588791	0	0.0674158	0	0
SL330254	0.0343886	0	0.0189871	0.00640427	0	0.167887	0.0970115	0	0	0	0.0267672	0	0	0.432904	0.0497088	0.11006	0	0	0	0.0558815	0	0
SL331604	0	0.0432994	0.0552614	0.0538614	0.0331008	0.23791	0	0.0175607	0	0	0.0171629	0.00321508	0	0.382945	0.000853264	0.144136	0	0	0	0.00965992	0.0010338	0
SL331620	0	0.0554307	0.179782	0.0453969	0.0394733	0.117965	0.0151191	0	0	0	0.0730815	0	0.00205792	0.272145	0.000773974	0.0113668	0	0.00124233	0	0.18313	0.0030351	0
SL337286	0	0.11555	0.0775778	0.00498183	0.145876	0.249046	0	0	0	0	0.0552327	0	0.00407106	0.199051	0	0.0488846	0.000999154	0.0479951	0	0.0457372	0.00499802	0
SL337292	0.102474	0	0.0660016	0.06935	0.0267728	0.121541	0.0655398	0	0	0	0.0439955	0	0.00458451	0.238115	0.073564	0.0262974	0.0027222	0	0	0.159042	0	0
SL337308	0.117892	0	0.0547474	0.0792564	0	0.0422216	0.0892359	0.00989164	0	0	0.0198083	0	0	0.315622	0.114583	0.0932565	0	0	0	0.0634859	0	0
SL337312	0	0.00834737	0.043036	0	0.0367699	0.281966	0.23359	0	0	0	0.0168326	0.0022512	0	0.218517	0.0410108	0.0666536	0	0.0347511	0.016275	0	0	0
SL337321	0.0608296	0	0.0831773	0	0	0.267149	0.0760688	0.0389518	0	0	0.0857044	0	0.0170087	0.0849365	0.0203378	0.173446	0	0	0	0.078544	0.0138459	0
SL337336	0	0.0200064	0.111134	0.0722816	0	0.0241398	0.0614617	0.0171767	0	0	0	0	0	0.155838	0.072979	0.0385834	0	0.0768639	0	0.168708	0.129364	0.0514645
SL337338	0.00609612	0	0.0672473	0.193773	0	0.0554157	0	0.120343	0.000261869	0	0	0.0361626	0.0644739	0	0.0911282	0.315036	0.00723161	0	0	0.0344605	0.00837067	0
SL337345	0	0.0251729	0.0163533	0	0	0.162797	0.0377903	0.0286568	0	0	0.0190133	0	0	0.416847	0.062733	0.0754021	0	0	0	0.155234	0	0
SL337347	0.0786571	0	0.0678849	0.0023728	0	0.285962	0.015809	0	0	0	0.0432121	0	0	0.314014	0	0.0835592	0	0.00528695	0	0.103242	0	0
SL337355	0	0.0117647	0.100854	0	0	0.101154	0.0605148	0	0	0	0.0515045	0	0	0.464501	0.0429728	0.0993465	0	0	0	0.0673876	0	0
SL337361	0.0449668	0.0891403	0	0	0.0239462	0.147108	0.132313	0	0	0	0.0345567	0	0	0.133037	0.0612511	0.0892302	0	0.107473	0	0.128768	0	0.00820946
SL337459	0	0.0255632	0.0443574	0	0.107623	0.219496	0.129274	0	0	0	0.0921011	0	0	0.230099	0.0281711	0.0212481	0	0.00694211	0	0.0951253	0	0
SL339422	0.0345923	0	0.00457521	0	0.0215274	0.069228	0.0978813	0	0.00532191	0	0.120321	0	0.0104732	0.401602	0.00290711	0.0215661	0	0	0	0.203032	0.00697211	0
SL339447	0	0.10627	0.0315013	0	0	0.284194	0.0332191	0.0174707	0	0	0.0414574	0	0.00387763	0.0969112	0.0528892	0.269602	0	0.0387321	0.0044211	0.0176172	0.000833812	0.00100306
SL341278	0.0370911	0	0.27105	0.0197196	0.0604278	0.0323328	0.154874	0.0120652	0	0	0.00800765	0	0.00340039	0.0822366	0	0.0655475	0	0.0305782	0	0.155893	0.0641517	0.00262419
SL341279	0	0.009064	0.00616191	0	0	0.133006	0	0.0198701	0	0	0.0490586	0	0	0.230438	0	0.101212	0	0.059405	0	0.101156	0.116609	0.17402
SL341281	0.0571517	0	0.0615284	0.00885229	0	0.102065	0.0126147	0.0462	0.00723891	0	0.0183701	0	0	0.437109	0.0182617	0.148758	0	0	0.0551886	0.026662	0	0
SL341292	0.0102144	0.063157	0.103383	0	0	0.162955	0	0.0185542	0	0	0.0459259	0	0.0156238	0.161866	0.00449932	0.199099	0	0.00843071	0	0.123743	0.0520999	0.03045
SL342652	0	0.0941274	0.0672598	0.169995	0	0.0305405	0.0643667	0.0809378	0	0	0.00844546	0.0115664	0.00359097	0.173275	0.0435171	0.0764003	0	0.0306518	0	0.145325	0	0
SL342654	0	0.077689	0.204909	0.0319036	0	0.1276	0	0.00327935	0	0	0.00494326	0.00662543	0.00399747	0.111413	0.0555348	0.136409	0.0630782	0	0	0.131859	0.040759	0
SL342655	0	0.0113884	0.12447	0.0578753	0	0.388349	0.0225803	0	0	0	0.0530607	0	0.00987316	0.0273218	0	0.0975394	0.0107409	0.0663949	0	0.130406	0	0
SL342656	0	0.0567998	0.0167734	0.0222901	0	0.274582	0	0.00772244	0	0	0.00264127	0	0.0465293	0.19776	0	0.0463497	9.84382172211641e-05	0	0	0.291568	0.0368855	0
SL342663	0	0.0137726	0.00756715	0	0.05019	0.0527821	0.0534282	0	0	0	0.0508446	0	0	0.51848	0.00807991	0.172038	0	0	0	0.072817	0	0
SL342667	0	0.121421	0.145162	0	0	0.138467	0	0.0403594	0	0	0	0.0332508	0.0047218	0.353473	0.0242715	0.0984964	0	0	0	0.0280804	0.0122966	0
SL342701	0.0198291	0	0.0401499	0	0	0.214975	0	0	0	0	0.0561199	0	0	0.345041	0.0308461	0.0910401	0	0	0	0.201999	0	0
SL342709	0.179693	0	0.118542	0.0279484	0	0.0613971	0.0835853	0.0191794	0	0	0.0171373	0.00732636	0	0.313181	0.0477633	0.0589827	0	0	0	0.0652638	0	0
SL342730	0.0146147	0	0.0519241	0	0	0.0728898	0.11681	0.0116171	0	0	0.0565409	0.0148382	0	0.324272	0.00659482	0.301341	0	0	0.0277723	0	0.000784842	0
SL343258	0	0.021456	0.0926992	0.0225219	0.0133305	0.0811325	0.109542	0	0	0	0.0334852	0	0	0.486188	0.0334969	0.0278371	0	0	0	0.07831	0	0
SL343259	0.212603	0	0.0729208	0	0.0115107	0.0488286	0	0	0.00380138	0	0.0374351	0	0.0361619	0.279751	0	0.0903517	0	0	0	0.185225	0.0214104	0
SL343283	0	0.0459035	0.0185033	0.0557201	0	0.0121427	0.270159	0	0	0	0	0.0711743	0	0.265112	0.0628438	0.081626	0	0.0140958	0	0.102719	0	0
SL343286	0	0.0258581	0.108573	0.0173386	0.0513599	0.189892	0.200692	0	0	0	0.048924	0	0	0.134116	0	0.10036	0	0.0308344	0	0.0920519	0	0
SL346384	0.117906	0.00228147	0	0.145793	0	0.246041	0.0521436	0.00175221	0	0	0	0	0.00577017	0.135471	0.0274522	0.160564	0	0.0133176	0	0.0645028	0.00983669	0.017168
SL346388	0	0.0314315	0.012722	0.0123817	0	0.224582	0	0	0	0	0.0598513	0	0.0843511	0	0.0096009	0.512464	0	0	0.0415616	0	0	0.0110534
SL349334	0.0975614	0	0.0556653	0.0624541	0	0.127686	0.141296	0	0	0	0.034329	0.00200685	0.0163028	0.277927	0.0149122	0.1226	0	0	0	0.0472599	0	0
SL355529	0.279568	0.182541	0	0	0.0445263	0.197593	0.0131174	0.0348039	0	0	0.0364896	0	0	0.137195	0.0265258	0.0346267	0	0	0	0.0130132	0	0
SL355533	0.0904214	0.0344532	0.166209	0.334213	0	0	0.0612814	0.000843738	0	0	0	0	0.0140126	0.183266	0.0347961	0.0110225	0	0	0	0.0694809	0	0
SL355534	0	0.117115	0.048711	0.058991	0	0.205627	0.116391	0.0181409	0	0	0.0236337	0.0162041	0.0126392	0.0120625	0.110266	0.0740448	0	0	0.171176	0.00856386	0.00643421	0
SL356006	0.0535895	0.00471492	0.0452262	0	0	0	0	0.0446099	0.0110354	0	0.00177281	0.0198436	0.0655994	0.532915	0.00446111	0.0317193	0	0	0	0.184512	0	0
SL356016	0.0251863	0.0936842	0.0557727	0.0996258	0	0.00560831	0	0.0870461	0	0	0.0515954	0	0.0297729	0.0290523	0.0591391	0.0458017	0	0.00990245	0	0.26791	0	0.139903
SL356020	0.0142855	0.105381	0.0346168	0.00963757	0	0.157033	0.0150225	4.09727641010903e-05	0	0	0.0383504	0	0.0026384	0.386724	0.0258789	0.120424	0	0	0	0.0862409	0	0.00372538
SL356030	0	0.120346	0.0306594	0.0031177	0	0.117661	0	0.0340511	0	0	0.0529793	0	0.00712448	0.276779	0	0.131301	0	0.0341537	0	0.165754	0.00560624	0.0204677
SL356032	0.000889136	0.0191228	0.00566689	0.0122242	0	0.229952	0	0	0	0	0.129511	0	0.0316564	0.328768	0.00173469	0.0209698	0	0	0	0.21547	0.00243004	0.00160508
SL356036	0	0.0723373	0.127333	0	0.0168306	0.175381	0.0220726	0	0	0	0.061658	0	0	0.243282	0	0.0164966	0.00300715	0.0653659	0	0.16697	0	0.0292658
SL359725	0.145704	0.226502	0.0112443	0.0133122	0.00667015	0.145955	0	0.0579898	0	0	0.0105857	0	0.0485023	0.151703	0	0.103179	0	0.0410755	0	0.0356424	0.00193378	0
SL359750	0.0562624	0.0352841	0.0188858	0	0.105446	0.0430452	0.182678	0	0	0	0.0595025	0	0	0.307524	0.00137398	0.060157	0	0.00555573	0.112818	0.0114677	0	0
SL359771	0	0.172363	0.0924558	0.0660948	0.00469462	0.216978	0.0119284	0	0	0	0	0.00418588	0.0287819	0	0	0.302622	0	0.00670053	0.0574796	0.0348209	0	0.000895703
SL359798	0.0029381	0.0320467	0	0	0.0452524	0.0196889	0	0.0123725	0	0	0	0.00285182	0	0.290236	0.00773398	0.150071	0.0276156	0	0	0.370015	0.00599975	0.0331787
SL362840	0	0.00598498	0.00177918	0.00526752	0	0.0208288	0	0.000848544	0	0	0.0321675	0	0.0073993	0.598924	0.000990819	0.191701	0	0	0	0.0596037	0.0610397	0.0134643
SL362865	0	0.010952	0.0211635	0	0	0.118545	0	0.00390488	0	0	0	0.0269854	0	0.28269	0.0318063	0.117283	0.00230188	0.0429221	0	0.287273	0.0383046	0.0158672
SL364170	0	0.0354281	0.104881	0.0331314	0.0223845	0.0651052	0	0.0533977	0	0	0.0942731	0	0.046156	0.142202	4.91133465527884e-05	0.0297868	0	0	0	0.186721	0.14525	0.041234
SL365894	0	0.0481926	0.0292117	0.0150264	0	0.127359	0.0139656	0	0	0	0.0457278	0	0	0.454859	0.0489314	0.103822	0	0	0.0617438	0.0511605	0	0
SL365897	0.0138452	0.00425903	0.00429875	0.0219773	0	0.182564	0	0.00205895	0	0	0.0321758	0.00681958	0.0799226	0.435898	0.0150324	0.0996986	0.00239549	0	0	0.0990547	0	0
SL365938	0.0228526	0.0223346	0.0220611	0.0411884	0	0.0989864	0.0465618	0.0244586	0	0	0.0266545	0.0014831	0	0.210793	0.0714278	0.103591	0	0	0	0.221449	0.0406212	0.0455364
SL367624	0	0.0580371	0.133137	0.0171539	0	0.280365	0.0834591	0	0	0	0.0610449	0	0	0.231949	0.00697004	0.0925691	0	0	0	0.0353152	0	0
SL368622	0.294719	0	0.140254	0	0.044637	0.133307	0.0210669	0.00433224	0	0	0.0232631	0	0.00645226	0.160341	0	0.0639438	0	0.0505107	0	0.04578	0.0101843	0.00120773
SL368636	0	0.0659064	0.0889234	0.0685275	0.0158937	0.139175	0.233651	0	0	0	0	0.0464155	0.00517641	0.109098	0.0648578	0.053618	0	0.0657572	0.0373958	0	0	0.00560424
SL368641	0	0.0105096	0.00808499	0	0	0.262365	0	0	0	0	0.0436347	0	0.0324132	0.125464	0.0600789	0.400224	0	0	0.00243316	0.0352274	0.0169512	0.0026145
SL368656	0.0590496	0	0.0185177	0	0	0.252015	0	0	0	0	0.0118149	0	0	0.226933	0.00659222	0.217854	0	0.00474374	0.145015	0.0574649	0	0
SL368660	0	0.00397459	0	0	0	0.171942	0.00892317	0	0	0	0.0625028	0	0	0.471939	0	0.120219	0	0.031919	0	0.127539	0	0.00104091
SL368699	0.0199884	0	0.026035	0.0117798	0	0.111304	0.0156642	0	0	0	0.0167373	0	0	0.587947	0.0210084	0.112403	0	0.0473914	0	0.0236092	0	0.00613199
SL369930	0.224359	0.101644	0.0170458	0.0122268	0	0.265439	0.0212625	0.0790294	0	0	0	0	0.0357528	0.0532153	0.0105196	0.0413357	0	0.0169877	0.0800782	0.0411046	0	0
SL371114	0	0.0979998	0.0974525	0	0.077158	0.270319	0.04966	0	0	0	0.107934	0	0.0541118	0.0900344	0.000983673	0.00677709	0	0.00151136	0	0.142058	0.0040009	0
SL371115	0.0325477	0.0721935	0.10788	0	0	0.25927	0	0.0808204	0	0	0.0648958	0	0	0.141159	0.0355229	0.0780137	0	0	0	0.123895	0	0.00380163
SL371116	0.0273238	0.119336	0.0841373	0.0361494	0.0775784	0.10812	0.0464901	0	0	0	0.00375584	0	0.0175136	0.222349	0	0.0254395	0	0.0435538	0	0.166346	0.0176691	0.00423769
SL371120	0	0.0153495	0.0611712	0.0755361	0	0.0817776	0.0919826	0.027937	0	0	0.041186	0	0.0426928	0.187279	0.0236005	0.0621814	0	0.101224	0	0.0735724	0.10621	0.00830056
SL371161	0.00971168	0	0.226053	0.121118	0.0926721	0.210062	0	0	0	0	0	0.0141102	0.000157017	0.0450581	0	0.032777	0	0.00492767	0	0.0997447	0.0463096	0.0972989
SL371562	0	0.0572739	0.0476705	0.0597802	0	0.443599	0	0	0	0	0.0386691	0	0.0350578	0.0827668	0	0.117717	0.0141426	0.0205761	0	0.0827475	0	0
SL372353	0	0.0871277	0.188442	0.0388413	0	0.44292	0	0	0	0	0	0	0.0451145	0	0.000162697	0.0685473	0	0.0052829	0	0.081518	0.00634806	0.0356958
SL372377	0	0.0668886	0.067574	0.053728	0	0.234668	0.126316	0	0	0	0.0405913	0	0.0216282	0.167464	0.0362789	0.151414	0.0182553	0	0.0110329	0	0.00415961	0
SL372378	0	0.00718091	0.0102709	0	0	0.119715	0	0.00850743	0	0	0.0267927	0	0	0.247536	0	0.00549807	0	0.0799117	0	0.452989	0.00740769	0.0341904
SL372393	0	0.0978985	0.0200204	0.0155716	0.00215734	0.257964	0.0518831	0	0	0	0.0225107	0	0.030128	0.16831	0.00540226	0.181744	0	0.0575203	0.0283578	0.0193988	0.0411344	0
SL372422	0.10677	0.403458	0.0337684	0.0102091	0.00242746	0.249308	0.0219911	0.00130723	0	0	0.0304338	0	0	0.0670869	0.00278326	0.0465285	0	0	0.011	0.00629706	0.00663118	0
SL372442	0	0.14218	0.147782	0	0	0.275857	0.116881	0.00588275	0	0	0.0679287	0	0	0.122022	0.00683576	0.0457289	0	0.012054	0.0097815	0.0470662	0	0
SL372464	0	0.130371	0.00747104	0	0	0.339899	0	0	0	0	0	0.0555818	0.0423338	0.072769	0	0	0.242263	0	0.00428098	0.0770045	0.0280247	0
SL372485	0	0.185453	0.0995889	0.0184167	0.0247456	0.0828642	0.00298721	0.00111621	0	0	0	0.00571039	0.0134203	0.263784	0	0.0324048	0	0	0	0.227392	0.0114896	0.0306269
SL372489	0	0.185828	0.0750672	0.0549616	0	0.298768	0.0747778	0	0	0	0.0280693	0	0.0170295	0.0927333	0.0102474	0.0502882	0	0.000534173	0	0.111696	0	0
SL373334	0	0.0316337	0.0730592	0	0	0.151549	0.0190197	0.0692673	0	0	0.0286363	0	0	0.28996	0.00681274	0.0707605	0.0128404	0.039254	0	0.174724	0	0.032483
SL373341	0	0.0842711	0.0400455	0	0.00990287	0.230314	0	0	0	0	0.0277111	0	0.0213884	0.203043	0.0116998	0.245604	0.015704	0.0201525	0	0.0578447	0.0175513	0.0147671
SL373378	0	0.0385634	0.116106	0	0	0.315439	0.0735809	0	0	0	0.105338	0	0.00305556	0.186786	0.0185449	0.00307941	0	0.0445841	0	0.0918	0.00312282	0
SL373379	0	0.0143787	0.00354793	0	0.0105446	0.0888693	0	0	0	0	0.0187426	0	0.00237079	0.34116	0.00409263	0.237235	0.0310601	0.0340816	0.131818	0.0763434	0	0.0057564
SL373383	0.0713628	0	0.156356	0.0361834	0	0.225073	0.0669731	0	0	0	0	0	0.00933735	0.218301	0.0330432	0.0107799	0.00942253	0.0341798	0	0.0863999	0.0425883	0
SL373399	0.115197	0	0.115885	0.0240794	0	0.380624	0	0	0	0	0.0759277	0	0.0100452	0.0864497	0	0.0718892	0	0.033224	0	0.0825878	0.00409078	0
SL373402	0.00308298	0.0772027	0.00132306	0.00797979	0	0.390228	0.000264692	0	0	0	0.0789009	0	0.021885	0.222058	0.00589056	0.0150867	0.00192885	0.00744482	0	0.145367	0.0213573	0
SL373413	0	0.081625	0.0393464	0.0497184	0	0.196058	0.199057	0	0	0	0.0737833	0	0.00405471	0.149193	0	0.0417762	0	0.0320327	0	0.104861	9.2034261307301e-05	0.028402
SL375723	0	0.0644264	0.0240892	0.0702804	0	0.227472	0.0577419	0	0	0	0.021446	0	0.00673009	0.215872	0	0.137507	0	0.023089	0	0.0675937	0.0722429	0.0115096
SL375724	0.107571	0.0854763	0.188414	0.0737916	0	0.198368	0	0.0415657	0	0	0.0318062	0	0.0926793	0.0413006	0	0.0363216	0	0.0171598	0	0.0604695	0.00540145	0.0196757
SL375732	0	0.0741204	0.0206782	0.104708	0	0.202583	0.083299	0.0287324	0	0	0	0.015457	0.0143357	0.0615239	0.0607428	0.132361	0.109946	0	0	0.0788697	0.0126435	0
SL375735	0.273315	0.0670744	0	0.107571	0.00652264	0.320284	0.0149802	0.0125571	0	0	0.021416	0	0.0285277	0.0682914	0.0176944	0.0510253	0	0.000995355	0	0.00827344	0.00147251	0
SL375758	0	0.147061	0.0345356	0.0490643	0	0.180351	0.121185	0	0	0	0.0211715	0	0.00747133	0.105864	0.00569766	0.151685	0.00262742	0.00114101	0.139841	0.032305	0	0
SL376867	0.173868	0	0.0165155	0	0	0.135187	0.00324342	0.00664985	0.00481537	0	0.0394434	0	0	0.532576	0.00398213	0.0461667	0	0	0	0.0342057	0	0.00334681
SL376884	0.170118	0	0.0777769	0.0604183	0	0.277073	0.0526047	0.0264133	0	0	0.00243097	0	0.0282863	0.0248274	0.0161061	0.0376845	0.0189301	0.063614	0	0.102447	0.0412697	0
SL376913	0	0.0251857	0.0397369	0.0646448	0	0.151926	0.0141666	0.0059039	0	0	0.0228294	0.0179801	0.0732717	0.217538	0	0.191962	0.0170375	0.026409	0.0422825	0.0394331	0.0369096	0.0127839
SL376914	0.124066	0	0.000974874	0	0.0304513	0.445309	0	0	0	0	0.0334091	0	0.0570141	0.0757062	0.00270413	0.1332	0	0	0	0.047901	0.0492636	0
SL376932	0.0407937	0	0.107192	0.0318527	0	0.337597	0.0292117	0	0	0	0.0521799	0	0.0100511	0.0720878	0	0.159143	0.0206419	0.0543111	0.0281202	0.0568182	0	0
SL378358	0	0.233034	0.0410894	0.033701	0	0.334821	0.0111857	0.00686412	0	0	0	0.0300642	0.0150747	0.0431944	0.0662407	0.0618498	0	0	0	0.115677	0.0072039	0
SL380016	0	0.0874057	0	0.0787113	0	0.166442	0	0	0	0	0.0675822	0	0.087604	0.132318	0.0140367	0.242858	0	0	0	0.066064	0.0150881	0.0418902
SL380041	0.00398218	0.0785997	0.0640356	0	0	0.0498217	0	0.0057379	0	0	0	0.0118373	0	0.210371	0	0.04782	0	0	0	0.467347	0.0298833	0.0305639
SL380080	0.0264818	0.0707233	0.0466627	0.0465742	0	0.177701	0.14583	0	0	0	0.0467157	0	0	0.235071	0.0424891	0.0689614	0	0	0	0.0927891	0	0
SL381464	0	0.0221117	0.00320081	0.133582	0.0181596	0	0.0837728	0.0879236	0	0	0.0308692	0	0.000856932	0.0788857	0.0691054	0.24364	0	0.0586021	0	0.128584	0.0407066	0
SL381471	0	0.0345489	0.0114539	0	0.199535	0.158557	0	0	0	0	0.0796466	0	0.0185023	0.116946	0	0.00827088	0.00411829	0.0187894	0	0.179838	0.100065	0.0697296
SL381483	0	0.0132186	0.010918	0	0.0201778	0.0151265	0	0.0120769	0	0.00258132	0.0235854	0	0	0.68067	0.000500039	0.214879	0	0	0	0.00626706	0	0
SL381520	0	0.0175951	0.0723294	0.0240147	0.0763076	0.0341801	0.120824	0	0	0	0.00618066	0	0	0.344667	0.0233309	0.061116	0	0.0646791	0	0.128862	0.0199255	0.00598779
SL382077	0	0.140152	0.0657286	0.0681625	0	0.318199	0	0.0161805	0	0	0	0.0223965	0.0528198	0.0859997	0.02141	0.123703	0	0.00716427	0.0780836	0	0	0
SL382099	0	0.0270367	0.0299751	0.0744003	0	0.185307	0.0734957	0.00580314	0	0	0.0277877	0	0.0964973	0.138329	0.0486192	0.150448	0.00257914	0	0	0.0884593	0.051262	0
SL382124	0	0.0118364	0.0477314	0.0128181	0.140311	0.100975	0	0.0278206	0	0	0.0223799	0.0193328	0.0874303	0.227359	5.89027334925651e-05	0.120007	0	0	0	0.126719	0.05522	0
SL383151	0	0.0645929	0.10022	0	0.00690859	0.249295	0	0.00550154	0	0	0.0465284	0	0.0735298	0.216952	0.0205609	0.170827	0	0.00810661	0	0.0289933	0.00798442	0
SL383159	0	0.311475	0.0891638	0	0.00486518	0.224874	0.0121341	0.0348096	0	0	0.0585613	0	0.0150382	0.0597548	0	0.00831193	0	0.0312908	0	0.121063	0.0254386	0.00321933
SL383164	0	0.105449	0.0468849	0	0	0.213289	0	0.013883	0.0098918	0	0.0292904	0	0	0.311193	0.00489014	0.0443949	0	0	0	0.132118	0.0133113	0.075405
SL383852	0	0.157243	0.148763	0.116319	0	0.185579	0.0466747	0	0	0	0.0740931	0	0.0228678	0.0323395	0.0099556	0.0457741	0.00454287	0.0208204	0	0.108233	0.0267951	0
SL383866	0.0586609	0	0.110545	0.00411875	0.13074	0.172636	0	0	0	0	0.111815	0	0.0458647	0.121715	0	0.109351	0	0.00203345	0	0.13252	0	0
SL383888	0	0.12202	0.0365968	0.0970089	0	0.20675	0.0464692	0	0	0	0.0394554	0	0.0284863	0.183901	0.00776869	0.0836895	0.00539198	0	0	0.0796914	0.0584104	0.0043615
SL383889	0.0335653	0.0273098	0.0631579	0.0255195	0	0.302567	0.000661876	0.061453	0	0	0.00538124	0	0.00293651	0.214523	0.0508822	0.159111	0	0	0	0.0529312	0	0
SL383909	0.0342548	0.0756746	0.0278461	0.159078	0	0.245889	0.0293301	0.0226866	0	0	0.00444668	0	0.0666764	0.0942557	0.0416	0.0572598	0	0.00515112	0	0.0747585	0.0610923	0
SL383924	0.24097	0.0294019	0.0970788	0.0842776	0	0.15249	0.0173054	0	0	0	0.0492493	0	0.0108033	0.0996309	0	0.0192796	0	0.0539966	0.00348766	0.0879157	0.0541141	0
SL385410	0	0.338566	0.0409703	0	0.046379	0.326335	0	0.00015013	0	0	0	3.9921858577628e-05	0.0625999	0.0464023	0.00469667	0.0181519	0	0	0.022742	0	0.0929666	0
SL385413	0	0.055054	0.0498714	0.202548	0	0.243215	0	0	0	0	0.0600173	0	0.0614104	0.159224	0.00238377	0.050346	0.000586894	0	0	0.0938524	0.0214899	0
SL385418	0.0781536	0.0318111	0.149695	0	0	0.205758	0	0.0100157	0	0	0.0719952	0	0.00133248	0.193504	0	0.0886618	0	0.0099012	0	0.159172	0	0
SL385420	0	0.150045	0.0763501	0	0.0349327	0.175436	0.0916143	0	0	0	0.0939218	0	0.0180538	0.102595	0	0.0619581	0	0.0357616	0	0.112056	0.0411157	0.00616066
SL385431	0	0.0287237	0	0	0	0.304498	0	0	0.0238618	0	0.0968773	0	0.0828899	0.2563	0	0	0	0	0	0.137973	0.0688764	0
SL385440	0	0.102119	0.0652903	0.0426768	0	0.301096	0.0407566	0.000576554	0	0	0.0253144	0	0.0352682	0.0655403	0.0366364	0.0768107	0.0109925	0.0253879	0.00261869	0.0907686	0.0781463	0
SL385441	0	0	0.0018815	0	0	0.498606	0	0.0295286	0	0	0.0146591	0.0195926	0.134785	0.208342	0.000912595	0.00635662	0	0	0.0634461	0	0.0218908	0
SL385458	0.00272406	0.0281266	0.0231216	0	0.0988053	0.234778	0	0	0	0	0.0174965	0	0.0814723	0.301802	0.00789674	0.14988	0	0	0	0.0475401	0.00635699	0
SL385460	0	0.0501024	0.0114991	0.0281523	0	0.214801	0	0.00198375	0	0	7.49929517634584e-05	0	0.0950248	0.351353	0.0081501	0.0143594	0	0	0	0.202939	0.0215598	0
SL385462	0.0292845	0	0	0.294937	0	0	0	0.05917	0	0	0.0595264	0.0797142	0.151771	0.160968	0	0	0	0	0.14962	0	0.0150098	0
SL385470	0	0.0431585	0.0296033	0.0219877	0	0.121846	0.0281063	0.0309648	0	0	0.078844	0	0	0.2825	0.00626345	0.0714367	0	0.0117168	0	0.232104	0.0127751	0.0286935
SL385480	0	0.0143252	0.0118287	0	0	0.0836217	0	0.0052391	0	0	0.0361784	0	0	0.474379	0.0128468	0.0473527	0	0	0	0.27122	0.0129478	0.0300602
SL385481	0	0.00799354	0.0684898	0	0	0.0743775	0.108337	0	0	0	0.03623	0	0	0.460962	0	0.23289	0	0	0	0	0.0107202	0
SL385485	0	0.0246315	0.028002	0	0.00707581	0.262005	0	0	0.00845154	0	0	0	0.0179768	0.364876	0	0.109575	0	0.0214794	0	0.121757	0.0341712	0
SL385487	0.12646	0	0.175413	0.204642	0	0.103593	0.0463599	0.0173684	0	0	0.00739074	0.00502745	0.0555152	0.0875705	0.0129126	0.110783	0	0.00498739	0.0173546	0.0130659	0.0115565	0
SL385488	0.0529331	0	0	0	0	0.0388148	0	0	0.013156	0	0.0271382	0	0	0.552961	0	0.274486	0	0	0	0.0405107	0	0
SL385597	0.131249	0	0.0247218	0.133243	0	0.3512	0.0266916	0.0015076	0	0	0	0	0.0496971	0.171859	0.0202484	0.0419814	0	0.00636486	0	0.0402574	0.00097882	0
SL385609	0.0282131	0.138042	0.0289726	0.000505544	0.0482749	0.0803962	0.0743394	0	0	0	0.0867333	0	0	0.26972	0.0845225	0.0690096	0	0.0179536	0	0.069878	0	0.00344003
SL385614	0	0.0332313	0.0158409	0.138899	0.146469	0.0406752	0.112721	0	0	0	0.0319253	0.00677141	0.0330237	0.0991758	0.0332245	0.0794846	0	0.0838996	0	0.103787	0.0408715	0
SL385620	0.0789095	0	0.0252412	0.0250509	0	0.223259	0.140589	0.00646152	0	0	0.0690131	0.00844206	0.126366	0.163799	0.0182276	0.0909274	0	0	0	0.00788695	0.00711205	0.00871552
SL385621	0.0370633	0.00425223	0.00289545	0	0.0196754	0.17691	0	0	0.00736263	0	0.0571965	0	0.0204843	0.521267	0.00902224	0	0.000312288	0	0	0.11255	0.031009	0
SL385622	0	0	0.00509018	0	0.130307	0.150887	0	0	0	0	0	0.0512626	0.00348775	0.240785	0.00792785	0.10995	0	0.0710231	0	0.087448	0.141832	0
SL385644	0.0108537	0	0.00420141	0.0468241	0	0.319968	0	0	0	0	0	0.0183226	0.0906675	0.0968469	0.0375165	0.145361	0	0	0	0.0817342	0.147704	0
SL387121	0.0469978	0	0.00411473	0	0	0.120201	0	0.00356059	0	0	0	0.0394358	0	0.395896	0.00548963	0.207882	0	0	0	0.167052	0.00164688	0.00772397
SL387122	0.0108656	0	0	0	0	0.419852	0	0.00617186	0.00835392	0	0.0991741	0.00399985	0.10923	0.178309	0	0	0	0	0	0.150991	0.0130528	0
SL387129	0	0.078667	0.054525	0.0794316	0	0.286555	0.0286354	0	0	0	0.0457692	0	0.0639049	0.0210753	0	0.0403181	0	0.00628752	0	0.204759	0.0791803	0.0108917
SL387147	0	0.0623782	0.0730663	0.00578691	0.05652	0.10741	0.182109	0	0	0	0.0487014	0	0	0.223926	0.0479473	0.159841	0	0	0.0303263	0.00198778	0	0
SL387154	0.149264	0	0.0409536	0.018678	0.145142	0.094842	0.0429491	0.0122695	0	0	0.0771666	0	0.0140648	0.262913	0.00642719	0.0492626	0	0	0	0.0782236	0.0078443	0
SL387207	0.140613	0	0.0813874	0.0228973	0.00806065	0.042056	0.0471081	0	0	0	0.00994241	0	0	0.339929	0.00918973	0.254784	0	0	0.0404798	0.00355198	0	0
SL387346	0	0.317824	0.09875	0.00973412	0.0501197	0.204259	0.0113434	0	0	0	0.0712314	0	0	0.162957	0.0150821	0.0054315	0	0.00177929	0	0.0514882	0	0
SL390328	0	0.0158813	0.0143194	0.0301219	0	0.0551077	0.183967	0.038058	0	0	0.0453716	0.0193063	0.0058396	0.116556	0.131885	0.197763	0.0048948	0	0	0.113638	0.00175075	0.0255394
SL390351	0.0668949	0	0.0803453	0	0	0.0226757	0	0.00482162	0	0	0.0162335	0	0.000576875	0.66065	0	0.12872	0	0	0	0.0190829	0	0
SL391415	0.023127	0	0.00813924	0.0762329	0	0.126069	0.0439466	0.0356306	0	0	0.00236207	0.00067798	0.0226236	0.300749	0.0323936	0.284041	0	0	0	0.0440076	0	0
SL392445	0	0.0830798	0.0715664	0.0384897	0	0.249874	0	0	0	0	0.046087	0.0105396	0.043849	0.209637	0.0996842	0.0521222	0.0064719	0	0	0.0784229	0.0101769	0
SL392447	0.0342771	0	0.106941	0.0214756	0	0.12652	0	0.0157167	0	0	0.0333944	0	0.0354416	0.191793	0	0	0	0.00641238	0	0.315523	0.112505	0
SL392448	0	0.169348	0.035779	0.00899403	0.0575639	0.251882	0	0	0	0	0	0.00585166	0.0230872	0.0626641	0	0.206941	0.0239043	0.0327531	0	0.0798395	0.0413924	0
SL392461	0	0.147647	0.0183108	0.00874081	0.0468497	0.0140077	0	0.0688961	0.0203429	0	0.0528542	0.0416148	0.0929329	0.308408	0.0101021	0.0645287	0	0	0	0.104765	0	0
SL392464	0	0.100854	0.0625186	0.0114077	0	0.311292	0.040145	0.0330586	0	0	0.0514623	0	0.0281904	0.120379	0.0318012	0.0934891	0.00917065	0	0.021684	0.0845474	0	0
SL392486	0.0299734	0.0651708	0.0389807	0.0424485	0	0.309346	0	0.00627369	0	0	0	0.0138111	0.171003	0.257624	0.00426002	0.0475898	0	0	0.000940938	0	0.012578	0
SL392491	0.0102707	0.109718	0.0371203	0.0393523	0	0.193428	0.0620863	0.0518843	0	0	0.024989	0	0	0.0988152	0.0233337	0.0303911	0	0.094534	0	0.130049	0.0487046	0.0453241
SL392651	0	0.0367465	0.0438554	0.0500278	0	0.139064	0.0698045	0.0415503	0	0	0.045397	0	0.0175684	0.161733	0.0861943	0.0269929	0	0.00974081	0	0.185827	0.0794216	0.00607632
SL392652	0	0.0737659	0.0713924	0.010852	0.0245899	0.16141	0.0257962	0	0	0	0.085503	0	0.0404794	0.138209	0.00838932	0.0772526	0	0	0	0.178227	0.0868715	0.0172618
SL392654	0	0.0777556	0.019907	0.0136907	0	0.253445	0	0	0	0	0.054793	0	0.0168227	0.238598	0.00333092	0.0689051	0.00117406	0	0	0.109607	0.0751736	0.0667983
SL392655	0	0.0305076	0.0386246	0.0259367	0.0539892	0.207274	0.137343	0	0	0	0.0862695	0	0.0543548	0.118742	0.0471333	0.0883873	0	0.0221249	0	0.0609199	0.0283935	0
SL392658	0	0.0966449	0.0219332	0.0310421	0	0.196521	0	0.045031	0	0	0.043508	0	0.0575331	0.347844	0.00979247	0.0681813	0	0	0	0.0487789	0.0331899	0
SL392659	0	0.0887745	0.128088	0.0122261	0	0.349213	0.0560721	0	0	0	0.044716	0	0.0278078	0.0428391	0	0.133854	0.0128806	0.0285907	0.0127646	0.030321	0.0318531	0
SL392660	0	0.0797296	0.0311028	0.0184029	0.0518664	0.223337	0.00292497	0.00202811	0	0	0.125902	0	0.0410818	0.259878	0	0.0558446	0	0	0	0.104654	0.00324712	0
SL392667	0	0.0265131	0.00636018	0.0167256	0	0.235267	0.00919976	0.00137013	0	0	0.0345564	0	0.0572182	0.175116	0.00172687	0.172312	0.00501668	0.0161203	0.223194	0.00995575	0.00934781	0
SL392674	0.311826	0	0.191705	0.00935969	0	0	0	0.0418621	0.00212776	0	0.0228511	0	0.080905	0.238766	0.0044912	0.0144051	0	0.00131987	0	0.0803806	0	0
SL392676	0.0801992	0.119533	0.0105068	0.0379693	0.00477512	0.165504	0.123842	0	0	0	0.069499	0	0.0148334	0.0592668	0.0929125	0.0564065	0.000976838	0.00533082	0	0.0719204	0.0865236	0
SL392688	0	0.073618	0.0974055	0.0400816	0	0.27243	0.0246183	0.0038486	0	0	0.05515	0	0.00937973	0.125035	0	0.0773535	0	0.0415944	0	0.142235	0.0372501	0
SL392700	0	0.0891997	0.0137732	0.0589814	0	0.145228	0.0590701	0.003726	0	0	0.0418695	0	0.0164318	0.233763	0.00276866	0.128504	0	0.08935	0.00257159	0.00483416	0.108742	0.00118598
SL392731	0.0590722	0.0150155	0.0725632	0.0140648	0	0.300121	0	0	0	0	0.0411327	0	0.0405586	0.229681	0.00992516	0.0949667	0	0	0	0.104553	0.0183461	0
SL392957	0	0.03437	0.0255497	0.0638083	0	0.302114	0.0244335	0.0047476	0	0	0.0564172	0	0.0516059	0.194379	0.014298	0.0528655	0	0	0	0.167172	0.00823882	0
SL393002	0	0.0489455	0.0687623	0	0	0.29599	0.10641	0.0169732	0	0	0.0804254	0	0.0178099	0.107782	0.0593035	0.0848909	0.032168	0.0054833	0	0.0154248	0.0596307	0
SL394513	0	0.0622648	0.000525177	0.0944008	0	0.0322148	0.0882019	0.0798161	0	0	0	0.079097	0.011908	0.241856	0.0634225	0.154078	0	0.0761118	0	0.011974	0.00412913	0
SL394526	0	0.138669	0.0288183	0	0	0.291601	0	0.00727352	0	0	0.0666049	0	0.0366654	0.117933	0	0.0650521	0	0.075498	0	0.134081	0.0378024	0
SL397583	0	0.0390247	0.0175264	0.123982	0	0.126813	0.287684	0	0	0	0.0386996	0.0150696	0.0516227	0.156281	0	0.0530493	0	0.00668147	0.045026	0	0.0313228	0.00721825
SL397597	0.0849962	0.054989	0.156587	0.0887259	0	0.181405	0	0.0226165	0	0	0	0	0.0338188	0.142706	0.00297989	0.0663365	0.00417802	0.00373044	0	0.141279	0.0156512	0
SL397609	0.143187	0.118926	0.0735825	0.0449187	0	0.206868	0.0654178	0.0729341	0	0	0	0.0186737	0.0166561	0.0510515	0.0309534	0.0563645	0	0.0138021	0	0.0370687	0.0495966	0
SL397622	0.307396	0.0218295	0.0106421	0.00242164	0.0797135	0.17904	0	0.0365531	0	0	0.00933429	0.0042191	0.0260836	0.0253767	0.0374436	0.0665485	0.0547065	0	0	0.134451	0.00424122	0
SL397824	0.0282904	0.0427796	0.224009	0.0530164	0	0.128879	0	0.0013835	0.0276942	0	0.105753	0	0.0515901	0.169555	0.000856287	0.0550269	0.000749694	0	0	0.1043	0.00611631	0
SL397919	0	0.128282	0.0297334	0	0.0502858	0.249234	0.0215245	0.00718839	0	0	0.11083	0	0.0427573	0.13024	0.00280228	0.0428664	0	0	0	0.130457	0.0315698	0.0222293
SL397922	0.00731528	0.0299513	0.0470187	0.0274596	0	0.322642	0	0.0274422	0	0	0.0122537	0	0.0865481	0	0	0.0407055	0	0.00929666	0	0.366626	0.0227406	0
SL397946	0	0.0727527	0.0540282	0.055142	0.0129906	0.212433	0.0369607	0	0	0	0.0821935	0	0.026272	0.225285	0.00948194	0.0426627	0	0.013067	0	0.143571	0.0131595	0
SL397949	0	0.0843644	0.0830309	0.0238147	0	0.483177	0	0.0800568	0	0	0	0.035584	0.11209	0.0693283	0	0	0	0.000546616	0	0.0222983	0.00570832	0
SL397965	0	0.0368174	0.0121641	0.0496978	0	0.408669	0.0266838	0	0	0	0	0	0.133416	0.205594	0.0496445	0.0442792	0.00315612	0	0.0115545	0	0.0183242	0
SL397969	0	0.124562	0.159002	0	0	0.262969	0.0378004	0	0	0	0.0988145	0	0	0.142932	0.00942615	0.0537886	0	0.0029619	0	0.074839	0	0.0329038
SL397983	0	0.0309504	0.0372852	0.0363466	0	0.122625	0.015284	0.0603446	0	0	0	0.0142723	0.114436	0.16538	0	0.00201577	0	0.0186028	0	0.292579	0.0572381	0.0326408
SL398435	0.00711212	0.0538906	0.0877609	0.0932532	0	0.110295	0	0.0672793	0	0	0.0399844	0	0.0471027	0.169185	0.0239597	0.130006	0	0	0	0.170171	0	0
SL398445	0	0.0417813	0.0410172	0.0573663	0	0.29914	0.159624	0	0	0	0.0288195	0.00331315	0.0474187	0.17228	0.018076	0.055849	0.0299105	0	0.0454056	0	0	0
SL398446	0.00528527	0.0676076	0.0954883	0.0127761	0	0.3136	0	0	0	0	0.0818689	0	0.0307181	0.0962933	0	0.0836739	0	0	0	0.125516	0.069205	0.0179672
SL398521	0.160083	0	0.0555858	0.121899	0	0.288539	0	0.0134363	0	0	0.0126621	0.000636545	0.158176	0.134083	0	0	0	0	0	0.00428224	0	0.0506173
SL398522	0	0.0481433	0.081635	0.14001	0	0.290203	0.00105218	0.00558311	0	0	0.0168579	0.0688931	0.160974	0.0402181	0.00235208	0.0774289	0.0136983	0	0	0.021929	0.0310218	0
SL398523	0	0.0358814	0.0315173	0	0.0804521	0.183618	0.0425461	0	0	0	0.0354186	0	0.020978	0.354536	0	0.131151	0	0	0	0.0839013	0	0
SL398524	0.111721	0	0.031595	0.00980472	0	0.309961	0.103617	0.0050436	0	0	0.0441266	0	0.054916	0.125475	0.0151956	0.0878831	0.0143021	0.00638203	0	0.0799773	0	0
SL398530	0	0.049138	0.00682768	0.0274127	0	0.313335	0.022072	0	0	0	0.00278095	0.0300796	0.0409506	0.202989	0.0292626	0.102721	0	0.0347094	0	0.117527	0.0201956	0
SL398545	0	0.121795	0.0909928	0.0391338	0.0375583	0.273095	0	0	0	0	0.0392112	0	0.0633914	0.283881	0	0.0252034	0	0	0	0.0257371	0	0
SL398546	0	0.0772721	0.0194055	0.0205705	0	0.214519	0.0223782	0.026165	0	0	0.0756921	0	0.0509379	0.209442	0.025514	0.0668043	0.00723073	0	0	0.130397	0.0488971	0.00477403
SL398553	0	0	0.00834735	0	0.0226329	0.285261	0.0507395	0	0	0	0	0	0.00160621	0.262768	0.0901539	0	0	0	0	0.222379	0.0561113	0
SL398559	0	0.111322	0.0839887	0.0344511	0	0.176206	0	0.0517329	0	0	0	0	0.0910735	0.190853	0.0161138	0.0172344	0.00363875	0	0	0.183042	0.0403446	0
SL398563	0	0.0616356	0.084882	0.0874729	0.028768	0.0937765	0.110044	0	0	0	0	0.02766	0.0177946	0.163389	0.00562428	0.236235	0	0.00662537	0	0.0760923	0	0
SL398564	0.242417	0	0.0370065	0.0236256	0.119832	0.000936591	0	0.0244588	0.0630842	0	0.0132993	0.0278661	0.122636	0.207028	0	0.11781	0	0	0	0	0	0
SL398570	0.095772	0.122819	0.0183369	0	0.0929687	0.106003	0.0984991	0	0	0	0.0433904	0	0.0194971	0.194785	0	0.114512	0	0.0241765	0.00874323	0.032642	0.0278545	0
SL398571	0.000532037	0.0137137	0	0	0	0.431768	0	0.0181889	0	0	0.0227308	0.0774874	0.159596	0.0322898	0	0	0	0	0	0.149069	0.0946245	0
SL398574	0.0617327	0	0.103568	0.0295967	0	0.324696	0	0	0	0	0.0102678	0	0.0791689	0.0960059	0.0061987	0.0936377	0	0.0114541	0	0.182986	0.00068777	0
SL398575	0.0213758	0.0370958	0.109962	0	0.0220326	0.194235	0	0.0065284	0	0	0.0186818	0	0.0694132	0.0826062	0	0.15552	0	0.00498216	0	0.161499	0.0903072	0.0257611
SL398577	0.0247162	0.0653555	0.00771305	0.0101156	0	0.326757	0.0113661	0.00790037	0	0	0.023091	0	0.0185054	0.153294	0.014514	0.123905	0.0456737	0.125529	0	0.041563	0	0
SL398578	0.0179709	0.195632	0.0346708	0.0549798	0.00984809	0.186052	0.0564416	0	0	0	0	0.0534268	0.0293081	0.0863913	0.0672731	0.165428	0.0272386	0	0.000482248	0	0.0148569	0
SL398598	0.011951	0.170843	0.0288223	0.12345	0	0.0905552	0.0830149	0	0	0	0.105441	0	0.0231276	0.158127	0.0520453	0.0170601	0	0.00807101	0	0.112459	0.0150332	0
SL398599	0	0.0570852	0.00825112	0.0711079	0.0704568	0.109119	0.126939	0.0150214	0	0	0.0528042	0	0.00437049	0.261251	0.094066	0.0685243	0.000952781	0.000394182	0.0155858	0.00745745	0.0366134	0
SL398601	0	0.0469637	0.117504	0	0.0821181	0.282438	0.0213473	0	0	0	0.07471	0	0.0109415	0.0920222	0.015586	0.0813173	0.0532016	0.0447413	0	0.0542069	0.0229022	0
SL398611	0.0268403	0.142844	0.0793103	0.00491123	0.00392059	0.322225	0.0701557	0	0	0	0.0319412	0	0.0330197	0.0486314	0	0.0820634	0.00060306	0.00699202	0	0.130085	0.0164576	0
SL399131	0.211817	0.358778	0	0.0114172	0	0.213522	0.00869893	0.00107975	0	0	0.0569214	0	0.0133101	0.0586113	0	0.0398171	0	0.00774493	0	0.0159348	0.00234772	0
SL399134	0	0.213834	0.0117049	0	0	0.111506	0.0916601	0.0508971	0	0	0.0939202	0	0.000627409	0.137976	0.0159909	0.0741948	0	0.0677163	0	0.102279	0.00789224	0.0198013
SL399135	0	0.0169027	0.0213842	0	0.0337752	0.0968223	0.118696	0	0	0	0.0519267	0	0	0.249709	0.0488777	0.0847252	0	0.0206934	0	0.19579	0.0217711	0.0389259
SL399136	0	0.10104	0.134927	0.0235301	0.00216993	0.202408	0.0111354	0	0	0	0.0248457	0.00706783	0	0.183696	0.0182247	0.0652385	0	0.00674881	0	0.191866	0.017023	0.0100804
SL399161	0.0102181	0.0718431	0.0628079	0.0110277	0.00355405	0.103297	0.0906432	0.0363846	0	0	0.0519943	0	0	0.163643	0.0610682	0.23348	0	0.00108585	0	0.0989533	0	0
SL399190	0.00126312	0.0358667	0.055413	0	0.0177658	0.33134	0.0202807	0	0	0	0.0612221	0	0.0230781	0.255001	0.0284291	0.0770948	0	0	0	0.0856681	0.00757828	0
SL399210	0	0.0113938	0.0786487	0.0350404	0	0.229389	0.0254235	0	0	0	0	0.0678349	0.00528175	0.266337	0.0853667	0.0712997	0.00351572	0	0	0.120469	0	0
SL399212	0	0.039161	0.0122139	0.0797698	0	0.178121	0	0	0	0	0.00661573	0.020056	0.107346	0.471705	0.0121544	0	0.0131371	0	0	0.0264804	0.03324	0
SL399301	0	0.166604	0.0389031	0	0.166454	0.156356	0.145588	0	0	0	0.0158652	0.00158204	0.118332	0.0355016	0	0	0	0	0	0.154814	0	0
SL400424	0	0.0720448	0.0760546	0.103086	0.00253912	0.249626	0.0178028	0.00779607	0	0	0.0398468	0	0.0665899	0.166082	0.0125989	0.0210845	0	0.00764707	0.0599014	0.0590925	0.0382074	0
SL400425	0	0.0194706	0.00956707	0	0	0.218778	0	0	0	0	0.0682563	0	0.00120682	0.281173	0	0.0992968	0.0040159	0.0653688	0.0293269	0.0933887	0.0773528	0.0327988
SL400427	0	0.0722134	0.0805919	0.0295838	0	0.264552	0.143076	0	0	0	0.0568497	0	0.0137005	0.104024	0	0.0759666	0.0193158	0.0397291	0.0929043	0.00749235	0	0
SL400428	0.0435134	0.116799	0.10402	0.0172813	0	0.215137	0.0360177	0.0275784	0	0	0.00434151	0	0	0.133285	0	0	0	0.0324173	0	0.16052	0.0476368	0.0614531
SL400430	0	0.0442893	0.0123629	0.00790579	0	0.21609	0.0433542	0	0	0	0.0272844	0	0.0274072	0.350686	0	0.189022	0	0.0236229	0	0.0311489	0.0268268	0
SL400451	0.0415211	0.0164792	0.0147212	0.0708378	0	0.244229	0.0314608	0.0042772	0	0	0	0.0340178	0.0424737	0.143757	0.0667162	0.145725	0.102103	0.00517992	0.0292297	0	0	0.00727127
SL400454	0	0.0310924	0.00153766	0.0210594	0	0.50787	0.0288411	0	0	0	0	0	0.0249981	0.0833403	0.0135452	0.0809858	0.0600459	0.00273214	0	0.0729463	0.0690841	0.00192139
SL400693	0	0.129248	0.044578	0.0660592	0	0.120204	0.0119864	0	0	0	0.047893	0	0.0962908	0.108737	0.0279847	0.156143	0	0	0	0.139585	0.0512918	0
SL400716	0.057921	0	0.0564414	0.0218329	0	0.199797	0	0.0500607	0	0	0.0353736	0	0.0655249	0.0437799	0.00485888	0.0612485	0	9.52932195711381e-05	0	0.243397	0.159669	0
SL400922	0.0307641	0.046146	0.105407	0.0768664	0	0.291819	0.00189458	0	0	0	0	0.0295303	0.198101	0.0499624	0.00894407	0.101893	0	0	0.0291232	0	0.0295481	0
SL400927	0.0388417	0.257241	0.0373871	0.0387394	0	0.313487	0.0370594	0	0	0	0.0145964	0	0.00257794	0.0614261	0.00871856	0.0671676	0	0.0274436	0	0.0444821	0.0508332	0
SL400930	0	0.0927571	0.0720242	0.0283627	0	0.185077	0.000899275	0.0189959	0	0	0.0673369	0	0.0415443	0.222147	0.0379115	0.0261081	0	0	0	0.190459	0.0163769	0
SL400956	0	0.226525	0.0212272	0.0281067	0	0.330973	0.0183308	0.0150291	0	0	0.0364103	0	0.0233201	0.0488244	0.00542411	0.0593623	0.0224532	0.0083958	0.00586824	0.0350041	0.114745	0
SL400996	0.0097111	0.000142582	0.0109875	0	0	0.119394	0	0.0175576	0.00312096	0	0.0912529	0	0.0904856	0.442806	0.0176366	0.0932341	0	0	0	0.103672	0	0
SL400999	0	0.00235969	0.0467328	0	0.00380467	0.282505	2.29357785001356e-05	0	0	0	0.119774	0.00430342	0	0.318426	0.00672131	0.0567691	0	0	0	0.158581	0	0
SL401002	0.043453	0	0.0918623	0.0317768	0.017788	0.478581	0	0	0	0	0.0581235	0	0.0391513	0.0916319	0	0.103507	0.0135323	0	0	0.0280458	0.00254679	0
SL401016	0.130614	0	0.0728979	0.00818374	0.0569523	0.0533864	0	0	0	0	0.00937677	0	0.0104869	0.361013	0.00214521	0.108916	0	0.0732961	0.0381084	0.0746233	0	0
SL401021	0	0.0343216	0.0950126	0	0	0.114707	0.0263821	0	0.0075986	0	0.060295	0	0	0.454852	0.0576686	0.0863895	0	0	0	0.0627729	0	0
SL401058	0.0694711	0	0.023059	0	0.0828856	0.131276	0	0	0	0	0	0.022757	0	0.250633	0.0891775	0.0805837	0	0.0526117	0.184828	0	0	0.0127169
SL401061	0	0.0616718	0.0182034	0.0183331	0	0.137109	0.0614402	0.000369607	0	0	0.0352351	0	0	0.206195	0.0891474	0.156155	0.0042449	0.0153869	0	0.126829	0.0476911	0.0219881
SL403148	0.21269	0.0754238	0.0258753	0.0500419	0.00170256	0.202471	0.0201865	0.0365372	0	0	0	0	0.0443939	0.234017	0.00270207	0.0384446	0	0	0	0.0555146	0	0
SL403149	0	0.324992	0	0.0157642	0.0465083	0.254401	0.0316286	0	0	0	0.0564639	0	0.00516947	0.0602284	0.0213206	0.11661	0	0.0124409	0	0.0376155	0.0168572	0
SL403164	0	0.0145368	0.0285114	0.0607774	0	0.0581917	0.0637035	0.022995	0	0	0	0.00403609	0	0.394125	0.0889371	0.241748	0	0	0	0.0224378	0	0
SL403181	0	0.119828	0.0682732	0.062853	0.0546327	0.134838	0.0823609	0	0	0	0	0.0312588	0.00793026	0.205289	0.0288316	0.182403	0	0.0186724	0	0.00282836	0	0
SL403223	0.0426965	0	0.0200029	0.0171179	0	0.158837	0.0147461	0	0	0	0.0737466	0	0	0.368539	0.0487169	0.124931	0	0	0	0.123255	0.00741096	0
SL403230	0.0722652	0.156893	0.0431272	0.0929353	0	0.035579	0.11936	0.0444728	0	0.0411714	0	0	0	0.15889	0.0604062	0.126084	0.00596431	0	0	0.0119303	0.0309221	0
SL404087	0.10121	0	0.0194045	0.0205025	0	0.243652	0	0.0232885	0	0	0	0.0233343	0.0558476	0.182692	0.0687753	0.0693545	0.0397409	0	0	0.093252	0	0.058945
SL404090	0	0.0674457	0.0403578	0.0191986	0	0.133378	0.00118516	0.0183493	0	0	0.0624571	0	0.0595491	0.376702	0	0.0346545	0	0	0	0.163619	0.0231037	0
SL404111	0	0.0786499	0.0752079	0.122856	0	0.162965	0.0933984	0.0139868	0	0	0.0286961	0.00806758	0.0360726	0.0802058	0.116315	0.111648	0	0	0.0657635	0	0	0.00616657
SL404139	0.0862341	0	0.0764363	0.0312248	0	0.0528874	0.0280708	0.0532391	0	0	0.0219126	0.00495125	0.0326248	0.266401	0.0965436	0.149724	0.0060249	0.0137454	0.0561241	0.00724732	0.0091388	0.00746968
SL404143	0	0.0193336	0.00875106	0.00412562	0	0.281837	0.0183316	0	0	0	0.0169072	0	0	0.130094	0	0.121257	0.00420727	0.0887813	0	0.121504	0.114959	0.0699114
SL404191	0.000696621	0.120849	0.152988	0	0	0.20777	0.0720498	0.0242305	0	0	0.0556013	0	0.00193031	0.236678	0.0145682	0.0415577	0	0.00741763	0	0.0434069	0.00186209	0.018394
SL405558	0.0964834	0.269222	0.0373805	0.0163801	0.119688	0.00628293	0.0280475	0.00506145	0	0	0.0871667	0	0.0694264	0.037137	0.016917	0.0177744	0	0.0146865	0	0.128265	0.0279152	0.0221653
SL405636	0	0.0308751	0.0339571	0	0.0269884	0.302719	0.0532958	0	0	0	0.0866938	0	0.040463	0.254362	0.000126048	0.150993	0	0	0	0.00521065	0.0143154	0
SL407931	0.0183685	0.0584493	0.0307449	0.118716	0	0.205159	0	0.0476469	0	0	0	0	0.0531239	0.31781	0.0281161	0.0141725	0	0	0	0.0401084	0.0675838	0
SL407959	0.339772	0	0.00250626	0.0184235	0.0881637	0.142651	0.162626	0	0	0	0.0694446	0	0.00059983	0.106316	0	0.0331106	0	0.0175926	0	0.0187946	0	0
SL407988	0.0660722	0	0.0056547	0	0	0.180536	0.028266	0.0289312	0	0	0.0551293	0.0191228	0.0104715	0.213225	0.0855906	0.145098	0.0297993	0.0112421	0	0.108436	0.0124245	0
SL408082	0	0.0637875	0.0695432	0	0	0.280764	0	0.00976355	0	0	0.120717	0	0.0343015	0.154004	0	0	0	0	0	0.232716	0.0248397	0.00956381
SL408113	0	0.0112179	0	0.012413	0	0.302631	0	0.00335139	0	0	0.00862039	0.049836	0.0558159	0.398112	0.037799	0.00708467	0.000746877	0.00276358	0	0.0784409	0.0311682	0
SL408114	0	0.0229527	0.0365784	0	0.0125265	0.0971213	0	0	0	0	0	0.0258422	0	0.372345	0.00872565	0	0	0.0304331	0	0.221139	0.0383315	0.134005
SL408425	0	0.0622256	0.0273607	0.0449109	0	0.258902	0.00544736	0.0132092	0	0	0.0259039	0	0.0766466	0.213476	0.00928993	0.0838119	0	0.00714321	0	0.119046	0.0526268	0
SL408445	0.00206584	0.122566	0.0478532	0.00622661	0	0.225301	0	0.00645604	0	0	0.0772808	0	0.0685325	0.220986	0.00230485	0	0	0	0	0.181455	0.0389723	0
SL408449	0	0.160111	0.0599541	0	0.0909594	0.0395686	0.0881575	0	0	0	0.0645839	0	0.0402196	0.179204	0	0.0766679	0	0.00697001	0	0.104073	0.0476901	0.0418403
SL408450	0.273727	0.0107242	0.05921	0	0	0.202984	0.0455948	0.00546388	0	0	0.0746925	0	0.0560235	0.124957	0.00652746	0.0610369	0	0	0	0.0790587	0	0
SL408451	0	0.0248726	0.0573115	0	0.086523	0.158672	0.117282	0	0	0	0.0720525	0	0.0188392	0.330599	0	0.034097	0	0	0	0.0838354	0.0159151	0
SL408460	0.0809634	0.0479027	0.103777	0	0	0.249423	0.0021574	0.0536717	0	0	0.030324	0	0.0180019	0.144658	0.00317507	0.0666709	0	0	0	0.11487	0	0.0844047
SL408464	0	0.0952908	0.0662287	0.11839	0.0309777	0.131818	0.00240212	0.0254363	0	0	0.0523585	0	0.0406876	0.179526	0.0155648	0.059126	0	0.00163304	0	0.107466	0.0730942	0
SL408503	0	0.143956	0.0957568	0.0337312	0.0885982	0.220762	0.058268	0	0	0	0.0410526	0	0.0212389	0.0411874	0	0.0973139	0.0302387	0.0214887	0	0.0449669	0.0614416	0
SL408552	0	0.0843883	0.0444619	0.0566246	0	0.338972	0.01682	0.00243525	0	0	0.0422278	0	0.0783526	0.0841825	0.0815821	0.0654424	0.00056047	0	0	0.049828	0.054122	0
SL409306	0.0121794	0	0.076082	0.0346703	0.125446	0.068593	0.105074	0	0	0	0.0595844	0	0	0.193168	0.0114835	0.0840391	0	0.0130068	0	0.173078	0.0388614	0.00473281
SL410445	0.262337	0.0556394	0.0429088	0.0218816	0	0.23383	0.0215446	0.0244342	0	0	0.0302463	0	0.0563774	0.107367	0.0110065	0.0734802	0.00637137	0	0.0408417	0.01006	0.00167431	0
SL410456	0.196833	0	0.0885435	0.0685897	0	0.112036	0.0285758	0.00811274	0.000402228	0	0.0258556	0	0	0.351503	0.0106745	0.0397629	0	0	0	0.0556441	0.0134665	0
SL414051	0.00250638	0.000446468	0.00478788	0	0.0107547	0.0773868	0.0332396	0.000695056	0	0	0.0226405	0	0	0.647131	0.0114342	0.158478	0	0.020964	0.00881247	0	0	0.000722823
SL414284	0	0.179182	0.0413816	0	0.0732529	0.11901	0.0547238	0	0	0	0.0409318	0	0.0264014	0.112716	0.014896	0.0765203	0	0.0130569	0.21117	0	0.036757	0
SL414307	0.0218847	0.064213	0.1882	0.0142671	0.0196079	0.12947	0.170312	0	0	0	0.0905973	0	0.020844	0.0508236	0	0.0878507	0.0206823	0.0141578	0	0.0800264	0.0270628	0
SL414310	0.0574449	0.116594	0.100158	0.0488021	0	0.156312	0.0572089	0.011155	0	0	0.0371493	0.00325716	0.0152514	0.117373	0.0139226	0.182863	0	0.0112484	0.0681943	0	0.00306573	0
SL414312	0	0.268271	0.07746	0	0.0121124	0.202238	0	0	0	0	0.0177373	0.00962216	0.0123524	0.0901848	0.00258864	0.0601729	0	0.0227193	0.14572	0.0305634	0.0482567	0
SL414333	0.0539974	0	0.156343	0.047287	0	0.121041	0.0166763	0	0	0	0.0329898	0	0	0.144361	0.0201045	0.141099	0	0.031	0	0.151288	0.0561635	0.0276496
SL414334	0.0402532	0.131885	0.0189708	0.0132531	0.0836362	0.168261	0.0434619	0.0345544	0	0	0.0338372	0	0.0627614	0.154823	0.030253	0.0755738	0.0220115	0.000316052	0	0.027152	0.00971356	0.0492835
SL414335	0	0.217063	0.0581561	0	0.0516134	0.327499	0	0	0	0	0.121582	0	0	0.100682	0	0.0246308	0	0.0085021	0	0.090272	0	0
SL414336	0	0.211571	0.0409565	0	0	0.318064	0	0	0	0	0.0264367	0	0.0285433	0.13844	0.00723622	0.106415	0.0198474	0	0.013023	0.0422133	0.0472541	0
SL414347	0	0.0831594	0.0282537	0	0.0976121	0.167125	0.0239293	0	0	0	0.0247954	0	0	0.262488	0.00224216	0.118575	0.0176357	0	0	0.109709	0.064475	0
SL414859	0	0.0601834	0.0148691	0	0	0.263187	0.00421012	0	0	0	0.0462609	0	0.0206783	0.108749	0.0448278	0.0936971	0.0602036	0.0485107	0	0.0656521	0.168971	0
SL416417	0	0	0.16929	0.0215563	0.0525514	0.229393	0.00527599	0	0	0	0.0412869	0.0110496	0.100905	0.106077	0	0.0365791	0	0.0853979	0	0.061981	0.0595136	0.0191423
SL416479	0	0.150794	0.0477387	0.0262928	0	0.278355	0	0.0114985	0	0	0.0425053	0	0.0617931	0.216177	0	0.0374168	0	0.0189224	0	0.0475696	0.0609365	0
SL416492	0.0367392	0.0398548	0.0637423	0.227055	0	0.196286	0	0.0267711	0	0	0	0	0.0833347	0.158409	0.031663	0.0218486	0	0	0	0.0525875	0.0198332	0.0418763
SL416494	0	0.128829	0.138411	0	0.079904	0.180743	0.156856	0	0	0	0.0948565	0	0.0234132	0.0361532	0.0412409	0.0709084	0.00249168	0	0.0277847	0.018408	0	0
SL417073	0	0.0629937	0.0134823	0	0.000870729	0.0463633	0.0743551	0.00533924	0	0	0.0284998	0	0	0.242288	0.0120249	0.0627865	0	0.2208	0	0.166892	0.0313451	0.03196
SL417611	0.10488	0	0.170932	0.160933	0	0.0374181	0.0122399	0.0292602	0	0	0.0313104	0	0	0.0885465	0.0166471	0.104358	0	0.128188	0	0.0685888	0.0211112	0.0255874
SL417634	0	0.0341065	0.0179146	0	0	0.315071	0.0628575	0	0	0	0.0307067	0	0.00675676	0.318785	0.00644397	0.132842	0	0	0	0.0457553	0.00625615	0.0225047
SL418291	0	0.148203	0.114498	0.0309887	0.0513491	0.0887928	0	0.0379158	0	0	0.0224168	0.00168736	0.0308853	0.219695	0.0390417	0.0634518	0	0.0533092	0	0.0859986	0.0117666	0
SL418293	0	0.311137	0.0737231	0.0492412	0.0244756	0.205848	0.0141089	0	0	0	0.0517663	0	0.0368167	0.060041	0	0.0404082	0	0.0252637	0.0110723	0.0520417	0.0440563	0
SL418295	0.0249883	0	0.0374537	0	0	0.133531	0.00336079	0.00928498	0.0114397	0	0.146767	0	0.0424018	0.321428	0	0	0.000156445	0	0	0.236332	0.0328558	0
SL418297	0.0203781	0	0.0132979	0.0386025	0.0768869	0	0.188295	0.0235483	0	0	0.0157606	0	0.163154	0.186373	0.0337792	0.00446713	0	0	0	0.176797	0.0586608	0
SL418341	0.0616437	0.105287	0.0361905	0.0280835	0.00183772	0.0655816	0.169412	0	0	0	0.0642526	0	0.0784544	0.0835943	0	0.202373	0	0.00238586	0	0.0315793	0.0693252	0
SL418342	0.0123787	0.000912233	0.00475614	0	0	0.0916157	0.09444	0	0	0	0.0257148	0	0	0.336256	0.0440814	0.0298869	0	0	0	0.263575	0.0590064	0.0373764
SL418626	0.0560201	0	0.0237768	0.00388417	0	0.160822	0.0349573	0.000309052	0.00673147	0	0.0632033	0	0	0.33568	0.0615651	0.156175	0	0	0	0.0968753	0	0
SL418860	0	0.0723711	0.087765	0.0444869	0	0.312857	0.0216151	0.0209602	0	0	0.0272365	0	0.0206882	0.0648918	0	0.102459	0	0.0299127	0.124214	0.0593022	0.01124	0
SL418861	0.111751	0.0914101	0.0244715	0.0589091	0	0.237082	0.0621376	0.0630732	0	0	0.0525554	0	0.0324258	0.0411294	0.0281962	0.0611321	0	0.0378559	0.0531437	0.0447279	0	0
SL420748	0.0855831	0	0.0118484	0.0220345	0.042717	0.166907	0.147107	0	0	0	0.0381708	0	0.0118448	0.116281	0.0146701	0.179265	0.0173594	0.0014554	0	0.101341	0.0406968	0.00271774
SL422175	0.0211799	0	0.00284616	0.0810717	0	0.0287753	0.1327	0	0	0	0.0764895	0	0.0854575	0.444805	0.00206037	0	0	0	0	0.0914593	0.0331551	0
SL422279	0.0301828	0.0766795	0.10142	0.126265	0	0.124414	0.00258381	0.0532794	0	0	0.0361253	0	0.0551156	0.233183	0.00516232	0.0287762	0	0	0	0.10401	0.0228029	0
SL422280	0	0.191871	0.129508	0.0867681	0	0.353646	0.000814847	0	0	0	0.0724494	0	0.0575632	0.0156355	0.00777489	0.0458637	0	0.00175376	0	0.0260952	0.0102561	0
SL422281	0	0.122814	0.0789707	0.104025	0.0403701	0.102494	0.039881	0	0	0	0.0808441	0	0.0510335	0.163731	0	0.0528186	0	0.0003188	0	0.108609	0.0540902	0
SL422282	0	0.106989	0.0597117	0.0597323	0	0.396426	0	0	0	0	0.0244402	0	0.0791194	0.161455	0.0191709	0.0384837	0.00129752	0	0	0.0370046	0.01617	0
SL422283	0	0.20785	0.116927	0.0156633	0.01171	0.196662	0.00419125	0	0	0	0.042496	0	0	0.0471543	0	0.0928182	0	0.0428301	0.189612	0.0320874	0	0
SL422284	0	0.040707	0.1897	0.0850472	0	0.257607	0.0123777	0	0	0	0.00837239	0.012937	0.0224984	0.012395	0	0.123424	0.0509017	0.0344216	0.0541794	0.0215045	0.0739275	0
SL422305	0.16049	0	0.0251667	0.0238212	0	0.316765	0.0183093	0.00847731	0	0	0.0278314	0	0.0708202	0.136292	0.0231486	0.0725551	0.0431198	0	0	0.0732032	0	0
SL422359	0	0.0111224	0.0231512	0.0775352	0	0	0.0614562	0.0562401	0	0	0.0171776	0	0	0.525744	0.0321742	0.179845	0	0	0	0.00147845	0.0140758	0
SL423781	0.102858	0	0.0600926	0.0111613	0.0318324	0.275542	0.0238972	0	0	0	0.0787789	0	0.0197147	0.250994	0	0.0918549	0	0	0	0.0532753	0	0
SL423816	0	0.126587	0.0286154	0.0538049	0	0.232275	0.0584538	0.0208504	0	0	0.0130433	0	0.0210748	0.146234	0.0282267	0.126158	0	0.0156602	0.129016	0	0	0
SL423844	0.0451337	0	0.0315221	0.00402194	0.0275483	0.122155	0.0932675	0.0226117	0	0	0.0614191	0	0	0.293245	0.0995247	0.0819327	0.000843845	0.00759882	0	0.100118	0	0.00905738
SL426740	0.011751	0.175444	0.0172422	0.0279411	0	0.204602	0.0468429	0.0165202	0	0	0.0845579	0	0.00586656	0.26631	0.0308329	0.0417271	0	0.00143492	0	0.0633613	0.00556525	0
SL426741	0	0.111575	0.0236026	0.0514323	0	0.254796	0.0896249	0.00507619	0	0	0.0264846	0	0.00614446	0.139632	0.10174	0.0770338	0	0.0109911	0	0.0793117	0.0225546	0
SL426759	0.0572174	0.0526565	0.0763487	0.000845089	0	0.266303	0	0.00869351	0	0	0	0.0124494	0.0271115	0.0907501	0	0.119228	0	0.0445843	0	0.146796	0.0430163	0.0539994
SL427072	0.00571496	0.0290228	0.0999289	0.0189238	0	0.175925	0.00125361	0	0	0	0.0118766	0	0.110422	0.254547	0.00283577	0.157748	0.00394831	0	0	0.0772808	0.0505723	0
SL430062	0.127478	0	0.0822333	0.0326617	0	0.214971	0	0.0070814	0	0	0.050557	0.0190196	0.048964	0.219023	0	0.147542	0.0187262	0.017155	0.000891892	0.000299232	0.013397	0
