# Supplementary material for: Epigenetic Modulation, Intratumoral Microbiome, and Immunity in Early-Onset Colorectal Cancer
Source: Cancer Res Commun. 2025 Nov 12;5(11):1985–97. doi: 10.1158/2767-9764.CRC-25-0177 (PMC12606411; doi:10.1158/2767-9764.CRC-25-0177)
Supplement: Supplementary Table S9 — CORRELATION BETWEEN IMMUNE CELLS AND MICROBES IN TCGA [file crc-25-0177_supplementary_table_s9_suppst9.xlsx]

## Sheet: Supplementary Table S9
SUPPLEMENTARY TABLE S9: CORRELATION BETWEEN IMMUNE CELLS AND MICROBES IN TCGA
sample.expression	B.cells.naive	B.cells.memory	Plasma.cells	T.cells.CD8	T.cells.CD4.naive	T.cells.CD4.memory.resting	T.cells.CD4.memory.activated	T.cells.follicular.helper	T.cells.regulatory..Tregs.	T.cells.gamma.delta	NK.cells.resting	NK.cells.activated	Monocytes	Macrophages.M0	Macrophages.M1	Macrophages.M2	Dendritic.cells.resting	Dendritic.cells.activated	Mast.cells.resting	Mast.cells.activated	Eosinophils	Neutrophils
e7e57ae9-4bf0-4695-9792-8232614c11f5	0.0492643	0	0.0189815	0	0	0.367961	0.0643637	0	0	0	0.0801492	0	0.00552189	0.0835774	0.0204726	0.2412	0.0583817	0	0	0.0101271	0	0
86a27454-0b76-446f-87df-2278174b4078	0.0764739	0	0.0130529	0.0525018	0	0.148094	0.0200169	0.0301788	0.0516206	0	0.0460275	0	0	0.155915	0.141001	0.182983	0.0556527	0	0.00698431	0	0	0.0194973
7d941107-78d0-4d60-9e0f-616cd9291595	0.0779221	0	0.0219788	0	0	0.195168	0.00939124	0	0.0095096	0	0.0349928	0	0.0157378	0.414637	0.0567993	0.131912	0	0	0.0319517	0	0	0
433c63e2-c6a4-4f42-a0e6-12bbba4902e9	0.0469483	0	0	0.107422	0	0.257137	0	0.000449606	0.0556016	0	0.0536792	0.0214121	0.0149177	0.148839	0.111021	0.142288	0	0	0.0402826	0	0	0
9aefde5e-f012-47fc-8b5c-a41356bcfe8c	0.0424855	0	0	0.0789515	0	0.243599	0.0452105	0.0409149	0	0	0.044328	0.0129478	0.0161425	0.115034	0.155907	0.178447	0.00325795	0	0	0.0227753	0	0
7af900ab-0a1a-471e-89a2-f887e2dcf433	0.0701004	0	0.0188685	0	0	0.375294	0	0	0	0	0.0533013	0	0.0646372	0.159342	0.0541864	0.133441	0.00142772	0	0	0.0694009	0	0
19adb707-4386-498f-81b3-8eeeddf27dbb	0.0696294	0	0.0127416	0.157803	0	0.343719	0	0.019064	0.0446605	0	0	0	0	0.207167	0.0140358	0.0285482	0	0	0	0.102632	0	0
1f6efd19-db75-41ee-9a2e-4b1b9b0aa0d5	0.0753307	0	0.0205639	0.14678	0	0.266423	0.0397168	0.0558682	0.0614976	0	0.0127833	0.0146953	0.0151027	0.140264	0.0526126	0.0756897	0.010342	0.00610832	0.00622163	0	0	0
095182ee-10fd-4f46-9820-c81c718306ff	0.0662327	0	0.0143291	0.0679991	0	0.233438	0	0.0333043	0.0211644	0	0.0643812	0	0.0205104	0.221693	0.138834	0.101239	0	0	0.0168745	0	0	0
9c1d5bca-13ae-4491-871c-1c333b7baf5b	0.0752585	0	0.0333364	0	0	0.432711	0	0.00596954	0	0	0.0813644	0	0.0230102	0.0970823	0.0355021	0.0756843	0	0.0233708	0	0.0676973	0.0200002	0.0290133
8d915c7d-0df7-4242-80c4-b40cad9b09d4	0.116708	0	0.0220465	0.107075	0	0.264252	0.0224024	0.0524688	0.0524637	0	0.0647692	0	0.0360147	0.0685065	0.0893331	0.0704606	0.00330215	0.0157701	0.00858031	0.00584612	0	0
b0a08eb5-b6eb-4f66-a707-0316d68076fe	0.00833665	0	0	0	0	0.203436	0	0.00264893	0.0787076	0	0.122936	0	0.0236297	0.325681	0.000579723	0.0972353	0	0.00156975	0	0.13524	0	0
1100e746-ee79-4790-ac8f-b6a7db94f0a5	0.0648124	0	0.0849929	0	0	0.367975	0.0177292	0	0.0492413	0	0.0475166	0	0.00824626	0.240992	0.0271733	0.0510003	0	0	0	0.0388417	0	0.00147989
25faab17-ab65-4ae9-a7b5-3111e5369d62	0.0460207	0	0.0127048	0.00884121	0	0.19439	0	0.0226903	0.042399	0	0.0150976	0	0	0.473185	0.069283	0.112111	0	0	0	0.00327744	0	0
499fbaac-8cff-4375-96fb-c9a372189c73	0.0397696	0	0.0965038	0	0	0.482728	0.0581116	0	0	0	0.0690616	0	0.0285987	0.0701721	0.0702343	0.0596178	0.00561287	0	0	0.01959	0	0
40994929-09be-42f0-87a7-855c7061ae62	0.0618038	0	0.0307223	0.0169146	0	0.422573	0.0868388	0.02918	0	0	0.0457882	0	0.0197231	0.0602398	0.11171	0.0923474	0.00542886	0.0120484	0	0.00468109	0	0
0d53cb1c-97c4-4088-9e43-029de88fd66d	0.0670553	0	0	0.0530334	0	0.381035	0.0540851	0.0253304	0.074636	0	0.0667699	0	0.0170636	0.0807668	0.0555752	0.0303952	0.00194815	0.000762447	0	0.0915438	0	0
685022a8-6e68-4253-a301-97e8eaf5f5be	0.0934183	0	0	0.27763	0	0.148017	0.0378012	0.0890129	0.0549632	0	0.0897081	0.0247768	0.014751	0.0769381	0.0603069	0.032676	0	0	0	0	0	0
e61d5c3d-4cfe-441f-be92-8b293bcbae9e	0.0395955	0	0.000731559	0.0135071	0	0.222301	0.0314729	0	0.0353162	0	0.0756809	0	0	0.396754	0.0401875	0.0967126	0	0	0	0.0477409	0	0
493347d2-65c6-4d0f-abc6-52feaeda757f	0.0881363	0	0.0186107	0.0105377	0	0.291972	0.000180111	0.0174659	0.040104	0	0.0574864	0	0.0181368	0.228382	0.0160563	0.145593	0.0113751	0.0500091	0.0059546	0	0	0
5f4589dc-17d9-4237-bacd-092ce1d80f7b	0.0103867	0	0	0.213787	0	0.200147	0.0394905	0.0411863	0.00598978	0	0.035861	0.0189989	0.00118893	0.06167	0.129151	0.189119	0	0.00475151	0.0482726	0	0	0
045cf700-b495-4240-bd2d-8e796e657e32	0.10933	0	0.0255471	0	0	0.248039	0.0415194	0.00854513	0.0260011	0	0.0439974	0	0	0.199428	0.0800969	0.208483	0.00474614	0	0	0.00426793	0	0
ddae1f5f-79bb-4395-9e46-61e8bbda73b0	0.0721417	0	0.0481881	0.0282152	0	0.40293	0	0	0.0372901	0	0.0733695	0	0.0440385	0.109205	0.0187441	0.0731475	0	0.0659298	0	0.0268001	0	0
b6388e09-7ed5-4041-97bb-4427ba5571ba	0.0704917	0	0.00748909	0	0	0.322298	0	0	0.0331559	0	0.131534	0	0.0223112	0.228676	0.0105246	0.0385253	0	0	0	0.134994	0	0
b0d817dc-6519-41e7-9868-e72e8b616ca1	0.0357865	0	0.0715176	0	0.0594159	0.337654	0.0410225	0	0.00907572	0	0.0600278	0	0.0423217	0.177223	0.00922991	0.062759	0	0.00604142	0	0.0879255	0	0
8e4b15bd-17b0-4306-8224-97a0a27dd811	0.154429	0	0.0188478	0	0	0.215233	0.000995165	0.0320123	0.0411021	0	0.066549	0.00662695	0.0912246	0.134379	0.10761	0.130991	0	0	0	0	0	0
96aa0f50-f0b1-4c8d-9daa-6f0cf3d22f14	0.132706	0	0.0261421	0	0	0.319843	0	0	0.0751228	0	0	0.00467282	0	0.27763	0.026779	0.0967122	0	0	0	0.0403912	0	0
7aa21b5c-341d-46e8-afd8-02eb625d09c5	0.0581607	0	0.00841237	0.00911434	0	0.286018	0.0851467	0	0	0	0.0704894	0	0	0.238198	0.053941	0.15168	0	0	0.0119451	0	0	0.0268947
a938cb2c-c8e8-4395-915b-37e1e279a4da	0.0936527	0	0.0210276	0	0	0.227294	0	0	0.0481798	0	0.0347981	0	0.00171814	0.263042	0.0366158	0.234031	0	0.0140716	0.0255687	0	0	0
7735a10b-e6c5-41a1-9b10-b4f9c62e0144	0.0526243	0	0.0398581	0.0206254	0	0.50165	0	0	0	0	0.0711914	0.0102708	0.0522809	0.0448865	0.0132545	0.121042	0.0239047	0.000640252	0	0.037123	0.0106486	0
cd9b6f87-2f77-4f73-99b1-ada61cb59585	0.0601932	0	0	0.142065	0	0.184905	0	0	0.0931785	0	0.0860135	0	0.0352472	0.113696	0	0.149676	0.0694074	0.000883503	0	0.064735	0	0
2db5cbe9-b8eb-4446-a859-df04ccbe01c8	0.046276	0	0	0	0	0.306482	0	0.031891	0.0293643	0	0.0721043	0.00678796	0.0415309	0.280263	0	0	0	0	0	0.185301	0	0
51abe362-e3ff-4604-8cf1-5197c4783fc5	0.0323775	0	0.0311921	0.037193	0	0.31575	0.0623645	0.00886006	0	0	0.0695708	0	0	0.172206	0.06132	0.0775571	0	0.0212685	0	0.110341	0	0
0dae99b2-3cde-42e3-aabb-e0cc195a397c	0.0935233	0	0.0451995	0.0120362	0	0.271168	0	0	0.0613021	0	0.029571	0	0	0.321676	0.0430571	0.112408	0	0	0	0.0100592	0	0
8736ed27-2141-48d9-b677-b1a0e14d4b50	0.103307	0	0	0.0078209	0	0.268035	0	0	0.0396112	0	0.0636994	0	0.0163697	0.237699	0.0776886	0.153792	0.00271638	0	0.0107891	0.0184726	0	0
ea9874a3-4bcb-4e70-bc2f-b23588b454b9	0.0871503	0	0.011247	0.0970471	0	0.337313	0	0.0232484	0.000117708	0	0.0343382	0.0044076	0.0584789	0.136731	0.022785	0.119571	0.00121353	0	0	0.0596185	0.00673292	0
63f52b0b-e117-4da6-831b-1d7b1c62453a	0.0513851	0	0.0247292	0.00526276	0	0.409708	0	0	0.0504994	0	0.0717223	0	0.0236145	0.176033	0.0614173	0.0963383	0	0.00126851	0	0.0280224	0	0
8510295d-e4f3-4d85-9424-3385eb2fd291	0.0294687	0	0	0	0	0.214404	0	0	0	0	0.0693926	0	0	0.471866	0.0312376	0.0406995	0	0.0313963	0	0.0915024	0	0.0200325
dc38ba64-6240-4bab-9ad5-2adb67e1b79e	0.101655	0	0.0415536	0.00801132	0	0.317479	0	0	0.0521474	0	0.0890963	0	0.00949989	0.249638	0.016945	0.0401311	0	0.00605907	0	0.0677846	0	0
ad1db357-c9ee-4079-ab36-18788acedda8	0.135731	0	0.033273	0.0160732	0	0.334038	0	0	0.0168962	0	0.0906419	0	0.0377468	0.128629	0.00396881	0.143697	0.00309309	0.0164355	0.00617376	0.0243036	0	0.00929891
85680290-b71a-4e2c-bb42-a9f19f718816	0.0663151	0	0.00351707	0.0656804	0	0.238973	0.0160123	0	0.0275621	0	0.0478743	0	0	0.219933	0.0659531	0.165718	0	0.0617121	0	0.0075238	0	0.0132258
6dce929a-71c9-49a3-ba3b-ee61bfec284f	0.140009	0	0.0209726	0.0898734	0	0.27627	0.00270842	0.0540018	0.0680454	0	0.0502233	0	0.060433	0.0737296	0.0580755	0.0617843	0.00651127	0	0	0.0114865	0.0258758	0
02566c4e-e3d2-43eb-aca3-754c1bd5bd5f	0.0317764	0	0.00642733	0.0144313	0	0.330423	0.0199524	0	0.0284982	0	0.0866453	0	0	0.197238	0.106883	0.138221	0	0.0085975	0	0.0309072	0	0
52c313fc-4682-47a9-a596-ed814d65fa25	0.0427692	0	0.00622916	0.280231	0	0.0993853	0.0861759	0.0567339	0.113484	0	0.0323528	0.0479925	0.01917	0.024572	0.0585536	0.0812756	0.0311677	0.0058301	0.0140777	0	0	0
054b8f64-76ee-404a-a384-cb011190651c	0.163102	0	0.0127356	0	0	0.216289	0	0.0382801	0.0730207	0	0.0103463	0.0146702	0.0200989	0.209785	0.132907	0.0948409	0	0	0.0139238	0	0	0
cafebbf2-9dea-439a-8788-25478f233a57	0.0927718	0	0.0246789	0.0492724	0	0.12445	0	0.0199359	0.0734704	0	0.0197829	0	0.0337466	0.162498	0.00846171	0.284688	0.0197142	0	0	0.0199144	0.0541851	0.0124299
0b0677ec-0f18-43a3-bceb-e6ee4a39dd65	0.0523516	0	0	0.0212971	0	0.328144	0	0.0408213	0.0513262	0	0.0738776	0	0	0.211948	0.0455179	0.0742323	0	0.0332619	0	0.0672218	0	0
d91cb38a-b9ea-43d9-9630-7bf3f3851b03	0.0117763	0	0.00543721	0.131722	0	0.177682	0.0464086	0.0543473	0.0532627	0	0.0580386	0.00335132	0.0178841	0.111698	0.169408	0.0898034	0.00993912	0.00844497	0.0507963	0	0	0
47079154-021a-4edf-aa4f-6f339d0dc9cd	0.0766775	0	0	0.00980984	0	0.261275	0.0754474	0.00580064	0	0	0.0955484	0	0.034899	0.22092	0.0733881	0.115212	0.00165848	0.00960777	0.0177878	0	0.00196829	0
d6b31bc2-6410-4b01-8856-972473a3db8c	0.0610439	0	0.0113724	0.017469	0	0.249812	0.0291349	0.0339638	0.0644691	0	0.0621748	0.0440416	0.0431267	0.126946	0.12196	0.0839487	0.012939	0	0.0223037	0	0.0152941	0
5bea4ef9-e295-4463-a4d7-f40b1f628012	0.00645589	0	0.0224851	0.103688	0	0.325413	0	0	0	0	0.0142505	0	0.0261676	0.0900773	0.140943	0.107553	0.0179329	0	0.137351	0	0.00768133	0
84fded51-e693-4d06-b502-0903ed1a7eb3	0.0282879	0	0.0169277	0	0	0.397522	2.50506562167456e-05	0	0	0	0.101684	0	0.0247762	0.173241	0.0777783	0.15147	0	0	0	0.0282877	0	0
02734d4d-fc8f-4ef7-ac82-1b4d7184cc5e	0.0944555	0	0.0920475	0.092174	0	0.259424	0	0.00332519	0.0331028	0	0	0.0170804	0.0454205	0.158704	0.00938853	0.093174	0	0.0179315	0	0.0425966	0.0411748	0
aa7f9fef-0d17-4cc9-bff4-1a580fbbe944	0.138897	0	0.000214641	0	0	0.348348	0	0.0272419	0	0	0.0267906	0.0127432	0.0425219	0.0234014	0.0782639	0.202646	0	0.0430794	0	0.0380393	0.0178119	0
4635c964-26dc-4acf-aabb-3f5e6fedac67	0.0245916	0	0	0.0165561	0	0.250507	0.0404982	0	0.0362725	0	0.0623555	0	0.00215065	0.332542	0	0.121238	0	0.0686853	0	0.0243275	0	0.0202761
83eb7c73-3846-4338-9b87-f3374ce3d6d2	0.122694	0	0.0165732	0.0143267	0	0.292465	0	0.0220211	0.0168393	0	0	0.0447186	0.0138749	0.111995	0.127348	0.159912	0.010038	0	0	0.0405458	0	0.00664809
bced4d56-b71e-4eea-b92d-3a4356c46575	0.0125386	0	0	0.0435113	0	0.312044	0	0.0358285	0.0649773	0	0.00532658	0	0.0531708	0.0634601	0.0122137	0.157942	0.0995377	0.0385419	0	0.0935164	0.00739127	0
f715a15d-a11c-4ac7-8919-ab2468139ced	0.00704653	0	0.0404437	0.101385	0	0.423238	0	0	0.0277565	0	0.0708316	0	0.0205168	0	0.0297466	0.201411	0.020589	0.00488017	0	0.0472942	0.00486105	0
7d560f54-fa24-429d-a51d-5c7d431c38bf	0.388277	0	0	0.0356364	0	0.250183	0	0.0199969	0	0	0.0225977	0.000186154	0	0.132282	0.0353565	0.0901188	0	0	0.0253656	0	0	0
c9638067-6e2b-4cb5-886b-d9c1169c25db	0.0657639	0	0	0.0629546	0	0.276891	0.0119456	0	0	0	0.113352	0	0.042518	0.0407533	0.0159172	0.302758	0	0.0322939	0	0.0348511	0	0
d222dfe6-b0ce-470d-baa0-874ab86929f1	0.109881	0	0.041216	0.0789277	0	0.363753	0.00535683	0	0	0	0.0651372	0	0.0364083	0.0321554	0.0624258	0.126942	0.0544463	0	0.0233501	0	0	0
02d4cebf-e7f6-4c13-aca1-af16fd6d69cb	0.0580112	0	0.0543441	0	0	0.412252	0	0	0.0464574	0	0.0771789	0	0.00801626	0.144772	0.0379469	0.0813306	0	0.0434676	0	0.0362234	0	0
6425f49c-3c00-4188-ac69-de6acc2ea91d	0.0524668	0	0.0251878	0	0	0.196027	0	0	0.0818427	0	0.0996205	0	0.00331106	0.419387	0.0142461	0.0158726	0	0	0	0.0920392	0	0
f6f0c3a5-9144-4d13-b0a2-4b5dbb3aaf96	0.0619411	0	0.0129295	0.0920476	0	0.125494	0.0317109	0.0224189	0.0666725	0	0.101176	0	0	0.152834	0.160532	0.15649	0	0	0.0157533	0	0	0
9df77d76-ce4c-452d-9ce3-c0e1dc2360b8	0.0560206	0	0.0361349	0	0	0.475126	0.0357497	0	0.00904093	0	0.0854226	0	0.0166908	0.0508698	0.0578257	0.128418	0	0.015343	0	0.0333582	0	0
574a3ef3-ea84-45f4-b20d-8b3d2b172793	0.0747284	0	0.0205824	0	0	0.325856	0	0.032923	0.0925226	0	0.07657	0	0.00216632	0.135387	0.0921691	0.0599019	0	0	0	0.0717735	0.0154191	0
eb41c630-9815-442e-959f-1160d24d7952	0.0611056	0	0.0629055	0.0129943	0	0.515122	0	0	0.0154929	0	0.070279	0	0.0116743	0.0602499	0.00834352	0.0962605	0.0196834	0.00723079	0	0.058658	0	0
3631fcd1-f8ea-443e-af52-3e486b5a9e63	0.0823704	0	0.0194948	0	0	0.332694	0	0.0230328	0.0381901	0	0.0336677	0	0	0.178005	0	0.170059	0	0.0457022	0	0.0760941	0.000689899	0
47aceec1-a01d-419f-9689-c46284c79bcb	0.0557356	0	0.00577648	0	0	0.271529	0	0.0181174	0.0697842	0	0.0419164	0.028718	0.0516955	0.222415	0.115193	0.0932029	0.0183497	0	0	0.00756655	0	0
3f02526b-980d-44ff-ae98-403a28d5e54c	0.100962	0	0.0853617	0.0711587	0	0.349118	0	0	0.018183	0	0.00989887	0.0320063	0.0469827	0.000534867	0.0216059	0.217353	0.0114849	0.0328647	0.00248404	0	0	0
ccabd9f4-5e0e-416d-8164-608d711555bb	0.204981	0	0	0.0482591	0	0.384236	0	0	0.0752526	0	0.0472669	0	0.0479425	0.0205292	0.0293041	0.0137804	0	0	0	0.118487	0.00996124	0
e8698c74-97ad-45b1-aa15-c03a7917bf3a	0.0559516	0	0.040709	0.049072	0	0.253221	0.0302357	0	0.0606435	0	0.0773797	0	0	0.224054	0.00971206	0.0681079	0	0.0244868	0	0.0961279	0	0.0102991
6239af26-74b6-4c31-8a99-e9603d24b856	0.0598631	0	0.0257681	0.0966106	0	0.356939	0.0699476	0	0	0	0.0455954	0	0.0172885	0.0518138	0.04107	0.203125	0.00979996	0.0147792	0	0.00740012	0	0
470c7138-2452-49fc-aeda-002653b17fe7	0.0483109	0	0.0969754	0.0210024	0	0.390534	0	0	0.0109731	0	0.0832264	0	0.0220261	0.121943	0.0431088	0.102791	0	0.00443423	0	0.0546747	0	0
b6799182-7435-4f67-8909-ae1af0043624	0.0571391	0	0.0160189	0.0393452	0	0.205509	0.00153411	0.0252688	0.0638635	0	0.0384473	0.00282082	0.00603506	0.184451	0.09076	0.210327	0.033217	0	0.025263	0	0	0
f450a150-e405-46e0-ae21-a8ef854a365d	0.107547	0	0.0155958	0.0045312	0	0.451824	0	0.0378913	0	0	0.0813189	0	0.0203229	0.0181956	0	0.0538344	0	0.0648054	0	0.11111	0	0.0330227
2fd9788b-9efd-44b0-b9a4-82b32118f85f	0.0737128	0	0	0.0454758	0	0.184433	0.0085415	0	0.0462177	0	0.0755264	0	0.0156087	0.20187	0.0320965	0.292186	0	0	0	0.0225781	0.00175363	0
aa9c558a-420b-41db-92be-0ea1dd3f98b2	0.0799545	0	0.00380625	0.115904	0	0.241079	0.00840479	0.0167147	0.014336	0	0.0878731	0	0	0.141296	0.110077	0.158389	0	0.00235729	0.0198086	0	0	0
eb843ddf-f91d-4f04-b34c-549b1f53ee92	0.0466747	0	0	0.0721659	0	0.119115	0	0.00791439	0.0594711	0	0.035752	0.00653531	0.00043168	0.28605	0.101163	0.21751	0	0	0.0472161	0	0	0
7b4d59ed-2a71-4ef0-9c1a-acfc4574a5dd	0.0307314	0	0.104702	0.094412	0	0.450106	0.012626	0	0.0426282	0	0.0577594	0	0.0190204	0.00260667	0.0097865	0.128194	0.0158093	0.00565335	0	0.0259637	0	0
f1185347-ad15-43ae-9ef3-d5343b31a0fc	0.0125974	0	0	0.0170588	0	0.21169	0	0	0.0311106	0	0.0230281	0.00437771	0	0.463429	0.0523646	0.149585	0	0	0	0.0283101	0.00644783	0
b897e76b-e431-4ad1-8d1a-ad8defc3c351	0.0613772	0	0.0739578	0	0	0.3892	0.0876043	0	0.00219018	0	0.0839936	0	0.00123015	0.0954906	0.0200794	0.140919	0	0.00528789	0	0.0295059	0	0.00916354
293a69ae-a07b-4e32-a463-accbee5b3abc	0.106165	0	0.0198515	0	0	0.352771	0	0	0	0	0.0270908	0	0.00205532	0.0351675	0.00028719	0.0688178	0	0.055627	0	0.127702	0.0566433	0.147821
29d6550b-4244-4775-b12a-e99957458ed4	0.0485134	0	0	0	0.00397546	0.1034	0	0	0.0958518	0	0.0121092	0	0	0.630686	0.000690034	0.0657097	0	0	0	0.0390637	0	0
4fa4085c-3fd7-49b3-9b97-4f9d6e53347d	0.018375	0	0.00464237	0	0	0.328315	0.1132	0	0	0	0.14516	0	0.0027636	0.145038	0.0611503	0.145454	0	0.00632233	0.0124757	0	0	0.0171037
f1a52b36-9a48-48d4-9177-4153da9ef23a	0.0658578	0	0.00190997	0.00375205	0	0.338341	0	0.0242423	0.058051	0	0.0447188	0	0.0292969	0.212266	0.0665411	0.108342	0	0	0	0.0466801	0	0
dacd4113-d8da-4832-bd9a-761ee5e25caf	0.0444058	0	0.0167924	0	0	0.116515	0	0	0.0379342	0	0.0869912	0	0	0.402258	0.00640097	0.15704	0	0	0	0.11959	0	0.0120721
be822c24-1e54-4ee8-b765-c713e185374a	0.0282133	0	0.00368968	0	0	0.274407	0.0354699	0	0	0	0.114237	0	0.00673432	0.365275	0.0447229	0.0512954	0	0.0198948	0	0.0560603	0	0
99bdb6a4-2d12-4e4b-bfd7-79d94f7783b1	0.0854605	0	0	0.0214445	0	0.247219	0.0113785	0	0.060821	0	0.0845386	0	0	0.299517	0.0250246	0.110543	0	0.00612591	0	0.0479276	0	0
649f8eeb-0c25-4850-853f-da6618e6c813	0.106667	0	0.0337992	0	0	0.322302	0	0	0.0825093	0	0.0485941	0	0.0226276	0.164055	0.00524259	0.117313	0	0.0161993	0	0.0763019	0	0.00438825
5246416e-dbbb-4010-8331-d17a7733edce	0.0894238	0	0.0656545	0	0	0.416685	0	0	0.0174366	0	0.0257126	0.00722156	0.0184062	0.153685	0.0690774	0.113834	0	0	0	0.0228635	0	0
d0e09acb-32bc-4fe7-b151-7cd5af5e9dc8	0.0534365	0	0	0	0	0.318095	0	0	0.0010545	0	0.063772	0	0.00953387	0.243397	0.022173	0.240186	0	0	0	0.0312294	0	0.0171232
fc47b81a-e8f4-422f-bab2-9fea611c8805	0.359457	0	0.0596239	0.0595934	0	0.352762	0.00743769	0	0	0	0.0492933	0	0.0182901	0.0212811	0.0116632	0.0511793	0	0.00856092	0	0.000858567	0	0
d76a4897-3a02-470a-afb0-a61ea81b2d04	0.0494819	0	0.0713535	0.0351052	0	0.396638	0	0.0210566	0	0	0.0559041	0	0.0464784	0.0687121	0.0461502	0.137901	9.21905123255868e-05	0.0416885	0	0.0294381	0	0
f1c3b11c-5c4e-4961-aa3b-92d7a73298c2	0.0612825	0	0.00928608	0.0159229	0	0.34328	0.0302071	0	0.0600447	0	0.0807543	0	0.0114439	0.176467	0.0101219	0.154035	0	0.0213079	0	0.0258471	0	0
1ac2f3c9-9148-4613-a0c9-8e3a8d31bdb0	0.0370741	0	0.00371968	0.0342699	0	0.269773	0.025592	0	0	0	0.0736996	0	0.0284062	0.15226	0.0849069	0.195562	0	0	0.0497937	0	0	0.044943
e0eb0d80-48ea-4535-aba0-9662e9016d37	0.0905126	0	0.0693242	0.0206426	0	0.354904	0	0.00838774	0.0152019	0	0.0332837	0.00378776	0.0331156	0.151554	0.0315529	0.164864	0	0	0	0.0147097	0.00815963	0
5954f102-c6ce-4f1c-bc51-16a874d75fe1	0.0775713	0	0.0897473	0.0345384	0	0.413315	0	0.0171113	0.102743	0	0.0329181	0	0.027484	0.0709701	0.0261127	0.0591953	0.00624142	0.00761052	0	0.0344412	0	0
f0ca2e8b-bd3b-49d6-b427-2c1a31461dd7	0.0444409	0	0.0135485	0	0	0.229096	0.0517304	0.0443817	0.0127762	0	0.0316628	0.0223892	0	0.390832	0.0757333	0.0630591	0	0	0.02035	0	0	0
6f85a911-614e-4e07-91c4-39c1a777bb40	0.0313287	0	0.015428	0.0710167	0	0.314122	0.172906	0	0	0	0.0676073	0	0.0508968	0.0762879	0.00953042	0.0934889	0.0553559	0	0	0.0112723	0.0307594	0
b39411a3-9c73-418c-8160-cc777e5fbb10	0.101347	0	0	0	0	0.453535	0	0	0	0	0.0138989	0.0899044	0.097135	0.0771462	0.00715049	0.132596	0	0.0115973	0	0.00670087	0.00898871	0
18e91f19-e7d3-4252-92e8-a18798ae1304	0.00677002	0.0294578	0	0	0	0.188727	0.0654753	0	0.00259588	0	0.0971978	0	0	0.328165	0.123238	0.118834	0.00326211	0	0	0.0132124	0.023064	0
789c1767-4073-4ffa-b193-54b20b96d55e	0.0800835	0	0.0145706	0	0	0.285664	0	0	0.0420956	0	0.0772796	0	0	0.275456	0.13125	0.0936005	0	0	0	0	0	0
fe340e00-fb85-4805-8a27-dbf7efeac100	0.0971052	0	0.0390673	0.035246	0	0.0929281	0	0.0127606	0.0489804	0	0.0430354	0.00384651	0	0.452587	0.0465085	0.127935	0	0	0	0	0	0
d57f60e8-86c4-4ca7-93aa-c1f8283b3dd8	0	0.0680798	0	0.0735721	0.0846294	0.38023	0	0	0.0543745	0	0	0	0.0082695	0.169449	0.0500606	0	0.000715384	0	0	0.110619	0	0
bb798827-7e9b-4dde-b269-49f0f37ec3ff	0.00543173	0	0	0.0252649	0	0.200021	0	0.0129405	0.0744495	0	0.0255969	0.0458667	0.01657	0.209466	0.10329	0.193137	0.0036193	0	0.0760557	0	0.00829167	0
61cf3425-79d6-421a-968d-48cc493a7f02	0.115454	0	0.00171644	0	0	0.441193	0.0946776	0	0	0	0.078336	0	0.0300874	0.012517	0	0.124661	0.00450909	0.0553514	0	0.0414968	0	0
b9c1df30-5610-4718-8b78-b42ad2398332	0.0398329	0	0.0196824	0	0	0.275195	0.0149493	0	0.0385508	0	0.0731044	0	0.0123616	0.295545	0.0599456	0.156165	0.00731776	0	0	0.00735047	0	0
43f12fb7-8795-41ba-855b-478b5b7bcb26	0.0525752	0.0475063	0	0.0603839	0	0.319967	0.147369	0.00510555	0	0	0.039184	0	0.0519012	0.120967	0.0589688	0	0	0.0534069	0	0.0222198	0.0204444	0
ff708d88-729b-4209-87e7-e2723046f044	0.0541269	0	0	0.0409817	0	0.194249	0	0.0207894	0.087372	0	0.0284989	0	0	0.188664	0.0935554	0.264742	0.0142314	0	0.0127895	0	0	0
28720118-c69f-4af9-9d76-d433dbf48615	0.0713323	0	0	0	0	0.224018	0	0	0.0449747	0	0.0251177	0.010822	0.0211982	0.158098	0.0371024	0.393895	0.00678908	0	0.00665352	0	0	0
0c5c1a38-7e9c-4b43-810d-0761c3af49b1	0.0866983	0	0.0321133	0.0296535	0	0.205158	0	0.0173767	0.101443	0	0.0856257	0	0.0177608	0.209832	0.0139482	0.119697	0	0.0086814	0	0.0720123	0	0
a1c167cf-0f2c-49ef-8144-b3acea3ac107	0.0848485	0	0.0425042	0.028058	0	0.235359	0.0505162	0	0	0	0.0710695	0	0	0.293207	0.0327719	0.143341	0	0	0	0.018325	0	0
3527fd94-3ad2-4b25-aa67-f57d6aaead09	0.0763307	0	0.00498553	0.0475029	0	0.288741	0.0208492	0	0.00715313	0	0.06731	0	0	0.131567	0.119407	0.201157	0	0	0.029179	0	0	0.00581774
e0aa6308-2b31-4b4d-8768-6df0fa83d189	0.109755	0	0.0283177	0.0229824	0	0.337105	0	0	0.0890944	0	0.0535023	0	0.0353833	0.164361	0.0125087	0.0716552	0.0256053	0.036453	0.0132765	0	0	0
224e989c-0fac-4578-86fa-4d10f3cc7701	0.100033	0	0.00513965	0.0696143	0	0.285395	0.09576	0	0.0460879	0	0.0372793	0.0148105	0	0.115614	0.0447989	0.169288	0	0.01618	0	0	0	0
431cd021-ec02-416d-8fa0-be2723b351bb	0	0	0.00232283	0	0	0.49138	0	0	0	0	0.0663698	0.0455212	0.0264936	0.133512	0.111586	0.0959661	0.000399117	0.0175988	0	0	0	0.0088502
9a96daa3-8d55-4e52-85d7-35ec766741bf	0.102987	0	0.0192173	0.0854748	0	0.303524	0.0316093	0.00665194	0.04929	0	0.0329262	0	0.0114242	0.219024	0.0551663	0.0485493	0.00435279	0.0263071	0	0	0.00349639	0
f099a3d9-873e-4241-9515-8883b3614892	0.0311804	0	0.00183617	0	0	0.523311	0	0.0185326	0	0	0.00970076	0.0381743	0.0731522	0.159728	0.0349843	0.0968189	0	0	0	0	0.0125812	0
37a11793-4c4a-4437-b011-d6d0984a366f	0.0469689	0	0.00347787	0	0	0.415278	0.0877757	0	0.000924083	0	0.191324	0.0164571	0.0152223	0.1577	0.0125759	0	0	0.0303403	0.00419881	0	0	0.0177568
aa8d16ee-bda8-4844-ad7f-b87d99626c85	0.0709204	0	0.0133097	0.0323684	0	0.38617	0	0	0.0544052	0	0.0418654	0	0.0139567	0.199982	0	0.0839585	0	0.0522335	0	0.0508298	0	0
dbbec3c7-9d7b-4999-a693-9092d5ef10a1	0.0561511	0	0.00675877	0	0	0.244545	0	0.0222626	0.0461089	0	0.0444298	0	0	0.354301	0.0722716	0.132431	0	0	0.0158788	0.00486099	0	0
52862480-694a-41f3-8e2d-77e97e3a6d27	0.172386	0.0398822	0	0	0	0.340619	0	0.0681942	0.0804083	0	0	0	0.00370188	0.101346	0.0161419	0.0169586	0	0.0514654	0	0.0950499	0.0138463	0
a8e7328f-3db4-45ed-8761-a7e356ab03c2	0.0833546	0	0.0238369	0	0	0.318205	0	0.0101721	0.0770453	0	0.129678	0	0.0571002	0.0812262	0.0126414	0	0	0	0	0.20674	0	0
1a86a0bf-58e5-4080-aa86-8015f2bc487a	0.142295	0	0.000429937	0.0208759	0	0.258461	0	0.0217721	0.0684933	0	0.0407648	0	0.0228789	0.181797	0.0381713	0.147397	0	0.0228289	0.0338346	0	0	0
f61b3602-8fa9-461d-ad88-6af9c5768cc7	0.0544054	0	0	0	0	0.380208	0	0.0469869	0.14298	0	0.0584642	0.011025	0.0619016	0.0420763	0.0333605	0	0	0.013653	0	0.141488	0	0.0134508
54840ce9-7243-4261-8c93-235ab2a8f6c4	0	0	0	0.176892	0	0.182087	0.0875682	0.096703	0	0	0.0769557	0.0213268	0.0405063	0.124024	0.156298	0.0190531	0	0.00272596	0.0158592	0	0	0
a110a6e9-c419-4161-a1a9-2d0606174771	0.155549	0.00643566	0.0142029	0.0901207	0	0.33757	0.00678265	0.0386962	0.0353914	0	0.0553496	0	0.00839336	0.0551037	0.0599227	0.0592052	0	0.0209332	0.0549696	0.0013742	0	0
e3598d14-292c-41cc-9b59-4497fa078272	0.0890092	0	0.00521475	0.0271411	0	0.2883	0	0.0389056	0.0206025	0	0.0965374	0	0.0393714	0.186069	0.100754	0.031984	0.00902714	0	0	0.0670836	0	0
23b8f651-9b0f-4877-a2e3-6aa38361d1c4	0.0173311	0	0.0250752	0.0681869	0	0.243632	0	0.00446482	0.0566267	0	0.0524497	0.0242798	0.0490035	0.134536	0.0501393	0.179412	0.0149674	0.034203	0	0.0297384	0.0159531	0
7396a04b-65d1-40cb-b666-9c2d45aef72c	0.0295189	0	0	0.038667	0	0.385823	0.0846057	0	0	0	0.0575435	0	0.0208726	0.186865	0.0601584	0.00102177	0	0.00959445	0	0.070788	0	0.0545422
8d445b92-e331-421c-9de0-d55a2fee908d	0.0536708	0	0.0023953	0.0353176	0	0.313431	0.00875837	0.00526925	0	0	0.0479115	0	0.0148756	0.147966	0.0703613	0.223192	0.0229564	0	0	0.0424305	0	0.0114638
ab4198d6-1be0-4ba3-9a0f-f5c8daffcf6e	0.0513685	0	0.00457123	0	0	0.215115	0	0.00885945	0.0450328	0	0.0361405	0.00340786	0	0.508762	0.015111	0.0579283	0	0	0	0.0537038	0	0
799ad455-0b7a-49d0-a1a6-af65149cbcab	0.107683	0	0.0232469	0	0	0.257195	0.0157397	0	0.0488549	0	0.0275825	9.15806651195852e-05	0	0.289058	0.0856796	0.134066	0.00158634	0	0.00921599	0	0	0
d626c2f6-655b-4451-914e-b83e24eeaca4	0.206639	0	0	0.122999	0	0.300505	0	0.0453128	0.0672239	0	0.071407	0	0.027959	0.0479371	0.0393383	0.0343758	0	0.00314979	0	0.0331536	0	0
2c17a552-4e49-4018-bd36-d6aa10196ccd	0.00362567	0.00807456	0.00134431	0	0.0287087	0.28389	0.0662036	0	0	0	0.126785	0	0	0.414273	0	0.0085873	0.00447106	0	0	0.0540369	0	0
3848175b-10ad-4f44-8d4e-339c91c4594c	0.154961	0	0.019921	0.0232674	0	0.281568	0.0277544	0	0.05903	0	0.125035	0	0.036244	0.08476	0	0.0581715	0	0.0344378	0	0.089813	0.00503703	0
95615094-66a2-4c24-aed6-2581e7755493	0.152277	0	0.0352409	0.0224437	0	0.191897	0.174741	0	0	0	0.0898434	0.0127883	0.0582526	0.197185	0.0187281	0.0169485	0	0	0.029655	0	0	0
e1e91783-3d42-4431-b479-417ddf33ce7c	0.0848938	0	0.0413128	0	0	0.373518	0	0	0.00783134	0	0.0591127	0	0.0360799	0.189274	0.00738023	0.153425	0	0.00956612	0	0.0376062	0	0
20d10762-9bd6-4974-92f8-58ed0159d3a9	0.0965907	0	0.0275853	0	0	0.305511	0	0.00679583	0.0689633	0	0.0698313	0	0.0397954	0.246648	0	0.00384857	0	0	0	0.131798	0.0026327	0
de60dbd7-8a93-47a5-b1ea-a3f95beade8a	0.0672989	0	0.0129218	0.0473642	0	0.269837	0.0351256	0	0.0360497	0	0.0747309	0	0.00971066	0.275017	0.03701	0.0987594	0	0.00600167	0	0.0301737	0	0
9d106591-3037-47a4-bac1-65df125abf35	0.0453846	0	0.0159603	0.175474	0	0.184491	0.00235155	0	0.0622549	0	0.0730411	0	0.00339341	0.285482	0.0297444	0.0105067	0	0.00446895	0	0.107447	0	0
ee4f2011-8e92-4267-999e-96fbea52af87	0.0794872	0	0.0388638	0.063065	0	0.222393	0.0801389	0	0.00119662	0	0.0727065	0	0	0.243913	0.0717742	0.121835	0	0	0	0	0	0.00462726
911f9d5b-bf50-40d5-88d7-7fc1458be036	0.0633046	0	0.0390549	0.00937141	0	0.243372	0.000223739	0	0.0409256	0	0.0262763	0	0.0158036	0.194196	0.0836756	0.249287	0.0127303	0	0	0.0217784	0	0
476fabde-4545-4a03-a72e-bef7390e06da	0.0826425	0	0	0	0	0.249045	0.00323186	0	0.0210677	0	0.103776	0	0	0.343784	0.0716155	0.085419	0	0	0	0.0372459	0	0.00217281
d8f2030a-5cb5-4224-97f4-aa8ccc8a81ff	0.081059	0	0.0232424	0.0156894	0	0.450012	0	0	0	0	0.0498005	0	0.016041	0.0339327	0.00655167	0.18697	0.0370151	0.0260526	0	0.0366623	0.0369713	0
ba188339-99f4-4d1d-a618-8278875f1877	0.00790797	0	0.0300041	0	0	0.339327	0.0406321	0.0163913	0	0	0.0512897	0	0.0235211	0.10322	0.215278	0.0603182	0.00343632	0.00113421	0	0.0981671	0.00937232	0
d43da26a-c29a-43cc-a34a-838ed0f6648d	0.0644008	0	0.00161115	0	0	0.479207	0.0113247	0	0	0	0.0491834	0	0.0187899	0.156294	0.0421355	0.0829526	0	0.0455707	0	0.0103846	0.0381461	0
617bdb36-7b1c-4a9b-a126-1af6f8a2ff70	0.0256057	0	0.0107703	0.0290248	0	0.155897	0.0115945	0.00442062	0.0316436	0	0.0415992	0	0	0.282057	0.128001	0.227788	0.000674094	0	0.0509245	0	0	0
da767b50-6f6e-4537-bc0a-60dc52151b13	0.0800065	0	0.026229	0.0413834	0	0.307619	0.0851282	0.0110938	0.0313457	0	0.0360551	0.000882564	0.0623238	0.176813	0.0313983	0.0747632	0	0	0	0.0187529	0.0162058	0
87da3eed-2d55-46ce-8897-ed57a4a62db1	0.0139325	0	0	0	0	0.225609	0.00426404	0.0182917	0.00525726	0.0235334	0	0.0868894	0.0211757	0	0.224346	0.28208	0.00464148	0	0.0555565	0	0.0344225	0
ee05efb7-b254-44e2-ac1d-92d55aedd32b	0.0673943	0	0.0214501	0.088139	0	0.277275	0.194404	0	0.0214235	0	0.138978	0	0.0503438	0.0840288	0.00605153	0	0.00115568	0.00682461	0	0.0425315	0	0
15f74c8a-d755-4738-a604-7b970a84ed17	0.113367	0	0.0432262	0.0591772	0	0.275796	0.148544	0	0.0213209	0	0.0133094	0	0.0220664	0.13608	0	0.097523	0	0.0695909	0	0	0	0
9ff11fe0-037c-405e-95c3-dc4a15413db8	0.170446	0	0.00820953	0.0326179	0	0.0988276	0	0.0518894	0.0115853	0	0.054399	0	0	0.397811	0.0092804	0.0679281	0	0	0	0.0970064	0	0
915a67a7-72af-4ae8-8e1d-37c1cc96e0d8	0.111085	0	0.0331532	0	0	0.428347	0	0	0	0	0.0904174	0	0.117727	0.164617	0	0	0	0.0267235	0	0	0.015005	0.012924
01f5a228-a2cf-444f-8102-a9d4a2d9a27d	0.0185317	0	0.0289339	0	0	0.366661	0	0	0.0676004	0	0	0.0199007	0.0192113	0.175392	0.108228	0.167991	0.000142537	0.0195979	0.00780955	0	0	0
14e84318-8784-4eb0-ad64-3732654bcab6	0.0402736	0	0.0079801	0.070363	0	0.138547	0	0.0191276	0.0477903	0	0.0223076	0.0227672	0	0.455661	0	0.124023	0	0	0	0.0511592	0	0
dea0e3f0-7163-4a09-8ef2-93d29a5bcae9	0.0866481	0	0	0	0	0.0727442	0	0.037368	0.0937132	0	0.0431191	0	0.0170113	0.366568	0.0473527	0.0523918	0	0	0	0.0939473	0.00219828	0.0869383
9d5b93a7-7194-44cc-8202-ad5433098a6c	0.069312	0	0.0143921	0	0	0.308565	0	0.0286682	0.0467084	0	0.0512007	0	0.0357719	0.110809	0.0226367	0.129213	0	0.0876089	0	0.0951134	0	0
8e6fef22-6b12-4e75-89ea-2fe8584d8e74	0.161017	0	0.018928	0.014084	0	0.393335	0.0124251	0.015117	0.0443986	0	0.113664	0	0.0203229	0.123382	0.0114464	0.0425378	0	0.0157063	0	0.0136358	0	0
27dd2138-aae6-471f-8861-b1a30ca28d4f	0.079451	0	0	0	0	0.159373	0.00200783	0	0.0294746	0	0.0416003	0	0.00181416	0.13827	0.0533673	0.385016	0.0213998	0.0739787	0	0.0107139	0	0.00353346
52ea1e05-ac0e-4e60-82ed-d315dd56d848	0.0105934	0	0.172525	0.0523111	0	0.167916	0	0	0.0319092	0	0.048279	0	0	0.297167	0.0501664	0.155352	0	0	0	0.01378	0	0
ed6c0810-96e0-4c83-8447-9551553d1714	0.0517703	0	0.0189225	0.0140359	0	0.201974	0.0877744	0	0.0191788	0	0.0991874	0	0.0711265	0.280136	0.00682578	0	0	0	0	0.0923728	0	0.0566951
9710cc8c-6560-4bf9-987f-c34700eb2a9e	0.180375	0	0.0107574	0.00311831	0	0.219551	0	0	0.0827176	0	0.054429	0	0	0.206131	0.0129757	0.204556	0	0.0021707	0.0116139	0.0116047	0	0
677d425b-a6ef-4dff-b721-b929ab3451f4	0.0516104	0	0.056966	0.0188195	0	0.301135	0.110402	0	0.0308713	0	0.0844503	0	0.0289356	0.173577	0.0123622	0.0696526	0	0.0309418	0	0.0302767	0	0
a6690007-f347-49c3-a0ba-28e01d131971	0.0355872	0	0.013141	0	0	0.433384	0	0.0299008	0	0	0.0618352	0	0.000646286	0.0364916	0.0534039	0.1289	0	0.0494311	0	0.120272	0.00261098	0.034396
2b333777-3829-4c40-a8dd-5cc61e3d53a2	0.1	0	0.0231056	0.0453892	0	0.284215	0.0159769	0.0345447	0.0386894	0	0.0775348	0	0	0.138572	0.0895149	0.108006	0	0	0	0.0181021	0	0.0263491
4de46d37-62e5-4f28-a4cf-21a798c397e7	0	0	0.0290717	0	0	0.283146	0	0	0.0642716	0	0.104331	0	0.0469318	0.177504	0	0.185597	0	0	0.0549766	0	0.0541714	0
cea2c6b2-09a7-4a28-8d0a-41efa4d2fd44	0.0844284	0	0.0445722	0	0	0.498234	0.0783454	0	0	0	0.0516249	0	0.0144268	0.112652	0	0.0332654	0	0.0297556	0	0.0526946	0	0
ae8ca940-d217-4d06-878c-7640a48928b5	0.0387045	0	0	0.013772	0	0.295198	0	0.0167674	0.00251922	0	0.06328	0	0	0.330222	0.0440863	0.101218	0	0	0	0.0804672	0	0.0137653
1e5357e2-9340-492f-94de-a4066d249443	0.0853347	0	0.0319895	0.101423	0	0.136342	0	0.0542259	0.0328264	0	0.0733894	0.0588375	0.0304842	0.094358	0.0235468	0.270671	0	0	0.00657101	0	0	0
c4fbe93c-27d7-4d2a-9a99-6eda89a114fb	0.0537359	0	0.0120896	0	0	0.427748	0.0122125	0	0	0	0.0904835	0	0.0404338	0.0334309	0.0808495	0.232942	0	0.00700754	0	0.00906705	0	0
b2d5a832-96d9-4bec-9bc8-f3119d2566c3	0.107127	0	0.0159766	0.0153878	0	0.252948	0	0.0611824	0.14458	0	0	0.0359692	0.0721737	0.139768	0.0192101	0.0405058	0	0.0255963	0	0.0695743	0	0
108d8423-6c23-42ef-af28-7472d8530ac9	0.110395	0	0.000766878	0.00203443	0	0.27001	0	0.00978436	0.106203	0	0.00474569	0.0228835	0.0454644	0.332872	0.0011394	0.0165354	0	0	0	0.0521848	0.0249812	0
a47b2410-0096-4947-a15c-78b7d83f0de0	0.0868332	0	0.0189402	0.098682	0	0.318412	0	0.0107736	0.112625	0	0.0421018	0.00709078	0.0461343	0.146189	0.074369	0.036936	0	0	0	0.000913209	0	0
b8c86a28-1b3a-436a-9e4e-f9ebe202a0b0	0.0565894	0	0.023727	0.0322215	0	0.422809	0.0192703	0.00775758	0	0	0.0733254	0.0114545	0.0508457	0.0523141	0.0932437	0.13416	0.00150561	0	0.0207763	0	0	0
20acda2c-3fd5-4f30-83ff-e39950e62f24	0.0833859	0	0.046607	0.0208193	0	0.308616	0	0.0190613	0.0654202	0	0.0949488	0	0.0363312	0.0890938	0.025926	0.113063	0.0017871	0.0294092	0	0.0561721	0.00935974	0
c3e46c0a-db17-4e19-aca4-c37929893a70	0.0449816	0	0.026024	0.0101469	0	0.431702	0.0143952	0.00211411	0.0376518	0	0.0887791	0	0.03489	0.14803	0.0635209	0.0373548	0	0	0	0.0604098	0	0
7ef7ce38-5696-416f-9573-e39529d71282	0	0	0.00429407	0	0	0.365066	0.0540782	0	0	0	0.121452	0.0295736	0.0701525	0.270756	3.81457605043179e-05	0.0403985	0.00616787	0	0	0.0164196	0.0216031	0
1d9e0941-8080-4118-8be1-522c3534b214	0.0293026	0	0.0161599	0.0344571	0	0.31185	0.0606285	0	0	0	0.0666169	0	0.0358711	0.15343	0.0847008	0.138498	0	0	0.0283368	0	0.020224	0.0199243
13a97eef-1573-4cdd-ba0d-de4e92007ae3	0.0937649	0	0.00965943	0.0906548	0	0.15511	0.000479001	0.0492595	0.047612	0	0.0684673	0.0245716	0.000152221	0.0601434	0.113586	0.21685	0.00832609	0	0.0519417	0	0	0.00942131
3a77c136-9ef3-4c0d-baae-6fb98f33d1cd	0.0448488	0	0	0.0510525	0	0.272789	0	0.0456467	0.0145238	0	0.0583656	0.0174619	0	0.184018	0.0772454	0.110446	0.0121932	0.0215637	0	0.0517581	0	0.0380876
340227c2-4cb6-4f9b-8e49-44171be1af21	0.0900635	0	0.0688899	0.06361	0	0.201223	0.024776	0	0.0367083	0	0.0775314	0	0	0.278932	0.0466233	0.088136	0	0	0	0.021338	0	0.00216845
1e906b12-18b4-4ace-bcbd-dcf46a4612d6	0.100155	0	0.0153775	0.0443534	0	0.381932	0	0	0	0	0.0847218	0	0.0392593	0.0427011	0.0358095	0.14933	0.0716997	0	0.00467382	0.0299866	0	0
d29657b1-d7b6-4382-96a2-1421e81d194f	0.0791447	0	0	0.00808209	0	0.115124	0.0178087	0.0304536	0.0717856	0	0.0408073	0	0	0.427931	0.0622248	0.130428	0	0	0	0.0162108	0	0
7516a33f-2b76-4fed-b6b4-7393cbddab2c	0.0654008	0	0.0741287	0.02872	0	0.307596	0	0	0.0187063	0	0.0956063	0	0.035094	0.146652	0.0194258	0.122178	0	0.027286	0.00328078	0.0559259	0	0
8bdd47af-bcae-4259-bbe4-d89985a39682	0.00353309	0	0.0391098	0.00605847	0	0.466969	0.0744789	0	0	0	0.118144	0	0.0155661	0.0645577	0.0454807	0.0812448	0	0.0347623	0	0.0500952	0	0
8d461f02-0a2c-4dac-ab51-463f6d06399a	0.0573088	0	0.0115027	0.0430709	0	0.440722	0.0153632	0	0.000632949	0	0.0531103	0	0	0.100474	0.0480152	0.159016	0.020496	0.0228249	0	0	0	0.0274638
aaa872bb-ec87-4316-bec6-33d02dc2b303	0.0403484	0	0.0147314	0.026563	0	0.333165	0.0243136	0	0	0	0.0824689	0	0.00277354	0.284195	0.00229658	0.0734437	0	0.0605311	0	0.0519769	0.00227045	0.00092237
e90ff838-e3c9-4e63-91ea-7684509513d7	0.0147927	0	0.0121491	0.0391215	0	0.249819	0	0.0359628	0.0135028	0	0.0214158	0.0328994	0	0.29563	0.135386	0.108385	0.0136572	0	0.0168327	0	0.0104451	0
d7c67512-0eeb-46ce-b13e-e1c1bd33899f	0.027671	0	0.015261	0	0	0.368519	0	0	0	0	0.0522771	0	0.0124936	0.226011	0.0279431	0.112224	0	0.00895512	0	0.0610844	0	0.0875599
fc0e5b6c-c3c9-4dd3-8517-521e39d245e3	0.0515625	0	0.0113509	0.0407532	0	0.424472	0	0	0	0	0.0770889	0	0.0224938	0.0870797	0.083143	0.154731	0.014435	0.00552479	0	0.0263886	0	0.000976311
0f67153e-18b4-4395-be3c-290c2409b96c	0.00387223	0.00237189	0.00457617	0	0	0.199648	0.116572	0	0.0188209	0	0.1166	0	0	0.443116	0	0	0.0059009	0	0	0.0489231	0.0395987	0
70883b31-d130-4efd-a7c6-169c8d4a253d	0.0488741	0	0.0282372	0	0	0.365717	0	0.0233911	0.0342378	0	0.119488	0.00635743	0	0.245887	0.0193837	0.0827069	0	0	0	0.0257198	0	0
f16558e5-1e43-4779-950f-10e4c44f9f44	0.0841887	0	0.0264113	0.0441307	0	0.405627	0	0	0.0374615	0	0.078389	0	0.038748	0.070592	0.0663282	0.0914259	0.010247	0	0	0.0464503	0	0
235011d3-170f-48ee-98a9-67d473cf475f	0.00131432	0.0101312	0.00594326	0	0	0.364528	0	0.0156151	0.0975922	0	0.0164182	0.0572448	0.0184543	0.36705	0.0108623	0.0228033	0	0	0.0120436	0	0	0
6466a8b1-d1e2-4195-a353-0800576c13c8	0.0963744	0	0.0429024	0.00793812	0	0.326123	0	0	0.0534927	0	0.0856294	0	0	0.185627	0.0115779	0.109547	0	0.0131109	0	0.0653988	0.00227751	0
ba0dfc63-e0fa-4243-a69a-1384ba5f5df3	0	0.0100895	0	0.0374736	0	0.428674	0	0.00363129	0	0	0.0667347	0	0.0834586	0.282805	0.019936	0	0.00623982	0	0.0535047	0	0.0074526	0
46306072-c59c-4b4b-963c-9c4e778ff34b	0.0672136	0	0	0	0	0.368404	0.0347943	0	0	0	0.0440066	0	0	0.0712867	0.0805355	0.146755	0	0.0323833	0	0.0535349	0.0502271	0.0508593
1eb9fc2c-7cf0-4083-a4db-c2a93ae73ba9	0.127493	0	0.0224262	0.0454488	0	0.33797	0	0.0642926	0.0976638	0	0.0527531	0	0.0574078	0.0746019	0.0130289	0.00527532	0	0.00499748	0	0.0904566	0.0061841	0
1439268f-6863-433c-8941-157b251a15dd	0.0286299	0	0	0.00594028	0	0.4408	0	0.024114	0.110317	0	0.0592995	0	0.0288885	0.0441726	0.0334625	0	0	0.0220229	0	0.191654	0.0106991	0
ce9aa48c-583a-4c1e-95fa-9b552a263273	0.0271854	0	0.0475995	0.0334763	0	0.375933	0	0.045978	0.0581035	0	0.0746003	0	0.0652977	0.101328	0.00604393	0.0299609	0	0.00932123	0	0.119576	0.0055962	0
b200872e-2a18-4d56-a291-b7c61e780c8c	0.0652525	0	0.0347473	0.0329556	0	0.402527	0.0656354	0.00190556	0	0	0.142364	0	0.00467682	0.128614	0.00971793	0.026141	0	0.0142062	0	0.0551694	0	0.0160879
7438c684-496c-47a1-823a-548ad8024739	0.0821743	0	0.031399	0	0	0.328433	0	0	0	0	0.0823693	0	0	0.264639	0.0727073	0.0878858	0	0.00575597	0	0.0446361	0	0
f8798653-cb5f-46b2-8f7c-295bcebc9448	0	0	0	0.121452	0	0.0427801	0	0.170706	0.257054	0	0	0.0316351	0.0583711	0.170365	0.0849677	0.0168574	0	0	0.0403936	0	0.00541807	0
2a798f67-1c22-4768-a278-101f0927c414	0.0560377	0	0.0231887	0	0	0.293737	0.0640851	0	0	0	0.0835175	0	0.00245505	0.284152	0.0127875	0.144552	0	0	0	0.0354873	0	0
d8c199b4-c36c-4c4e-85af-c34ef58a4f78	0.0523473	0	0.0622314	0	0	0.456199	0.0915331	0	0	0	0.103336	0	0.01588	0.0587308	0.00493538	0.0997048	0	0.0194509	0	0.0356509	0	0
372b7738-15ac-466f-8e10-13011773703d	0.0606259	0	0.00227305	0	0	0.455377	0.0793067	0	0	0	0.0972616	0	0.0448792	0.0956986	0	0.0667284	0	0.0202742	0	0.0251508	0.0524241	0
1efc474d-047f-44b6-aa31-23a667a499c7	0	0	0	0	0	0.257629	0	0.0141484	0.051153	0	0.127426	0	0	0.387264	0.00409505	0.00492669	0	0	0	0.147317	0	0.00604121
24c0b854-79c3-436a-87a7-4d0bbfac626a	0.0718464	0	0.024012	0	0	0.0394351	0.0128289	0	0.0479416	0	0.0361559	0	0	0.451566	0.00554126	0.0353662	0	0	0	0.249074	0	0.0262333
4cdd2363-6193-433c-8107-fe38f7f49e04	0.0121713	0	0.00916667	0.0754889	0	0.285492	0	0.0352296	0.0274853	0	0.121419	0.0272391	0.0152724	0.0312508	0.203948	0.111963	0.0161413	0.0218802	0	0	0	0.00585284
f1572ceb-0891-46f8-baaa-25cd01f12454	0.086307	0	0.000119555	0	0	0.220004	0	0.00455204	0.0930737	0	0.0706337	0	0.0434542	0.243095	0.017279	0.0788864	0	0	0	0.142595	0	0
3f62d79d-a8b2-42d2-93a3-612a1f3dd51f	0.0805539	0	0.00304615	0.0549653	0	0.22766	0.0153825	0.0392743	0.0361563	0	0.0588658	0	0	0.246784	0.0594201	0.126799	0	0.0437131	0.00737871	0	0	0
4670aeca-1859-4303-bc74-6510c5596214	0.0672639	0	0.00464189	0.139527	0	0.28272	0	0	0.043314	0	0	0.0175156	0.0836817	0.0999841	0.0759461	0.0725362	0	0.0280897	0	0.0409064	0.0438734	0
19d9ecf8-e540-4a8c-8ed5-529b737107a3	0.0435345	0	0.00127057	0.0412833	0	0.206699	0.0239489	0	0.0234461	0	0.0524416	0	0.0144509	0.364905	0.0410606	0.143285	0	0	0.0436747	0	0	0
2e632fd9-fa17-4290-9601-a5d462cf152c	0.253139	0	0.0139016	0.13332	0	0.300593	0.0107793	0.0514562	0	0	0.0406554	0	0.00352134	0.0687375	0.0418492	0.063875	0	0.0101096	0	0.00806375	0	0
2143273e-c472-41ce-909e-6edade2e22aa	0.104172	0	0.0168477	0	0	0.366536	0	0	0	0	0.0552585	0	0	0.127939	0.101452	0.127926	0	0	0	0.00980943	0.0840178	0.00604256
348dea34-6f71-4aed-a768-a4db41ba83a7	0.0620709	0	0.0280855	0	0	0.128276	0.0189001	0	0.0304835	0	0.069996	0	0	0.400549	0.144374	0.0798036	0	0	0	0.023593	0	0.0138681
096c43df-fa92-4b3c-a336-b07bc7feb075	0.166566	0	0.01473	0	0	0.268879	0	0.0722822	0.0720128	0	0.0575383	0	0.0383962	0.130098	0.0175549	0.0619875	0	0.00703043	0	0.0887527	0	0.00417211
e2723ed1-3322-4a2d-a1c5-827132d32c4c	0.0584744	0	0.0180765	0	0	0.38121	0.0247447	0	0	0	0.0997043	0	0.0139471	0.0970622	0.0742264	0.162101	0.0356336	0	0	0.0348202	0	0
baf6f013-ebc0-4b37-afbd-1c4cf91d7f0e	0.153588	0	0.0555172	0	0	0.359967	0.0173298	0	0.0864539	0	0.0199184	0	0.000811748	0.148088	0.026931	0.102883	0.0234863	0.00502547	0	0	0	0
810fcd41-3fa7-48fc-9fef-5c680eb18d9d	0.0707866	0	0.0145219	0	0	0.369569	0.00572655	0.0190269	0.0172848	0	0.0552585	0.00693701	0	0.241623	0.0992387	0.100027	0	0	0	0	0	0
486a9416-2523-4d78-a2a3-19be06d66052	0.0895924	0	0.00370072	0	0	0.268884	0.00250002	0.0218492	0.0278478	0	0.0343498	0	0	0.346494	0.0501139	0.137913	0	0	0.0167551	0	0	0
07db9e9d-059d-4e6c-b483-81517a492b96	0.0591569	0	0.0220489	0	0	0.295975	0.0362375	0.0348565	0.00795561	0	0.0526296	0.00644058	0	0.198427	0.0820317	0.183334	0	0	0.0209072	0	0	0
ec0265f4-901d-4b6f-8a6a-464edc634bd9	0.0658414	0	0.0243619	0.0875536	0	0.261772	0.13908	0	0	0	0.0705768	0	0.0278767	0.161783	0.0152624	0	0	0.00849188	0	0.130272	0.00712866	0
3b9a34ee-3fb1-43d4-ae30-45a6b7fff7bc	0.030248	0	0.00447031	0.0199213	0	0.393833	0	0.028013	0.0301083	0	0.0329672	0.0298053	0.071493	0.236958	0.0139397	0.0580998	0.0101715	0.00778354	0	0.0250784	0.000758035	0.00635191
2086156e-7b02-4657-a166-e1103f647653	0.138184	0	0.0609	0	0	0.298352	0.0067578	0	0.0234106	0	0.0181944	0.029814	0.0180131	0.149307	0	0.166801	0.0149178	0.0421536	0.0331956	0	0	0
4492fb1e-7195-470a-82f9-1168cccd2f15	0.070136	0	0.0427638	0	0	0.399355	0.0433065	0	0	0	0.0689845	0	0.0262119	0.200343	0.0154809	0.0943009	0	0.0276208	0	0.011496	0	0
b64520cd-55c9-46d8-aa01-3f6910237ad4	0.00772922	0	0.0080479	0	0	0.383917	0.0820504	0	0.000520922	0	0.0682816	0.0380681	0.0784689	0.190578	0	0.0717658	0.0513347	0	0.0192368	0	0	0
88c07bcb-4d91-48bd-aab1-fe9f541e8c26	0.0870731	0	0.0837496	0	0	0.334133	0	0	0.0923274	0	0.0240668	0.034745	0.0225349	0.185052	0	0.123666	0	0	0	0.0126511	0	0
070e2532-7a14-4c76-a352-3653eb20f29e	0.0312814	0	0.0923725	0	0	0.507499	0	0	0	0	0.0829848	0	0.0160668	0.0252245	0.0729228	0.0785442	0	0	0	0.0434091	0.0496953	0
b8d61e2a-3d9a-4057-a202-4f96c4b1ee4a	0.0749018	0	0.0363578	0	0	0.273842	0.0426915	0	0	0	0.0696521	0	0.0098449	0.40347	0.00442592	0.047439	0	0	0	0.0373753	0	0
7e4c217f-2457-43b8-9893-0c66d1f91b50	0.0701677	0	0.00742753	0.0159679	0	0.314531	0	0	0	0	0.0339516	0	0	0.225853	0.0578481	0.228086	0.00434379	0	0.0418235	0	0	0
d09b3ae4-3d3c-4fd5-8a5d-b14dd31bbb33	0.00524165	0.00230383	0	0.044927	0	0.284599	0	0	0	0	0.093747	0	0	0.330616	0.00269396	0.0433056	0.0193412	0.00282417	0	0.169778	0.000621769	0
911942f6-7b0b-4af7-8c94-74da1996f9ae	0.0422024	0	0	0	0	0.191175	0	0.0116472	0.0565023	0	0.106355	0	0.0407339	0.176289	0	0.0116414	0	0.0583486	0	0.289313	0.00440017	0.0113926
2b5b2b73-4593-48ed-aa54-bba92d5579cd	0.0321235	0	0	0	0	0.378788	0	0	0.00586178	0	0.079456	0	0	0.385965	0.0390754	0.0289141	0	0	0	0.0498159	0	0
0c8a2bb2-5894-40b7-90bf-acce85018b0e	0.0371943	0	0.0213732	0.0758779	0	0.238543	0.0543533	0.00246948	0.0300942	0	0.0934043	0	0.0170529	0.197057	0.0696923	0.128968	0	0	0.0339205	0	0	0
b4114885-38cd-4e8a-874b-b78da8d95e2c	0.0741093	0	0	0	0	0.433131	0	0	0	0	0.0578985	0.000336316	0.011637	0.102568	0.0608697	0.100898	0.00111446	0.0054586	0	0.0904644	0	0.0615152
12b5a479-e77a-4249-ac7e-af12fba5b788	0.0507456	0	0.0222072	0	0	0.164239	0	0	0.0720086	0	0.034085	0	0	0.264442	0.079035	0.284334	0	0	0.0148383	0.0121976	0	0.00186834
b3c386da-4df7-4944-b01b-aa2d6a3ce306	0.140023	0	0.0223558	0.0303432	0	0.330157	0	0	0.0415541	0	0.0574745	0	0.0353595	0.153133	0.0112936	0.146898	0.00898928	0.0112709	0	0.0111485	0	0
bd9a9959-58b1-46c1-ad87-9fbedf43a3ed	0.0953902	0	0.0349211	0.00114048	0	0.353797	0	0.0129636	0.0201591	0	0.0964684	0	0.0166025	0.137458	0	0.0812414	0	0.0541085	0	0.0811566	0	0.0145935
6c4de969-b783-4a2b-b66d-d14c4f045b47	0.00531936	0	0	0.0732334	0	0.228762	0	0.00564826	0.00326812	0	0.00898727	0.0112159	0.029666	0.242403	0.167779	0.198409	0.00848337	0	0	0.0168263	0	0
0aa73120-49bb-4ebd-8cff-1680aaeacc1f	0.142808	0	0	0.0349228	0	0.492953	0	0	0.00903443	0	0.0953963	0	0.0235339	0.0180068	0.00864038	0.0981758	0.00659186	0.0142208	0	0.0557161	0	0
2c000a18-9a1b-41d1-a138-a5ae0d56f78c	0.136952	0	0.0374819	0.0886018	0	0.140272	0	0.0238298	0.0579296	0	0.0395657	0.0185457	0.0108634	0.105744	0.0886878	0.197439	0.0280191	0	0.0260686	0	0	0
e21fa045-53aa-41b5-b03d-a62acddcb26f	0.156341	0	0.0334801	0.111809	0	0.340391	0	0.040147	0	0	0.0303732	0	0.012174	0.204128	0.00545367	0	0	0	0	0.0593697	0.00633308	0
ba99400a-5d82-4a26-a6b5-92255e742d19	0.171297	0	0.0686283	0.024412	0	0.160489	0.00325206	0	0.041533	0	0.053479	0	0.00910668	0.0787914	0.0519356	0.147528	0.156973	0	0	0.0325747	0	0
7e13e75e-d029-4028-a506-da56bfce3622	0.224564	0	0	0.0232665	0	0.229877	0.0368785	0.00917353	0.0103331	0	0.108419	0	0.0424334	0.107314	0.0542025	0.117114	0	0	0	0.0353444	0	0.00107994
9267db79-d1ff-447a-92fc-bb5a24162c02	0.0708443	0	0.00576396	0.119192	0	0.200971	0.0540559	0.0258634	0.0519407	0	0.0779879	0.00349831	0.0189037	0.03192	0.137377	0.152721	0.00296036	0.0171987	0.0288016	0	0	0
ef1aebd7-cf03-4d74-897a-e945166ef08f	0.0707057	0	0.0264695	0.00622982	0	0.283917	0	0.0110417	0.04201	0	0	0	0	0.214034	0	0.225777	0	0.0681645	0.00772073	0.0434886	0	0.00044143
37acf5f7-bfb5-4c5b-80eb-f21e257ad546	0.0915334	0	0.00510341	0.0229657	0	0.122474	0.0245568	0.024048	0.0364264	0	0.0453075	0	0	0.372236	0.058516	0.168087	0	0	0.0287454	0	0	0
ebcaf4d5-5515-4ab0-b683-b21fb9f3d390	0.00655368	0	0.0294893	0.0638165	0	0.245676	0	0.013949	0.0251131	0	0.0624849	0.00938294	0	0.238014	0.020104	0.208437	0.00333539	0	0.0672819	0	0.00636323	0
90e86a26-fffa-4c38-b2e0-bf0704ee3615	0.0132221	0	0.0116167	0.00768355	0	0.27255	0	0.0761554	0.0050889	0	0.0463583	0.0145637	0.0170227	0.0755977	0.192577	0.250187	0.017378	0	0	0	0	0
1a820946-e521-47dd-a603-3d050a1a1399	0.0951757	0	0	0.0333521	0	0.133449	0.0341245	0.02732	0.071253	0	0.0341861	0	0	0.439209	0.0403944	0.082997	0	0.00853959	0	0	0	0
1c79c6da-4e25-4eed-9f54-64ff7492cf19	0.0645177	0	0.0812424	0	0	0.352847	0.0338171	0	0.041469	0	0.064154	0	0.0119435	0.0711324	0.0302859	0.168876	0.052809	0	0	0.0269061	0	0
71bf6cf3-4a45-4521-8cb8-61334a76e1c2	0.156866	0	0.0909199	0.0102026	0	0.439685	0	0	0.0201777	0	0.0651043	0	0.0263165	0.107376	0.00360216	0.0186335	0	0.0132314	0	0.0478854	0	0
c4e01288-63c7-4187-a766-e6f9905ab139	0.0235569	0	0.00196935	0	0	0.393151	0	0.00283355	0.0513433	0	0.105366	0	0.0577905	0.190195	0	0	0	0.00939102	0	0.164403	0	0
6ddfea75-9e5c-481d-a70b-1a5b68ef7b5f	0.0194057	0	0.0172093	0.0444939	0	0.310139	0	0.0327941	0.0109054	0	0.0648676	0	0.0722862	0.180811	0.0997076	0.0626479	0.031017	0	0	0.0300894	0.023626	0
f15e8d0d-3cfd-46c9-95df-d65f64f7ec09	0.0936641	0	0.0319715	0.0310727	0	0.189513	0	0	0.0625223	0	0	0.0351612	0.0145347	0.280345	0.146869	0.068994	0.00119107	0	0.0441614	0	0	0
c0b29fdf-3b89-410d-807c-fc5af6be0a05	0.0859452	0	0.0362099	0.0155876	0	0.275632	0	0.00520214	0.0237226	0	0.0927517	0	0	0.312265	0.0153907	0.0589837	0	0.0104336	0	0.0675932	0	0.000282692
5dcfcd50-6c7b-416d-ad35-12652a931f33	0.0421065	0	0.0133043	0.0364306	0	0.174462	0.0141806	0.00766655	0.00789935	0	0.0934377	0	0.0198694	0.271576	0.12118	0.16746	0	0	0.0273967	0	0	0.00303101
7239b026-2587-489d-81fe-7bc657b7523c	0.067336	0	0.0136384	0.120184	0	0.151275	0.0187708	0.0216967	0.019669	0	0.0684445	0	0	0.281054	0.116216	0.103328	0	0.00222384	0	0.0161634	0	0
d14ead6c-67ab-40df-8306-c3b24450f38b	0.0754152	0	0	0.00474263	0	0.227493	0	0.0361561	0.0610307	0	0.083123	0	0.0165869	0.259521	0.112475	0.118747	0	0	0	0.00470922	0	0
b454109c-8d98-428a-a066-9e680be72a59	0.0948501	0	0.0333562	0.0374179	0	0.429857	0.0385465	0	0	0	0.0876624	0	0.0119558	0.057836	0.063375	0.105843	0.0195092	9.92317027531504e-05	0	0.0196919	0	0
9e8391e3-ad4b-4c3b-a3b0-491f0e7f70bc	0.112567	0	0.0235604	0.119805	0	0.355199	0	0.0214712	0.109219	0	0.0455462	0	0.02889	0.0377954	0.0544842	0.0599142	0.0144373	0.00830939	0	0.00880229	0	0
efdd1a6a-1fdf-4950-a097-f5b3660ee930	0	0	0	0.142218	0	0.20122	0.0931162	0.0403911	0	0	0.138195	0.0040457	0.00301389	0.0820352	0.0917989	0.12076	0	0.0191679	0.0640372	0	0	0
a000f37b-78dc-4439-baf0-6d481319c93e	0.0233512	0	0	0	0	0.196913	0	0	0.0391289	0	0.0464055	0	0	0.365677	0.00341719	0.276302	0.00854615	0.0235332	0	0.00855942	0	0.00816614
a2e0ad47-71c6-45d5-b82c-01d7ae99d6ce	0.0616041	0	0.0275555	0.000112168	0	0.316578	0.0744421	0	0	0	0.0685363	0	0.0215786	0.130337	0.0795139	0.194008	0.00149858	0	0.0242358	0	0	0
bbd849c8-66e5-4abd-8af5-3b3a80fdb192	0.100683	0	0.0580449	0.0116983	0	0.197456	0	0.0122284	0.0148725	0	0.0253641	0.0297065	0.0281193	0.16373	0.106792	0.237511	0.000970823	0	0.0128243	0	0	0
9ce91ac5-ff0b-42ea-8cf3-a0a9c724e584	0.0481154	0	0.0198017	0.0149669	0	0.342566	0.0513964	0.0188915	0	0	0.049742	0	0.0156799	0.17783	0.0947921	0.120899	0	0.0139777	0.0313412	0	0	0
7fec7c90-fd2e-4ee2-ba1a-77f85920771f	0.0723356	0	0.042331	0.0417014	0	0.250801	0	0	0.0424972	0	0.0435981	0.00259753	0.0163658	0.137014	0.074635	0.274464	0.00165894	0	0	0	0	0
a36c6ec3-91b6-460a-af6e-8d53118da2ab	0.0946812	0	0.0190097	0.0310887	0	0.230386	0	0	0.0207685	0	0.0449084	0	0.030699	0.0903732	0.208636	0.179728	0	0	0.0452847	0	0	0.00443692
dc0e73f1-f148-4df1-b4b8-b98acb317938	0.0779494	0	0	0	0	0.097087	0	0.00816528	0.0260242	0	0.00644456	0.0154383	0	0.635085	0.0318498	0.0807862	0	0	0.0211706	0	0	0
a36e65e6-1b16-4c0a-bf40-4eea98e7604f	0.0887994	0	0.0254942	0	0	0.343307	0	0.0276567	0.0752983	0	0.100796	0	0.0245302	0.0520976	0.0931826	0.10869	0	0	0	0.0601479	0	0
22b03939-7149-4916-b390-d615f23e44aa	0.0473983	0	0.0239418	0	0	0.274354	0.080684	0	0.0161697	0	0.0706771	0	0.0412843	0.197571	0.0196469	0.0363188	0	0	0	0.0528336	0	0.13912
e3658ac5-9a6f-43cc-b405-401f945f2f12	0.0285205	0	0	0	0	0.326454	0	0.00602374	0.107437	0	0.0305544	0.0560718	0.0567531	0.347066	0.027646	0	0.00217416	0	0.0112985	0	0	0
a8fce30a-4676-44ff-b443-aefc54cf04b5	0.0558156	0	0	0.0320171	0	0.379924	0.0493247	0.0475793	0	0	0.0800706	0	0.0325346	0.120081	0.0989352	0.030122	0	0.0284931	0	0.0354601	0.00964294	0
c4eca1f4-22d8-461f-80e2-99b63f0f9d27	0.043424	0	0	0	0	0.28351	0	0	0	0	0.0520833	0	0	0.38473	0	0.0777365	0	0.0219679	0	0.0961889	0	0.040359
04ee1d38-c95b-4c29-9a9c-979a5de72629	0.0672428	0	0	0	0	0.389911	0	0.0401842	0.0881336	0	0.0358555	0	0.0153107	0.0797268	0.0547862	0.163075	0.0288661	0.00486211	0	0.0320466	0	0
a8f5011b-c4ca-4861-ac4d-4a6bc2307d86	0.126855	0	0.0126723	0.23177	0	0.201143	0	0.0829373	0.0161003	0	0	0	0.0640655	0.0669837	0	0	0	0.00947915	0	0.175519	0.0124751	0
ad4d8ef0-0516-49a3-ace7-318c21962f16	0.118996	0	0.0349702	0.0349498	0	0.264139	0.0351951	0.0402616	0.0018339	0	0.0611797	0	0.0552422	0.163399	0.0610758	0.112645	0	0	0	0.016113	0	0
7b8c5542-abfd-4182-8909-59c079f190f1	0.0226209	0	0	0.0101485	0	0.332417	0	0.0338873	0.00146194	0	0.0883363	0	0	0.195536	0.0620212	0.125475	0.00577218	0.00755079	0	0.0901964	0	0.0245761
0b16e2bd-3ec7-4901-9ff0-a389670e5019	0.0469368	0	0	0.0354176	0	0.169303	0.00388407	0.000173152	0.0812088	0	0.0131242	0.000229553	0.0171529	0.208544	0.0668534	0.240433	0.0663362	0	0.046357	0	0	0.00404709
48dfc37a-a13b-48d1-af5f-0158a780458d	0.0827628	0	0.0352603	0.0213817	0	0.179068	0.00144771	0	0	0	0.0458533	0	0	0.136847	0.0977314	0.272465	0	0	0	0.0708453	0	0.0563377
57456700-b2d1-47f3-b137-88dfd7cf99a3	0.0545247	0	0	0.0465891	0	0.31245	0.0100819	0.0244463	0	0	0.0666097	0	0.0132958	0.132868	0.133914	0.163091	0	0	0.0258934	0	0	0.0162368
a6a52e01-e316-4a38-b54c-e505130e14ea	0.106889	0	0.0197606	0.0174287	0	0.386316	0.00951933	0.0465339	0	0	0.0410744	0	0	0.130077	0.105637	0.0783832	0	0	0	0.0583817	0	0
0dc8bb8c-7603-4d8d-aa91-47aabb591900	0.064686	0	0.00330573	0	0	0.403505	4.38344736129802e-05	0	0	0	0.0481803	0	0.0166163	0.168038	0.0467119	0.188921	0.0135045	0	0	0.0464878	0	0
eb41cdf0-d438-43a4-b08b-f88250c53bd1	0.152184	0	0.0200009	0.0824245	0	0.349764	0	0.0536803	0.0770922	0	0.0270034	0	0.0577992	0	0	0.00593186	0	0	0	0.162052	0.012068	0
d46a69bd-ff12-40b2-826d-1ee27bc1c1e9	0.0321597	0	0.000556592	0.0176825	0	0.113652	0	0.00138331	0.0072425	0	0.0882697	0	0	0.504504	0	0.0433997	0	0.025331	0	0.165819	0	0
6e3da48e-ef62-43bc-ae75-2a58ad25392a	0.0357456	0	0.000501171	0.0284403	0	0.286173	0.0371188	0.00232562	0.000264521	0	0.112732	0.0157344	0.0049893	0.166156	0.0623913	0.192524	0.00219801	0	0.0527054	0	0	0
eaa0315c-6737-4fa6-abb0-f54a13815be2	0.0245058	0	0.00713124	0	0	0.501529	0	0	0.0188029	0	0.0576658	0	0.0215829	0.0715092	0	0.237486	0.00665866	0.0329523	0	0.0201763	0	0
a1c06274-4392-4362-9adf-7040b8e434a0	0.0642911	0	0.0217883	0	0	0.108593	0	0.00863579	0.0858297	0	0.055656	0	0	0.365755	0.055223	0.179287	0	0.0469672	0.00501219	0.00296061	0	0
c1f67724-0190-47d7-a9b7-cf07ac7906cc	0.0318239	0	0.0111609	0.100085	0	0.186131	0	0.0708955	0.0107746	0	0.0527687	0.0163052	0.0186707	0.118056	0.13284	0.23944	0	0	0.0110492	0	0	0
ffbe7115-06be-4592-91d0-3dad62e3c73a	0.0905022	0	0.018113	0.043055	0	0.270029	0	0.0580635	0.113348	0	0.0564396	0	0.0236136	0.0940922	0.000358832	0.103131	0	0.0382938	0	0.0804016	0.010559	0
cc88453b-488f-4469-ae10-cd9e81da3ae1	0.0153741	0	0	0	0	0.351438	0	0.0441346	0.00534462	0	0.0625522	0.0473912	0.0195804	0.0992839	0.252549	0.0322666	0.00306862	0	0.0670167	0	0	0
8540e56c-0a8a-4142-b20c-54c9a07bebc7	0.144738	0	0	0.0855928	0	0.238078	0	0.00773381	0.0525868	0	0.0501695	0	0	0.210894	0.0120241	0.138756	0	0.00132238	0	0.0581042	0	0
346434e2-4ad3-45d6-8406-cf62981bda0f	0.0647549	0	0.0136841	0	0	0.106282	0	0.00844809	0.0519115	0	0.0180777	0.018263	0	0.529978	0	0.163373	0	0.00405023	0.0211764	0	0	0
f899f7e4-31f4-43b1-b636-c9a121f18680	0.0841346	0	0.0248709	0.0326233	0	0.183281	0	0	0.0613129	0	0.0740195	0	0.0129255	0.12436	0.0257736	0.251292	0.109641	0	0	0	0	0.0157654
19f45761-3e35-4d0d-8300-8f78789e0a4d	0.0825025	0	0.0147372	0	0	0.327102	0	0	0.0747791	0	0.0752627	0	0.0274434	0.221355	0.0437479	0.0864858	0	0.00553979	0	0.0410449	0	0
d978d2ae-31bc-4955-8f4c-7e007f37162e	0.0201935	0	0.00397955	0	0	0.189002	0	0	0.0504924	0	0.0416004	0	0	0.354105	0.0699883	0.214181	0	0	0	0.0445324	0	0.011926
8703691e-5e80-4f8f-a15d-4f239941977c	0.0386256	0	0.000167522	0	0	0.347792	0	0.00368977	0.0414212	0	0.0824829	0.0237832	0	0.334935	0.0112225	0.00175402	0.0105116	0	0	0.101684	0	0.00192995
2c3fd34c-70d1-4331-9628-260b77329b53	0.106816	0	0.036689	0.00570652	0	0.303665	0	0	0.015928	0	0.0218133	0.00769919	0.00568072	0.240629	0.0374924	0.193317	0	0	0.0245642	0	0	0
1d166c62-d274-4598-b2c4-1dab62d96b83	0.0487083	0	0.00957632	0.0347033	0	0.275767	0.0110429	0	0	0	0.0902856	0	0.0271973	0.175122	0.0738271	0.111283	0	0.0688361	0.0500731	0	0	0.0235784
12f16b07-6a48-46d0-a4d1-4d01283f9a00	0.131999	0	0	0.149352	0	0.361582	0	0	0.0297486	0	0.0527207	0	0.0447813	0	0.00947481	0.0260687	0	0.0211927	0	0.17308	0	0
a03c828d-7cfb-484b-9cb9-84ffe9b6644b	0.0563965	0	0	0.204108	0	0.245139	0.0720329	0.011595	0	0	0.0769073	0	0.0229962	0.0948742	0.0932851	0.0474453	0	0	0	0.0387348	0	0.0364855
388e5eda-c285-4466-ab3d-ed4f519e61eb	0.0984718	0	0.0384069	0.127055	0	0.298475	0	0.00855559	0.00770845	0	0.00576077	0.0216269	0.0998893	0.139259	0.0191427	0.028422	0	0.0361542	0.0710728	0	0	0
b82172c8-b31f-4523-b56e-d07669f1ff86	0.0907479	0	0.0358091	0.0227027	0	0.358309	0.0555065	0	0	0	0.0979717	0	0.0380534	0.162403	0.0149661	0.0864601	0	0.0144709	0	0.0225988	0	0
3c692323-22a1-4eb0-9cad-76f6d561771b	0.128548	0	0	0.0111343	0	0.281063	0	0	0.0284636	0	0.0608132	0	0.00272408	0.0451753	0.0474638	0.211505	0.0162176	0	0.166892	0	0	0
9bd8ef61-5074-440a-87a4-09400e291366	0.111135	0	0.0274454	0	0	0.191606	0.0306569	0.0300623	0.000773	0	0.0552273	0	0	0.270924	0.116263	0.12415	0	0	0.0347525	0	0	0.00700404
c080ee4b-5ac6-45fe-bf35-a21fb6000cc8	0.104025	0	0.0321848	0.0165994	0	0.322864	0	0.0100595	0.052596	0	0.0733371	0	0.0121193	0.123488	0.0586293	0.138079	0	0	0	0.0509973	0	0.00502079
93ed7a68-c03b-4a66-ba4b-e0ee83547dce	0.0463714	0	0	0	0	0.338028	0	0.164177	0.106453	0	0.148724	0	0.0772638	0.0545602	0	0.00793179	0	0.0346198	0	0	0.00520885	0.0166625
0826add5-571b-41be-b186-936959fc9d79	0.0124131	0	0.00204202	0	0	0.264412	0	0.00478612	0.0421415	0	0.0466862	0	0	0.503139	0.0098028	0.0399647	0.0094	0	0	0.0652126	0	0
283c4256-f681-412e-862f-048bb3682165	0.0664843	0	0.0230561	0.0138458	0	0.421992	0	0	0	0	0.10439	0	0.0372156	0.112685	0.0514828	0.0610644	0	0.0350481	0	0.0727353	0	0
da452f3b-fdec-424f-9a2f-add014317131	0.0512245	0	0.0209027	0.0302873	0	0.231811	0.0244331	0	0	0	0.0560601	0	0.0096982	0.392688	0	0.153449	0	0	0	0.0294466	0	0
a9fa48a0-fe15-4f94-a579-f6f53c5da48d	0.0887887	0	0.0395942	0.0152363	0	0.405645	0	0	0.0400863	0	0.0344535	0	0	0.22905	0.00691584	0.0956315	0	0	0	0.0445989	0	0
27d83a7f-df1c-401f-8c55-67a449542a0b	0.137696	0	0.0290759	0.120275	0	0.195408	0	5.82229427452187e-05	0.0849671	0	0.0475082	0.0454241	0	0.176069	0.0496986	0.104359	0	0	0.00945969	0	0	0
612020fb-4d45-4d3f-bae8-214e10b5ee31	0.0398718	0	0	0.0403779	0	0.237234	0.0279334	0	0	0	0.0868956	0	0.0318904	0.183089	0	0.0672384	0	0.057006	0	0.1949	0.0182891	0.0152746
6a750710-5ed9-4d24-b2bf-3a4e3211878f	0.0710007	0	0.0123933	0.0173323	0	0.283479	0.0835673	0	0.0176379	0	0.0778072	0	0.0347361	0.151677	0.0624721	0.127322	0.000343354	0.0189044	0.0413271	0	0	0
2fe60b9f-1914-4375-a09c-cef400278f8f	0.0606735	0	0.0155749	0.0671129	0	0.286124	0.0855078	0.0207341	0	0	0.103802	0.0942358	0.0596454	0.154295	0.00351116	0	0.00427966	0	0	0.0445038	0	0
fc99f836-0c3f-4295-bae8-02aa560c8885	0.0991709	0	0.00917641	0.0283822	0	0.377098	0.0188716	0	0.00626168	0	0.0782503	0	0.0198266	0.184648	0.0401343	0.137548	0	0.000632145	0	0	0	0
a46b8d84-534e-4a59-ae12-fe5c78fa0ff2	0.0567261	0	0.00884733	0.046403	0	0.0972522	0	0.00234267	0.0759948	0	0.0486514	0	0	0.480088	0.0843838	0.0979169	0	0	0.00139399	0	0	0
2f9c8e66-4c63-4f08-9832-9fb538dc5f95	0.156771	0	0	0.0470744	0.0788379	0.364179	0.0242963	0	0	0	0.0911175	0	0.00901972	0.0749102	0.0341265	0.100375	0	0	0.00834716	0.0109463	0	0
c1db441a-0a0d-48e2-ac18-9b7e1e9d8516	0.0850497	0	0.09188	0	0	0.357861	0.0424655	0	0.0104606	0	0.03743	0.0220046	0.0218898	0.0388153	0.0495158	0.182479	0.0205254	0	0.0396235	0	0	0
d5f66c10-9552-4ebf-8ba7-8cfbf7a59848	0.0566453	0	0.0120539	0.00061343	0	0.334978	0.0636022	0.0575144	0	0	0.0452339	0	0.0324265	0.118868	0.0590078	0.0804692	0.0403962	0.0531149	0	0.0002802	0.0447965	0
8ece84d1-531f-4455-932f-4b0cae940f94	0.114849	0	0.0442744	0	0	0.373466	0.020507	0	0.0484643	0	0.0791743	0	0.0195405	0.104195	0.0145507	0.146136	0	0.0338001	0	0.00104301	0	0
f0e8771a-cdc6-4fc2-a57e-93bda9e86701	0.0140607	0	0.0126676	0.0282493	0	0.363614	0.0111415	0.00336222	0	0	0.0720017	0	0	0.237361	0.0726417	0.11994	0	0	0	0.0550418	0	0.00991872
ab34beb1-5154-48c0-a6d5-4ca1d7eca73d	0.0696091	0	0.0122356	0	0	0.296047	0.0849064	0	0.0430647	0	0.116	0	0.0329563	0.214728	0	0.0510879	0	0.0258068	0	0.0535577	0	0
41107222-601c-4307-8148-ba8c2f61d5cf	0.138468	0	0	0.022354	0	0.329957	0	0	0.0567249	0	0.0710252	0	0.0377916	0.125613	0.0785734	0.0899951	0	0	0	0.0494981	0	0
4959d63f-248f-4975-8bca-7f9add59f085	0.187484	0	0.0306854	0.0730508	0	0.228234	0.0444856	0	0.0234799	0	0.0867873	0	0.015049	0.153246	0.0256176	0.0507175	0.0301232	0	0	0.0510396	0	0
94280858-270b-46b2-9c8d-e49bdf951195	0.0741293	0	0.0623093	0	0	0.379506	0.0114943	0	0.0258037	0	0.0872419	0	0.0260687	0.189189	0.00664578	0.0788653	0	0	0	0.0587475	0	0
ba14051f-ec0f-463d-8ddc-d43970bdac52	0.0227966	0	0.00178411	0	0	0.127772	0	0.00362536	0.0560062	0	0.052319	0	0	0.679121	0	0.0350037	0	0.0148176	0	0.00675429	0	0
15e3845b-a00f-45ab-9e45-4735b831334d	0.14768	0	0.0102692	0.0623764	0	0.242787	0	0	0	0	0.082159	0.0370974	0.051057	0.201696	0.0114805	0.148192	0	0	0	0.0052059	0	0
259b8974-94ae-4479-bc16-8ce0db2d2c0f	0.0793427	0	0.0085588	0.0747641	0	0.262946	0.0263768	0.0427568	0	0	0.0591391	0.0198611	0.00665962	0.1293	0.122696	0.153512	0	0	0	0.0140867	0	0
64c37f5d-1c83-4537-b9bc-03c01a33080d	0.061495	0	0.000412049	0.0366889	0	0.233368	0	0.0305549	0.0235365	0	0.0749112	0.00672766	0	0.291446	0.0659021	0.0546578	0	0	0	0.0813185	0	0.0389816
4a06293c-8c21-4c5f-806a-dfc16e970249	0.0579238	0	0	0.00953791	0	0.289463	0.00605114	0	0	0	0.0655333	0	0	0.166789	0.0622578	0.258186	0	0.00409833	0.0338507	0.00923043	0.0025188	0.0345601
f107a863-5991-4d14-a4ab-a0dd6fadec00	0.0840542	0	0.00720871	0.0509862	0	0.234507	0	0	0.054878	0	0.0187122	0	0	0.302178	0.0695396	0.171252	0	0	0	0	0	0.006684
755aeaf1-828c-457d-a99e-31f1254e8d6e	0.00314473	0.0100954	0	0	0	0.120108	0	0.0140976	0.176754	0	0.0651569	0	0	0.412561	0	0.0551715	0	0	0	0.142912	0	0
c2f0ecc2-ceff-4c0a-b43c-e7af3a8fe64c	0.0715091	0	0.0108624	0.00430008	0	0.299985	0.00354635	0.0218806	0.0369901	0	0.0308729	0	0	0.261575	0.0672943	0.182247	0	0.00096729	0.00796988	0	0	0
cf7ced35-7e29-4bdc-92e7-b56c315c54eb	0.0502656	0	0	0.0471225	0	0.322209	0	0.0107609	0.084443	0	0	0	0.0241243	0.0671249	0.0468713	0	0.0401041	0.0788083	0	0.205873	0.0222924	0
b045ee79-82a6-4636-a875-1a58603d89ff	0	0	0.00531369	0.00387884	0	0.132667	0.000411893	0	0.0261717	0	0.0618745	0	0	0.523469	0	0.219506	0.000378637	0	0	0.0263286	0	0
5f6a2f9d-8626-471c-84d7-9dfa25573a0e	0.116707	0	0.101933	0	0	0.213618	0	0	0.00267073	0	0.0740293	0	0	0.192537	0.0480586	0.123888	0	0	0	0.0874173	0	0.0391406
93c8b109-3eda-46ae-b7c8-5369ea0541af	0.0285963	0	0.0551996	0.154578	0	0.122094	0	0.00527568	0.0538127	0	0.0675355	0	0.00595785	0.243332	0.0478457	0.164227	0	0	0	0.0515458	0	0
fca8e4e3-9038-4016-a76d-c936e175458c	0.0245633	0	0	0	0	0.256111	0	0.0289201	0.0524472	0	0.0441852	0.0354971	0.0199037	0.414054	0.00829247	0.0429547	0.0195046	0	0	0.0320073	0.0215586	0
aff7617d-c5a0-434f-bde9-93dcfdaa8c9d	0.0425822	0	0.00644147	0.086869	0	0.235426	0.0169014	0.00531624	0	0	0.0871806	0	0.031792	0.283132	0.0429883	0.0724063	0	0	0	0.0553228	0	0.0336412
16b6c99b-ce4f-40d7-a438-5cab5062073c	0.0642142	0	0.035535	0.0304688	0	0.321473	0.0294707	0	0.0642707	0	0.0842402	0	0.0345155	0.099802	0.0463985	0.109448	0.0098741	0	0	0.0702888	0	0
55152e7e-0993-4a3a-8a7f-31186ff5c12d	0.108799	0	0.050203	0.0190666	0	0.311508	0	0.0152992	0.0313425	0	0.0631132	0	0.0101584	0.089504	0.0486997	0.196948	0	0	0.0105001	0.0448585	0	0
2c1783c1-2f78-41ac-b8cc-072e44c10bc0	0.00483464	0	0.0141015	0	0	0.495143	0	0.0347256	0	0	0.0586331	0	0.0627027	0.21952	0.0227719	0.0251634	0.00495042	0.0106227	0	0.0464915	0.000277739	6.22338653204317e-05
5d766d5a-25d6-4560-b3af-1761b25bce32	0.0833244	0	0.145684	0.0186575	0	0.310694	0.0877848	0	0	0	0.0641474	0	0.00655265	0.0331327	0.0457817	0.152598	0.0114237	0.012394	0.0211336	0	0	0.00669104
f9fda40d-67e4-4cb9-859c-ddc2ea84b7e4	0.0928132	0	0.0177797	0.0203554	0	0.264349	0	0.00325959	0.0319504	0	0.0790042	0	0.0332017	0.245495	0.0573616	0.0986461	0	0	0	0.0462903	0	0.00949287
0774f707-98a3-42d3-94cf-5a5591c1fec9	0.0426633	0	0.00273913	0.0148222	0	0.185054	0	0	0.0436412	0	0.0592581	0	0.0117625	0.472647	0.0460308	0.10086	0	0.0195537	0	0.000967635	0	0
b27da518-d023-4f9c-a9ab-5cd68ee37870	0.0173557	0	0	0	0	0.233244	0	0.0168509	0.0747211	0	0.0717293	0.00375653	0	0.240071	0.159241	0.11781	0	0.0255981	0	0.0205879	0	0.0190343
91991ecf-cc54-4110-8a4e-9236bf8aa072	0.102534	0	0.0363489	0.0850163	0	0.265298	0.0337294	0.0367741	0.00987592	0	0.0546328	0.00127619	0.00963551	0.0863489	0.0874239	0.174142	0	0	0	0	0	0.0169641
f7fd20ef-1636-4b88-8ef3-0c725bc66534	0.102444	0	0.0677542	0	0	0.30069	0.0328386	0.00509388	0.00207812	0	0.0734358	0	0.00315819	0.146583	0.0296918	0.155945	0	0.02048	0	0.0598073	0	0
25255f16-0334-4020-9a14-2214376796e9	0.0283394	0	0	0.0929397	0	0.14673	0	0.0373817	0.0141184	0	0.0294575	0.0745206	0.0102369	0.130383	0.154916	0.214868	0	0	0.0661092	0	0	0
d1d03184-55ca-470a-9877-33393721b50c	0.0525568	0	0	0.0740287	0	0.326879	0	0.0129621	0	0	0.0701591	0	0.0617005	0.160896	0.00756549	0.0611946	0.00184592	0	0	0.170212	0	0
9e72fa8c-0997-4f1a-b1fb-36bb92e7312f	0.0408951	0	0.0416577	0.0435102	0	0.30333	0	0	0.0399299	0	0.0439799	0.0290442	0.0567186	0.173957	0.0553006	0.102547	0.0098856	0	0	0	0.0592444	0
d446257b-7140-4d9b-b1b6-eaa10d83d4e7	0.11522	0	0.0165866	0.0487172	0	0.167717	0	0.0363324	0.0332641	0	0.00354657	0	0	0.411419	0.119975	0.046448	0	0	0.000774004	0	0	0
e23ab596-7713-44c0-9105-7fadbe369070	0.0971324	0	0.011874	0.116227	0	0.194535	0.00943389	0.0812763	0.056341	0	0.0498875	0.00897396	0.0106476	0.122338	0.129178	0.0903308	0.00365605	0	0.00914546	0	0	0.00902266
