# Supplementary material for: Epigenetic Modulation, Intratumoral Microbiome, and Immunity in Early-Onset Colorectal Cancer
Source: Cancer Res Commun. 2025 Nov 12;5(11):1985–97. doi: 10.1158/2767-9764.CRC-25-0177 (PMC12606411; doi:10.1158/2767-9764.CRC-25-0177)
Supplement: Supplementary Table S10 — CORRELATION BETWEEN SUBSETS OF IMMUNE CELLS AND MICROBES IN ORIEN AND TCGA [file crc-25-0177_supplementary_table_s10_suppst10.xlsx]

## Sheet: B.cells.naive
SUPPLEMENTARY TABLE S10: CORRELATION BETWEEN SUBSETS OF IMMUNE CELLS AND MICROBES IN ORIEN AND TCGA
microbe	im.cell	onset	ORIEN.est	ORIEN.p	TCGA.est	TCGA.p	newlabs	sigcode
Abiotrophia.defectiva	B.cells.naive	EO	0.0354688	0.700537	-0.0117543	0.932772	Naive B Cells	Neither
Abyssicoccus.albus	B.cells.naive	EO	0.0451335	0.624496	0.0223706	0.872437	Naive B Cells	Neither
Acetivibrio.clariflavus	B.cells.naive	EO	0.017179	0.852264	0.23355	0.0891932	Naive B Cells	Neither
Acetivibrio.thermocellus	B.cells.naive	EO	0.170343	0.0628715	-0.17522	0.205047	Naive B Cells	Neither
Acetomicrobium.mobile	B.cells.naive	EO	0.0451335	0.624496	-0.23355	0.0891932	Naive B Cells	Neither
Acholeplasma.palmae	B.cells.naive	EO	0.0626046	0.496956	-0.0132198	0.924413	Naive B Cells	Neither
Achromobacter.deleyi	B.cells.naive	EO	0.0684189	0.457774	-0.0916946	0.509613	Naive B Cells	Neither
Achromobacter.insolitus	B.cells.naive	EO	-0.109584	0.233475	0.035093	0.801101	Naive B Cells	Neither
Achromobacter.xylosoxidans	B.cells.naive	EO	-0.0527822	0.566951	-0.0976469	0.482401	Naive B Cells	Neither
Acidibrevibacterium.fodinaquatile	B.cells.naive	EO	-0.0771638	0.402205	-0.0728725	0.600509	Naive B Cells	Neither
Acidimicrobium.ferrooxidans	B.cells.naive	EO	0.243961	0.00724885	0.169374	0.220805	Naive B Cells	ORIEN
Acidipropionibacterium.virtanenii	B.cells.naive	EO	0.0717983	0.435812	-0.0126973	0.927393	Naive B Cells	Neither
Acinetobacter.baumannii	B.cells.naive	EO	0.0504274	0.584399	-0.0717743	0.605074	Naive B Cells	Neither
Acinetobacter.calcoaceticus	B.cells.naive	EO	0.0362384	0.69436	-0.0512746	0.712712	Naive B Cells	Neither
Acinetobacter.cumulans	B.cells.naive	EO	0.160671	0.0795937	-0.245436	0.0736392	Naive B Cells	Neither
Acinetobacter.guillouiae	B.cells.naive	EO	0.173255	0.0584402	0.00907674	0.948062	Naive B Cells	Neither
Acinetobacter.haemolyticus	B.cells.naive	EO	0.0218388	0.812846	-4.62766e-05	0.999735	Naive B Cells	Neither
Acinetobacter.johnsonii	B.cells.naive	EO	0.0430059	0.640936	0.0777461	0.576302	Naive B Cells	Neither
Acinetobacter.junii	B.cells.naive	EO	0.0384404	0.676795	-0.372476	0.00554295	Naive B Cells	TCGA
Acinetobacter.lwoffii	B.cells.naive	EO	-0.0771638	0.402205	-0.0751336	0.589223	Naive B Cells	Neither
Acinetobacter.nosocomialis	B.cells.naive	EO	0.0592403	0.520408	-0.158412	0.252586	Naive B Cells	Neither
Acinetobacter.pittii	B.cells.naive	EO	-0.0771638	0.402205	-0.143967	0.29899	Naive B Cells	Neither
Acinetobacter.radioresistens	B.cells.naive	EO	-0.0398395	0.665724	-0.0834755	0.548431	Naive B Cells	Neither
Acinetobacter.schindleri	B.cells.naive	EO	-0.0771638	0.402205	-0.0577995	0.678034	Naive B Cells	Neither
Acinetobacter.sp..LoGeW2.3	B.cells.naive	EO	0.0626046	0.496956	-0.250301	0.0679301	Naive B Cells	Neither
Acinetobacter.sp..TTH0.4	B.cells.naive	EO	0.17523	0.0555817	0.0957287	0.491085	Naive B Cells	Neither
Acinetobacter.sp..WCHAc010034	B.cells.naive	EO	-0.109584	0.233475	-0.124379	0.370201	Naive B Cells	Neither
Acinetobacter.towneri	B.cells.naive	EO	-0.0771638	0.402205	-0.117574	0.397154	Naive B Cells	Neither
Acinetobacter.ursingii	B.cells.naive	EO	-0.0771638	0.402205	0.102701	0.459913	Naive B Cells	Neither
Acinetobacter.variabilis	B.cells.naive	EO	0.0858993	0.350894	-0.163596	0.237192	Naive B Cells	Neither
Actinoalloteichus.hymeniacidonis	B.cells.naive	EO	-0.0771638	0.402205	-0.0880422	0.526689	Naive B Cells	Neither
Actinobacillus.porcitonsillarum	B.cells.naive	EO	-0.036614	0.691351	-0.180671	0.191085	Naive B Cells	Neither
Actinobacillus.sp..GY.402	B.cells.naive	EO	-0.109584	0.233475	-0.0132198	0.924413	Naive B Cells	Neither
Actinocatenispora.sera	B.cells.naive	EO	0.0236914	0.797297	-0.179043	0.195181	Naive B Cells	Neither
Actinomadura.sp..WMMA1423	B.cells.naive	EO	0.147048	0.109002	0.0288994	0.835666	Naive B Cells	Neither
Actinomadura.verrucosospora	B.cells.naive	EO	0.223695	0.0140489	-0.23355	0.0891932	Naive B Cells	ORIEN
Actinomyces.procaprae	B.cells.naive	EO	-0.00550972	0.952375	-0.173219	0.210351	Naive B Cells	Neither
Actinomyces.sp..HMT.175	B.cells.naive	EO	0.0134395	0.884168	0.0629109	0.65132	Naive B Cells	Neither
Actinomyces.sp..oral.taxon.169	B.cells.naive	EO	-0.109584	0.233475	-0.00234374	0.98658	Naive B Cells	Neither
Actinomyces.sp..oral.taxon.897	B.cells.naive	EO	-0.0771638	0.402205	-0.23355	0.0891932	Naive B Cells	Neither
Actinomyces.viscosus	B.cells.naive	EO	0.0247507	0.788443	-0.0728725	0.600509	Naive B Cells	Neither
Actinomyces.weissii	B.cells.naive	EO	-0.0771638	0.402205	-0.198297	0.150604	Naive B Cells	Neither
Actinomyces.wuliandei	B.cells.naive	EO	0.0626488	0.496651	0.101352	0.465858	Naive B Cells	Neither
Actinoplanes.derwentensis	B.cells.naive	EO	0.00728835	0.937028	-0.0449463	0.746906	Naive B Cells	Neither
Actinoplanes.ianthinogenes	B.cells.naive	EO	-0.0771638	0.402205	-0.0987824	0.477298	Naive B Cells	Neither
Actinoplanes.sp..N902.109	B.cells.naive	EO	-0.0771638	0.402205	-0.135102	0.330037	Naive B Cells	Neither
Actinopolymorpha.singaporensis	B.cells.naive	EO	-0.0227453	0.805229	0.059802	0.667519	Naive B Cells	Neither
Adhaeribacter.swui	B.cells.naive	EO	0.0763295	0.407328	0.0442356	0.750779	Naive B Cells	Neither
Aeoliella.mucimassa	B.cells.naive	EO	-0.0152659	0.868559	-0.0728725	0.600509	Naive B Cells	Neither
Aeribacillus.pallidus	B.cells.naive	EO	-0.0771638	0.402205	0.100236	0.470808	Naive B Cells	Neither
Aeromonas.caviae	B.cells.naive	EO	0.173255	0.0584402	-0.0272302	0.845037	Naive B Cells	Neither
Aeromonas.sp..CA23	B.cells.naive	EO	-0.134776	0.142199	-0.176858	0.200777	Naive B Cells	Neither
Aerosticca.soli	B.cells.naive	EO	0.167431	0.0675733	0.0810912	0.559951	Naive B Cells	Neither
Afipia.carboxidovorans	B.cells.naive	EO	-0.0771638	0.402205	0.019786	0.887073	Naive B Cells	Neither
Afipia.sp..GAS231	B.cells.naive	EO	0.166012	0.0699652	-0.131655	0.342637	Naive B Cells	Neither
Agarilytica.rhodophyticola	B.cells.naive	EO	-0.0771638	0.402205	-0.140602	0.310544	Naive B Cells	Neither
Aggregatibacter.segnis	B.cells.naive	EO	-0.19303	0.0346594	0.189484	0.169969	Naive B Cells	ORIEN
Aggregatibacter.sp..2125159857	B.cells.naive	EO	0.00523796	0.954721	0.0227546	0.870266	Naive B Cells	Neither
Agrobacterium.larrymoorei	B.cells.naive	EO	0.074252	0.420249	-0.123478	0.373706	Naive B Cells	Neither
Agrobacterium.vitis	B.cells.naive	EO	-0.134776	0.142199	-0.069806	0.615965	Naive B Cells	Neither
Agromyces.flavus	B.cells.naive	EO	-0.0771638	0.402205	-0.173219	0.210351	Naive B Cells	Neither
Akkermansia.glycaniphila	B.cells.naive	EO	-0.109584	0.233475	-0.0740868	0.594436	Naive B Cells	Neither
Akkermansia.muciniphila	B.cells.naive	EO	-0.0943263	0.305474	0.113301	0.414648	Naive B Cells	Neither
Alcaligenes.aquatilis	B.cells.naive	EO	0.106282	0.247946	-0.17042	0.217927	Naive B Cells	Neither
Alcaligenes.faecalis	B.cells.naive	EO	-0.0328357	0.72182	-0.0521577	0.707983	Naive B Cells	Neither
Algoriphagus.sanaruensis	B.cells.naive	EO	-0.0771638	0.402205	-0.136175	0.326175	Naive B Cells	Neither
Alicyclobacillus.acidocaldarius	B.cells.naive	EO	-0.109584	0.233475	-0.0693474	0.618291	Naive B Cells	Neither
Alienimonas.californiensis	B.cells.naive	EO	-0.0399184	0.665102	-0.000558851	0.9968	Naive B Cells	Neither
Alistipes.communis	B.cells.naive	EO	-0.0273458	0.766865	0.0646529	0.642311	Naive B Cells	Neither
Alistipes.dispar	B.cells.naive	EO	0.082552	0.370051	-0.0680719	0.62478	Naive B Cells	Neither
Alistipes.finegoldii	B.cells.naive	EO	-0.00914992	0.920991	0.0100726	0.942373	Naive B Cells	Neither
Alistipes.megaguti	B.cells.naive	EO	-0.0219918	0.811559	0.12851	0.354394	Naive B Cells	Neither
Alkalibacter.sp..ES005	B.cells.naive	EO	0.170343	0.0628715	-0.0740868	0.594436	Naive B Cells	Neither
Alkalicella.caledoniensis	B.cells.naive	EO	0.0858993	0.350894	0.0773485	0.578261	Naive B Cells	Neither
Alkalihalobacillus.clausii	B.cells.naive	EO	-0.0771638	0.402205	-0.0132198	0.924413	Naive B Cells	Neither
Allokutzneria.albata	B.cells.naive	EO	-0.00742619	0.93584	0.0144977	0.917131	Naive B Cells	Neither
Alloprevotella.sp..E39	B.cells.naive	EO	0.0954755	0.299593	0.0200961	0.885315	Naive B Cells	Neither
Altererythrobacter.ishigakiensis	B.cells.naive	EO	-0.109584	0.233475	-0.23355	0.0891932	Naive B Cells	Neither
Altibacter.sp..ALE3EI	B.cells.naive	EO	-0.0771638	0.402205	0.169374	0.220805	Naive B Cells	Neither
Alysiella.filiformis	B.cells.naive	EO	-0.0771638	0.402205	-0.0728725	0.600509	Naive B Cells	Neither
Aminipila.butyrica	B.cells.naive	EO	0.118612	0.196951	-0.0657676	0.636573	Naive B Cells	Neither
Aminipila.sp..JN.18	B.cells.naive	EO	0.142846	0.119609	-0.127791	0.357113	Naive B Cells	Neither
Ammonifex.degensii	B.cells.naive	EO	-0.109584	0.233475	-0.00547264	0.968671	Naive B Cells	Neither
Amniculibacterium.sp..G2.70	B.cells.naive	EO	-0.109584	0.233475	0.0819239	0.555915	Naive B Cells	Neither
Amphibacillus.xylanus	B.cells.naive	EO	-0.0669034	0.467819	0.263614	0.054098	Naive B Cells	Neither
Amycolatopsis.albispora	B.cells.naive	EO	0.154606	0.0917855	0.0644182	0.643522	Naive B Cells	Neither
Amycolatopsis.japonica	B.cells.naive	EO	0.0784924	0.394127	0.0613895	0.659228	Naive B Cells	Neither
Amycolatopsis.methanolica	B.cells.naive	EO	0.0400938	0.663719	-0.173219	0.210351	Naive B Cells	Neither
Amycolatopsis.sp..DSM.110486	B.cells.naive	EO	-0.0108144	0.906679	-0.0279392	0.841054	Naive B Cells	Neither
Anaerococcus.obesiensis	B.cells.naive	EO	-0.0771638	0.402205	0.206844	0.133433	Naive B Cells	Neither
Anaerocolumna.sp..CTTW	B.cells.naive	EO	0.0437128	0.635454	0.199101	0.148923	Naive B Cells	Neither
Anaerolinea.sp...rifampicinis.	B.cells.naive	EO	0.170343	0.0628715	0.0721031	0.604371	Naive B Cells	Neither
Anaerolinea.thermophila	B.cells.naive	EO	0.00523796	0.954721	0.0198743	0.886573	Naive B Cells	Neither
Anaerostipes.rhamnosivorans	B.cells.naive	EO	0.170343	0.0628715	0.190848	0.166859	Naive B Cells	Neither
Anaerotignum.propionicum	B.cells.naive	EO	0.00422021	0.963512	0.125412	0.366208	Naive B Cells	Neither
Anatilimnocola.aggregata	B.cells.naive	EO	0.0217617	0.813495	0.00662477	0.96208	Naive B Cells	Neither
Ancylobacter.pratisalsi	B.cells.naive	EO	0.147048	0.109002	-0.0680719	0.62478	Naive B Cells	Neither
Aquabacter.sp..L1I39	B.cells.naive	EO	-0.0771638	0.402205	0.135367	0.32908	Naive B Cells	Neither
Aquaspirillum.sp..LM1	B.cells.naive	EO	-0.0771638	0.402205	0.169374	0.220805	Naive B Cells	Neither
Aquisphaera.giovannonii	B.cells.naive	EO	0.0390337	0.672092	0.0203084	0.884112	Naive B Cells	Neither
Arachidicoccus.soli	B.cells.naive	EO	-0.0771638	0.402205	-0.07503	0.589738	Naive B Cells	Neither
Arachidicoccus.sp..B3.10	B.cells.naive	EO	0.155416	0.0900772	-0.0887176	0.52351	Naive B Cells	Neither
Archangium.violaceum	B.cells.naive	EO	0.111475	0.225456	-0.000227384	0.998698	Naive B Cells	Neither
Arcticibacterium.luteifluviistationis	B.cells.naive	EO	-0.109584	0.233475	-0.0728725	0.600509	Naive B Cells	Neither
Arenibacter.algicola	B.cells.naive	EO	-0.0771638	0.402205	0.0318966	0.818896	Naive B Cells	Neither
Arenimonas.daejeonensis	B.cells.naive	EO	-0.0771638	0.402205	0.126929	0.360393	Naive B Cells	Neither
Arsenophonus.endosymbiont.of.Aphis.craccivora	B.cells.naive	EO	-0.0771638	0.402205	-0.136175	0.326175	Naive B Cells	Neither
Asaia.bogorensis	B.cells.naive	EO	0.093958	0.307375	0.0860851	0.535954	Naive B Cells	Neither
Aspergillus.chevalieri	B.cells.naive	EO	-0.0334611	0.716744	0.0463014	0.739541	Naive B Cells	Neither
Atopobium.sp..oral.taxon.416	B.cells.naive	EO	-0.0220201	0.811321	0.0613895	0.659228	Naive B Cells	Neither
Aurantimicrobium.sp..MWH.Mo1	B.cells.naive	EO	0.00933873	0.919366	-0.0162001	0.90744	Naive B Cells	Neither
Auraticoccus.monumenti	B.cells.naive	EO	0.180953	0.0479448	-0.0113317	0.935184	Naive B Cells	ORIEN
Aureliella.helgolandensis	B.cells.naive	EO	0.0858993	0.350894	-0.0696081	0.616968	Naive B Cells	Neither
Austwickia.chelonae	B.cells.naive	EO	0.0784924	0.394127	-0.0132198	0.924413	Naive B Cells	Neither
Autographa.californica.multiple.nucleopolyhedrovirus	B.cells.naive	EO	0.227593	0.0124208	-0.0572858	0.680742	Naive B Cells	ORIEN
Babesia.bigemina	B.cells.naive	EO	0.132444	0.149295	0.164179	0.235503	Naive B Cells	Neither
Bacillus.altitudinis	B.cells.naive	EO	0.0763984	0.406903	0.0779788	0.575158	Naive B Cells	Neither
Bacillus.amyloliquefaciens	B.cells.naive	EO	0.0325498	0.724144	-0.0272583	0.844879	Naive B Cells	Neither
Bacillus.anthracis	B.cells.naive	EO	-0.00507937	0.956091	-0.17038	0.218037	Naive B Cells	Neither
Bacillus.atrophaeus	B.cells.naive	EO	-0.0410168	0.656464	-0.0190778	0.891091	Naive B Cells	Neither
Bacillus.cytotoxicus	B.cells.naive	EO	0.0684036	0.457875	0.0172054	0.901724	Naive B Cells	Neither
Bacillus.dafuensis	B.cells.naive	EO	-0.0771638	0.402205	-0.23355	0.0891932	Naive B Cells	Neither
Bacillus.fonticola	B.cells.naive	EO	-0.0771638	0.402205	0.0860851	0.535954	Naive B Cells	Neither
Bacillus.freudenreichii	B.cells.naive	EO	-0.0771638	0.402205	-0.180671	0.191085	Naive B Cells	Neither
Bacillus.gobiensis	B.cells.naive	EO	0.0236914	0.797297	0.0900457	0.517287	Naive B Cells	Neither
Bacillus.methanolicus	B.cells.naive	EO	-0.0771638	0.402205	-0.0406127	0.770609	Naive B Cells	Neither
Bacillus.mycoides	B.cells.naive	EO	-0.00840589	0.927397	-0.211849	0.124085	Naive B Cells	Neither
Bacillus.paranthracis	B.cells.naive	EO	-0.0677813	0.461985	-0.0132198	0.924413	Naive B Cells	Neither
Bacillus.siamensis	B.cells.naive	EO	-0.0771638	0.402205	-0.180671	0.191085	Naive B Cells	Neither
Bacillus.smithii	B.cells.naive	EO	0.23371	0.0101979	0.136605	0.324637	Naive B Cells	ORIEN
Bacillus.sp..1NLA3E	B.cells.naive	EO	0.0626046	0.496956	-0.23355	0.0891932	Naive B Cells	Neither
Bacillus.sp..N1.1	B.cells.naive	EO	-0.109584	0.233475	-0.0132198	0.924413	Naive B Cells	Neither
Bacillus.sp..NSP9.1	B.cells.naive	EO	-0.0771638	0.402205	-0.23355	0.0891932	Naive B Cells	Neither
Bacillus.sp..S3	B.cells.naive	EO	0.0141876	0.877768	0.147724	0.286421	Naive B Cells	Neither
Bacillus.thuringiensis	B.cells.naive	EO	-0.183867	0.0444043	-0.121373	0.38197	Naive B Cells	ORIEN
Bacillus.velezensis	B.cells.naive	EO	-0.012341	0.893578	0.0581392	0.676246	Naive B Cells	Neither
Bacteroides.caccae	B.cells.naive	EO	0.0411954	0.655063	-0.0240769	0.862798	Naive B Cells	Neither
Bacteroides.caecimuris	B.cells.naive	EO	0.0616777	0.503361	0.00182421	0.989555	Naive B Cells	Neither
Bacteroides.fragilis	B.cells.naive	EO	-0.0429761	0.641167	0.0733947	0.597894	Naive B Cells	Neither
Bacteroides.heparinolyticus	B.cells.naive	EO	0.157722	0.0853482	0.241494	0.0785393	Naive B Cells	Neither
Bacteroides.intestinalis	B.cells.naive	EO	0.0714874	0.437807	0.0418013	0.764086	Naive B Cells	Neither
Bacteroides.luhongzhouii	B.cells.naive	EO	0.0861006	0.349762	-0.0132198	0.924413	Naive B Cells	Neither
Bacteroides.ovatus	B.cells.naive	EO	0.0365663	0.691733	0.0217848	0.875751	Naive B Cells	Neither
Bacteroides.salyersiae	B.cells.naive	EO	-0.0545324	0.554145	-0.101501	0.465197	Naive B Cells	Neither
Bacteroides.sp..A1C1	B.cells.naive	EO	-0.0771638	0.402205	0.136605	0.324637	Naive B Cells	Neither
Bacteroides.sp..CBA7301	B.cells.naive	EO	-0.0207295	0.822191	-0.0205649	0.882658	Naive B Cells	Neither
Bacteroides.sp..M10	B.cells.naive	EO	-0.062387	0.498455	-0.0132198	0.924413	Naive B Cells	Neither
Bacteroides.xylanisolvens	B.cells.naive	EO	0.0855994	0.352585	0.119225	0.390511	Naive B Cells	Neither
Bacteroides.zhangwenhongi	B.cells.naive	EO	0.111046	0.227256	-0.0113317	0.935184	Naive B Cells	Neither
Bacteroides.zoogleoformans	B.cells.naive	EO	0.136342	0.13758	-0.0582533	0.675646	Naive B Cells	Neither
Baekduia.soli	B.cells.naive	EO	-0.0771638	0.402205	-0.0120032	0.931352	Naive B Cells	Neither
Barnesiella.viscericola	B.cells.naive	EO	0.123255	0.179861	-0.137871	0.320131	Naive B Cells	Neither
Bergeyella.cardium	B.cells.naive	EO	-0.0771638	0.402205	0.170306	0.218238	Naive B Cells	Neither
Bernardetia.litoralis	B.cells.naive	EO	0.170343	0.0628715	0.0860851	0.535954	Naive B Cells	Neither
Berryella.intestinalis	B.cells.naive	EO	0.0858993	0.350894	0.136605	0.324637	Naive B Cells	Neither
Bifidobacterium.actinocoloniiforme	B.cells.naive	EO	0.0626046	0.496956	-0.0132198	0.924413	Naive B Cells	Neither
Bifidobacterium.adolescentis	B.cells.naive	EO	-0.0110053	0.905039	0.0499683	0.719728	Naive B Cells	Neither
Bifidobacterium.angulatum	B.cells.naive	EO	0.173255	0.0584402	-0.0928428	0.504304	Naive B Cells	Neither
Bifidobacterium.animalis	B.cells.naive	EO	0.0796279	0.3873	-0.130405	0.347282	Naive B Cells	Neither
Bifidobacterium.asteroides	B.cells.naive	EO	0.0152105	0.869032	-0.0126973	0.927393	Naive B Cells	Neither
Bifidobacterium.bifidum	B.cells.naive	EO	-0.057783	0.530738	-0.0634575	0.648488	Naive B Cells	Neither
Bifidobacterium.breve	B.cells.naive	EO	-0.0771638	0.402205	-0.0133456	0.923696	Naive B Cells	Neither
Bifidobacterium.longum	B.cells.naive	EO	0.040575	0.659933	0.0861254	0.535763	Naive B Cells	Neither
Bifidobacterium.pseudocatenulatum	B.cells.naive	EO	-0.0196213	0.831552	0.180671	0.191085	Naive B Cells	Neither
Bifidobacterium.pseudolongum	B.cells.naive	EO	0.0626046	0.496956	-0.0132198	0.924413	Naive B Cells	Neither
Bifidobacterium.pullorum	B.cells.naive	EO	0.0771638	0.402205	-0.0928428	0.504304	Naive B Cells	Neither
Bifidobacterium.scardovii	B.cells.naive	EO	0.149578	0.102979	-0.0928428	0.504304	Naive B Cells	Neither
Bifidobacterium.thermophilum	B.cells.naive	EO	-0.0771638	0.402205	0.0310572	0.823585	Naive B Cells	Neither
Biomaibacter.acetigenes	B.cells.naive	EO	-0.0771638	0.402205	0.069224	0.618917	Naive B Cells	Neither
Blastochloris.tepida	B.cells.naive	EO	0.0973158	0.290331	0.080115	0.5647	Naive B Cells	Neither
Blautia.producta	B.cells.naive	EO	0.154646	0.0917009	0.172899	0.211206	Naive B Cells	Neither
Blautia.sp..LZLJ.3	B.cells.naive	EO	-0.0267697	0.77164	0.12213	0.378983	Naive B Cells	Neither
Bombilactobacillus.bombi	B.cells.naive	EO	0.170343	0.0628715	0.0860851	0.535954	Naive B Cells	Neither
Bordetella.bronchialis	B.cells.naive	EO	-0.0771638	0.402205	0.0490617	0.72461	Naive B Cells	Neither
Bordetella.hinzii	B.cells.naive	EO	0.0509572	0.580452	-0.0134823	0.922917	Naive B Cells	Neither
Bordetella.holmesii	B.cells.naive	EO	0.122271	0.183392	-0.238071	0.0829988	Naive B Cells	Neither
Borrelia.crocidurae	B.cells.naive	EO	-0.00579424	0.949919	0.0572858	0.680742	Naive B Cells	Neither
Borrelia.miyamotoi	B.cells.naive	EO	0.152263	0.096876	0.136605	0.324637	Naive B Cells	Neither
Boseongicola.sp..CCM32	B.cells.naive	EO	-0.0771638	0.402205	0.0613895	0.659228	Naive B Cells	Neither
Brachybacterium.avium	B.cells.naive	EO	0.0741158	0.421104	0.129711	0.349875	Naive B Cells	Neither
Brachybacterium.faecium	B.cells.naive	EO	0.155784	0.0893097	-0.0760482	0.584685	Naive B Cells	Neither
Brachybacterium.saurashtrense	B.cells.naive	EO	0.173255	0.0584402	0.040247	0.772619	Naive B Cells	Neither
Brachybacterium.vulturis	B.cells.naive	EO	-0.0771638	0.402205	-0.173219	0.210351	Naive B Cells	Neither
Brachyspira.intermedia	B.cells.naive	EO	0.0626488	0.496651	0.136605	0.324637	Naive B Cells	Neither
Brachyspira.murdochii	B.cells.naive	EO	-0.134521	0.142963	-0.180671	0.191085	Naive B Cells	Neither
Brachyspira.pilosicoli	B.cells.naive	EO	-0.0771638	0.402205	0.0613895	0.659228	Naive B Cells	Neither
Brasilonema.sennae	B.cells.naive	EO	0.0783511	0.394981	0.0406545	0.770379	Naive B Cells	Neither
Breoghania.sp..L.A4	B.cells.naive	EO	0.0247507	0.788443	-0.0880422	0.526689	Naive B Cells	Neither
Brevefilum.fermentans	B.cells.naive	EO	0.0481407	0.601574	0.0118998	0.931942	Naive B Cells	Neither
Brevirhabdus.pacifica	B.cells.naive	EO	0.123753	0.178095	0.14165	0.306914	Naive B Cells	Neither
Brucella.suis	B.cells.naive	EO	-0.0771638	0.402205	-0.0132198	0.924413	Naive B Cells	Neither
Bulleidia.sp..zg.1006	B.cells.naive	EO	0.0478597	0.6037	0.271424	0.0471089	Naive B Cells	TCGA
Burkholderia.ambifaria	B.cells.naive	EO	-0.0991112	0.281481	-0.170228	0.218454	Naive B Cells	Neither
Burkholderia.anthina	B.cells.naive	EO	0.0334862	0.716541	-0.214726	0.11894	Naive B Cells	Neither
Burkholderia.cenocepacia	B.cells.naive	EO	-0.026314	0.775424	-0.0481311	0.729633	Naive B Cells	Neither
Burkholderia.cepacia	B.cells.naive	EO	-0.109584	0.233475	-0.170395	0.217995	Naive B Cells	Neither
Burkholderia.contaminans	B.cells.naive	EO	0.0721006	0.433877	-0.289597	0.0336662	Naive B Cells	TCGA
Burkholderia.diffusa	B.cells.naive	EO	0.0314408	0.733182	0.101352	0.465858	Naive B Cells	Neither
Burkholderia.glumae	B.cells.naive	EO	0.018243	0.843227	-0.135801	0.327519	Naive B Cells	Neither
Burkholderia.lata	B.cells.naive	EO	-0.0771638	0.402205	-0.0730645	0.599547	Naive B Cells	Neither
Burkholderia.mallei	B.cells.naive	EO	0.0858993	0.350894	-0.0480612	0.73001	Naive B Cells	Neither
Burkholderia.multivorans	B.cells.naive	EO	0.158695	0.0834137	0.0926036	0.505408	Naive B Cells	Neither
Burkholderia.pseudomallei	B.cells.naive	EO	-0.0686316	0.456374	-0.0214329	0.877743	Naive B Cells	Neither
Burkholderia.pyrrocinia	B.cells.naive	EO	-0.0771638	0.402205	-0.173219	0.210351	Naive B Cells	Neither
Burkholderia.seminalis	B.cells.naive	EO	0.161607	0.0778332	-0.173219	0.210351	Naive B Cells	Neither
Burkholderia.sp..BDU8	B.cells.naive	EO	-0.0365337	0.691994	-0.0807454	0.561631	Naive B Cells	Neither
Burkholderia.sp..CCGE1003	B.cells.naive	EO	-0.0771638	0.402205	0.104607	0.451581	Naive B Cells	Neither
Burkholderia.sp..DHOD12	B.cells.naive	EO	-0.0348102	0.70584	0.00973686	0.94429	Naive B Cells	Neither
Burkholderia.sp..NK8	B.cells.naive	EO	0.126665	0.168023	0.0613895	0.659228	Naive B Cells	Neither
Burkholderia.territorii	B.cells.naive	EO	-0.128512	0.161856	-0.0816721	0.557134	Naive B Cells	Neither
Burkholderia.ubonensis	B.cells.naive	EO	-0.0771638	0.402205	0.0376526	0.786921	Naive B Cells	Neither
Burkholderia.virus.BcepSaruman	B.cells.naive	EO	0.0858993	0.350894	-0.23355	0.0891932	Naive B Cells	Neither
Buttiauxella.sp..3AFRM03	B.cells.naive	EO	0.0800757	0.384628	0.0179628	0.89742	Naive B Cells	Neither
Butyricimonas.faecalis	B.cells.naive	EO	0.0749545	0.415853	0.204418	0.138149	Naive B Cells	Neither
Butyricimonas.virosa	B.cells.naive	EO	0.0167664	0.855773	0.0373033	0.788852	Naive B Cells	Neither
Butyrivibrio.fibrisolvens	B.cells.naive	EO	0.0737093	0.423663	0.210757	0.126081	Naive B Cells	Neither
Caldilinea.aerophila	B.cells.naive	EO	-0.134776	0.142199	-0.0657676	0.636573	Naive B Cells	Neither
Caloramator.sp..E03	B.cells.naive	EO	-0.071654	0.436737	0.15061	0.277004	Naive B Cells	Neither
Caloranaerobacter.azorensis	B.cells.naive	EO	-0.0727717	0.429599	0.274496	0.0445698	Naive B Cells	TCGA
Campylobacter.avium	B.cells.naive	EO	-0.0378201	0.681726	-0.180671	0.191085	Naive B Cells	Neither
Campylobacter.coli	B.cells.naive	EO	0.00423771	0.963361	-0.0272583	0.844879	Naive B Cells	Neither
Campylobacter.gracilis	B.cells.naive	EO	-0.0322258	0.726781	0.169374	0.220805	Naive B Cells	Neither
Campylobacter.hominis	B.cells.naive	EO	0.0309675	0.737051	0.205719	0.135605	Naive B Cells	Neither
Campylobacter.jejuni	B.cells.naive	EO	0.0649783	0.48075	-0.0406127	0.770609	Naive B Cells	Neither
Campylobacter.showae	B.cells.naive	EO	-0.091485	0.320338	0.120852	0.384032	Naive B Cells	Neither
Candida.orthopsilosis	B.cells.naive	EO	-0.0472282	0.60849	0.0878461	0.527614	Naive B Cells	Neither
Candidatus.Babela.massiliensis	B.cells.naive	EO	0.107154	0.244065	0.0860851	0.535954	Naive B Cells	Neither
Candidatus.Deianiraea.vastatrix	B.cells.naive	EO	-0.0211694	0.818482	-0.113737	0.412846	Naive B Cells	Neither
Candidatus.Desulfofervidus.auxilii	B.cells.naive	EO	-0.134776	0.142199	-0.0132198	0.924413	Naive B Cells	Neither
Candidatus.Desulfovibrio.trichonymphae	B.cells.naive	EO	0.174249	0.0569876	-0.23355	0.0891932	Naive B Cells	Neither
Candidatus.Endolissoclinum.faulkneri	B.cells.naive	EO	-0.00512341	0.955711	-0.0300515	0.829211	Naive B Cells	Neither
Candidatus.Erwinia.haradaeae	B.cells.naive	EO	0.0784359	0.394469	-0.102702	0.459907	Naive B Cells	Neither
Candidatus.Filomicrobium.marinum	B.cells.naive	EO	-0.0771638	0.402205	-0.0162001	0.90744	Naive B Cells	Neither
Candidatus.Fukatsuia.symbiotica	B.cells.naive	EO	-0.0771638	0.402205	-0.136175	0.326175	Naive B Cells	Neither
Candidatus.Hodgkinia.cicadicola	B.cells.naive	EO	0.00716774	0.938068	-0.067132	0.629579	Naive B Cells	Neither
Candidatus.Izimaplasma.sp..HR1	B.cells.naive	EO	0.0706065	0.443488	-0.23355	0.0891932	Naive B Cells	Neither
Candidatus.Kinetoplastibacterium.sorsogonicusi	B.cells.naive	EO	-0.0771638	0.402205	-0.0132198	0.924413	Naive B Cells	Neither
Candidatus.Methylopumilus.turicensis	B.cells.naive	EO	0.0858993	0.350894	-0.0928428	0.504304	Naive B Cells	Neither
Candidatus.Nanosynbacter.lyticus	B.cells.naive	EO	-0.0780968	0.396522	-0.118319	0.394148	Naive B Cells	Neither
Candidatus.Nitrosacidococcus.tergens	B.cells.naive	EO	0.0480454	0.602295	-0.180671	0.191085	Naive B Cells	Neither
Candidatus.Nitrosocosmicus.oleophilus	B.cells.naive	EO	0.0975467	0.289183	0.101352	0.465858	Naive B Cells	Neither
Candidatus.Nitrososphaera.gargensis	B.cells.naive	EO	-0.0771638	0.402205	-0.151218	0.275049	Naive B Cells	Neither
Candidatus.Paracaedibacter.acanthamoebae	B.cells.naive	EO	0.0596928	0.517221	0.0108386	0.937998	Naive B Cells	Neither
Candidatus.Phycorickettsia.trachydisci	B.cells.naive	EO	0.0858993	0.350894	-0.0212983	0.878505	Naive B Cells	Neither
Candidatus.Planktophila.lacus	B.cells.naive	EO	-0.0771638	0.402205	-0.0162001	0.90744	Naive B Cells	Neither
Candidatus.Prometheoarchaeum.syntrophicum	B.cells.naive	EO	-0.0771638	0.402205	-0.127791	0.357113	Naive B Cells	Neither
Candidatus.Promineofilum.breve	B.cells.naive	EO	-0.0169704	0.854038	0.128174	0.355663	Naive B Cells	Neither
Candidatus.Saccharimonas.aalborgensis	B.cells.naive	EO	-0.109584	0.233475	-0.135937	0.32703	Naive B Cells	Neither
Candidatus.Sneabacter.namystus	B.cells.naive	EO	0.0317586	0.730588	-0.117806	0.396218	Naive B Cells	Neither
Candidatus.Sodalis.pierantonius	B.cells.naive	EO	-0.0227326	0.805335	-0.154242	0.265449	Naive B Cells	Neither
Candidatus.Walczuchella.monophlebidarum	B.cells.naive	EO	-0.0771638	0.402205	-0.101868	0.463579	Naive B Cells	Neither
Capnocytophaga.endodontalis	B.cells.naive	EO	0.0593379	0.51972	-0.0930038	0.503562	Naive B Cells	Neither
Capnocytophaga.haemolytica	B.cells.naive	EO	-0.0399184	0.665102	0.0331238	0.812052	Naive B Cells	Neither
Capnocytophaga.leadbetteri	B.cells.naive	EO	-0.0771638	0.402205	-0.0132198	0.924413	Naive B Cells	Neither
Capnocytophaga.sputigena	B.cells.naive	EO	-0.0589399	0.522528	0.173942	0.208422	Naive B Cells	Neither
Caproiciproducens.sp..NJN.50	B.cells.naive	EO	0.0131325	0.886796	0.274496	0.0445698	Naive B Cells	TCGA
Cardiobacterium.hominis	B.cells.naive	EO	-0.0692812	0.452112	-0.123486	0.373673	Naive B Cells	Neither
Casimicrobium.huifangae	B.cells.naive	EO	-0.0398705	0.66548	-9.60112e-05	0.99945	Naive B Cells	Neither
Cedecea.neteri	B.cells.naive	EO	-0.109584	0.233475	-0.0264524	0.849412	Naive B Cells	Neither
Cellulomonas.fimi	B.cells.naive	EO	-0.0771638	0.402205	0.0613895	0.659228	Naive B Cells	Neither
Cellulomonas.gilvus	B.cells.naive	EO	-0.156282	0.0882766	-0.23355	0.0891932	Naive B Cells	Neither
Cellulomonas.sp..H30R.01	B.cells.naive	EO	-0.0771638	0.402205	-0.0987824	0.477298	Naive B Cells	Neither
Cellulosilyticum.lentocellum	B.cells.naive	EO	0.00716774	0.938068	-0.0132198	0.924413	Naive B Cells	Neither
Cellulosimicrobium.cellulans	B.cells.naive	EO	0.236805	0.00921249	0.0452669	0.745161	Naive B Cells	ORIEN
Cellvibrio.sp..KY.GH.1	B.cells.naive	EO	0.0195907	0.831811	-0.190198	0.168335	Naive B Cells	Neither
Chitinolyticbacter.meiyuanensis	B.cells.naive	EO	-0.0771638	0.402205	-0.0780571	0.574773	Naive B Cells	Neither
Chloracidobacterium.validum	B.cells.naive	EO	0.136342	0.13758	0.00360935	0.979335	Naive B Cells	Neither
Chlorobaculum.parvum	B.cells.naive	EO	0.0567809	0.537901	-0.0987824	0.477298	Naive B Cells	Neither
Chloroflexus.aggregans	B.cells.naive	EO	0.0379824	0.680435	0.101352	0.465858	Naive B Cells	Neither
Choristoneura.fumiferana.granulovirus	B.cells.naive	EO	0.0534165	0.562294	0.198179	0.150853	Naive B Cells	Neither
Christensenella.minuta	B.cells.naive	EO	-0.0114035	0.90162	-0.088604	0.524044	Naive B Cells	Neither
Christensenella.sp..Marseille.P3954	B.cells.naive	EO	0.0621462	0.500118	0.237287	0.0840477	Naive B Cells	Neither
Chroococcidiopsis.thermalis	B.cells.naive	EO	0.0800757	0.384628	-0.00646326	0.963004	Naive B Cells	Neither
Chthonomonas.calidirosea	B.cells.naive	EO	0.00299804	0.974075	-0.322156	0.0175169	Naive B Cells	TCGA
Citrobacter.arsenatis	B.cells.naive	EO	-0.0771638	0.402205	-0.0728725	0.600509	Naive B Cells	Neither
Citrobacter.freundii	B.cells.naive	EO	0.00716774	0.938068	-0.194359	0.159045	Naive B Cells	Neither
Citrobacter.tructae	B.cells.naive	EO	-0.109584	0.233475	-0.179043	0.195181	Naive B Cells	Neither
Cloacibacterium.normanense	B.cells.naive	EO	-0.031669	0.731319	-0.0874168	0.529641	Naive B Cells	Neither
Clostridioides.difficile	B.cells.naive	EO	0.00883151	0.923732	-0.0454633	0.744094	Naive B Cells	Neither
Clostridium.argentinense	B.cells.naive	EO	0.0858993	0.350894	-0.0272583	0.844879	Naive B Cells	Neither
Clostridium.baratii	B.cells.naive	EO	-0.0507304	0.58214	-0.229947	0.0943833	Naive B Cells	Neither
Clostridium.beijerinckii	B.cells.naive	EO	-0.071654	0.436737	0.085869	0.536982	Naive B Cells	Neither
Clostridium.bornimense	B.cells.naive	EO	0.0477816	0.604291	0.256741	0.0609228	Naive B Cells	Neither
Clostridium.botulinum	B.cells.naive	EO	0.0882251	0.337956	0.0318988	0.818884	Naive B Cells	Neither
Clostridium.butyricum	B.cells.naive	EO	-0.0595045	0.518545	0.175548	0.204187	Naive B Cells	Neither
Clostridium.cellulovorans	B.cells.naive	EO	-0.0386989	0.674745	-0.0044066	0.974772	Naive B Cells	Neither
Clostridium.chauvoei	B.cells.naive	EO	0.0218388	0.812846	-0.117304	0.398246	Naive B Cells	Neither
Clostridium.drakei	B.cells.naive	EO	0.109687	0.233031	0.136605	0.324637	Naive B Cells	Neither
Clostridium.estertheticum	B.cells.naive	EO	-0.0398705	0.66548	0.114733	0.408736	Naive B Cells	Neither
Clostridium.gasigenes	B.cells.naive	EO	-0.0771638	0.402205	-0.0044066	0.974772	Naive B Cells	Neither
Clostridium.intestinale	B.cells.naive	EO	-0.059019	0.52197	-0.00585668	0.966474	Naive B Cells	Neither
Clostridium.isatidis	B.cells.naive	EO	0.0858993	0.350894	-0.165427	0.231911	Naive B Cells	Neither
Clostridium.kluyveri	B.cells.naive	EO	0.174644	0.0564177	0.270271	0.048091	Naive B Cells	TCGA
Clostridium.perfringens	B.cells.naive	EO	0.0240997	0.793882	-0.0642425	0.644429	Naive B Cells	Neither
Clostridium.sp...deep.sea.	B.cells.naive	EO	0.0864317	0.347906	-0.154363	0.265072	Naive B Cells	Neither
Clostridium.sp..AWRP	B.cells.naive	EO	-0.151479	0.0986283	0.136605	0.324637	Naive B Cells	Neither
Clostridium.sp..C1	B.cells.naive	EO	0.135698	0.139467	-0.0728725	0.600509	Naive B Cells	Neither
Clostridium.sp..CT4	B.cells.naive	EO	-0.109584	0.233475	-0.00361115	0.979325	Naive B Cells	Neither
Clostridium.sp..DL.VIII	B.cells.naive	EO	0.00986594	0.914831	0.350153	0.00944207	Naive B Cells	TCGA
Clostridium.sp..JN.9	B.cells.naive	EO	-0.0771638	0.402205	0.123389	0.374051	Naive B Cells	Neither
Clostridium.sp..SY8519	B.cells.naive	EO	-0.0377434	0.682336	0.273412	0.0454523	Naive B Cells	TCGA
Clostridium.sporogenes	B.cells.naive	EO	-0.0771638	0.402205	0.12256	0.377296	Naive B Cells	Neither
Clostridium.taeniosporum	B.cells.naive	EO	-0.0771638	0.402205	-0.23355	0.0891932	Naive B Cells	Neither
Clostridium.tetani	B.cells.naive	EO	0.0922276	0.316409	0.0724213	0.602773	Naive B Cells	Neither
Clostridium.thermarum	B.cells.naive	EO	-0.0220201	0.811321	-0.0989634	0.476487	Naive B Cells	Neither
Collimonas.arenae	B.cells.naive	EO	-0.175468	0.0552463	0.0590469	0.671477	Naive B Cells	Neither
Collinsella.sp..zg1085	B.cells.naive	EO	0.0809788	0.379272	0.221851	0.1069	Naive B Cells	Neither
Comamonas.aquatica	B.cells.naive	EO	-0.0556572	0.54599	-0.00593978	0.965999	Naive B Cells	Neither
Comamonas.kerstersii	B.cells.naive	EO	0.170343	0.0628715	-0.117918	0.395766	Naive B Cells	Neither
Comamonas.koreensis	B.cells.naive	EO	-0.0771638	0.402205	0.0991764	0.475534	Naive B Cells	Neither
Comamonas.piscis	B.cells.naive	EO	0.167132	0.0680712	-0.102106	0.46253	Naive B Cells	Neither
Comamonas.sp..Y33R10.2	B.cells.naive	EO	-0.0771638	0.402205	0.03154	0.820887	Naive B Cells	Neither
Comamonas.testosteroni	B.cells.naive	EO	-0.0400587	0.663996	0.0612362	0.660027	Naive B Cells	Neither
Comamonas.thiooxydans	B.cells.naive	EO	0.198164	0.0300358	-0.0184965	0.894389	Naive B Cells	ORIEN
Conexibacter.sp..SYSU.D00693	B.cells.naive	EO	0.00254295	0.978009	0.0118998	0.931942	Naive B Cells	Neither
Conexivisphaera.calida	B.cells.naive	EO	-0.00352453	0.969524	0.128487	0.354479	Naive B Cells	Neither
Coprobacter.secundus	B.cells.naive	EO	-0.0298185	0.74647	0.116926	0.399778	Naive B Cells	Neither
Coraliomargarita.akajimensis	B.cells.naive	EO	0.170343	0.0628715	-0.136175	0.326175	Naive B Cells	Neither
Corallococcus.coralloides	B.cells.naive	EO	-0.0771638	0.402205	-0.095274	0.493156	Naive B Cells	Neither
Corynebacterium.atypicum	B.cells.naive	EO	0.0626488	0.496651	-0.173219	0.210351	Naive B Cells	Neither
Corynebacterium.aurimucosum	B.cells.naive	EO	-0.0771638	0.402205	0.175936	0.203172	Naive B Cells	Neither
Corynebacterium.bovis	B.cells.naive	EO	-0.134776	0.142199	0.164133	0.235637	Naive B Cells	Neither
Corynebacterium.callunae	B.cells.naive	EO	-0.0771638	0.402205	-0.179445	0.194164	Naive B Cells	Neither
Corynebacterium.coyleae	B.cells.naive	EO	-0.0296186	0.748112	0.114367	0.410246	Naive B Cells	Neither
Corynebacterium.doosanense	B.cells.naive	EO	0.0334862	0.716541	0.0653501	0.63872	Naive B Cells	Neither
Corynebacterium.genitalium	B.cells.naive	EO	-0.0282747	0.759184	0.128721	0.353598	Naive B Cells	Neither
Corynebacterium.glucuronolyticum	B.cells.naive	EO	0.0130559	0.887452	-0.00898404	0.948592	Naive B Cells	Neither
Corynebacterium.glutamicum	B.cells.naive	EO	-0.134776	0.142199	-0.102384	0.461303	Naive B Cells	Neither
Corynebacterium.imitans	B.cells.naive	EO	0.0975467	0.289183	0.179348	0.194408	Naive B Cells	Neither
Corynebacterium.incognita	B.cells.naive	EO	0.0626046	0.496956	0.178101	0.197581	Naive B Cells	Neither
Corynebacterium.jeikeium	B.cells.naive	EO	-0.156282	0.0882766	0.169389	0.220765	Naive B Cells	Neither
Corynebacterium.kefirresidentii	B.cells.naive	EO	-0.0256869	0.780639	0.0109857	0.937158	Naive B Cells	Neither
Corynebacterium.kroppenstedtii	B.cells.naive	EO	0.0379156	0.680966	0.108366	0.435394	Naive B Cells	Neither
Corynebacterium.liangguodongii	B.cells.naive	EO	-0.0771638	0.402205	0.136605	0.324637	Naive B Cells	Neither
Corynebacterium.lizhenjunii	B.cells.naive	EO	-0.0771638	0.402205	0.0365972	0.79276	Naive B Cells	Neither
Corynebacterium.macginleyi	B.cells.naive	EO	-0.00641388	0.944571	-0.15509	0.2628	Naive B Cells	Neither
Corynebacterium.maris	B.cells.naive	EO	0.0327098	0.722842	0.159819	0.248344	Naive B Cells	Neither
Corynebacterium.matruchotii	B.cells.naive	EO	0.00654674	0.943425	-0.0173292	0.90102	Naive B Cells	Neither
Corynebacterium.minutissimum	B.cells.naive	EO	-0.0300401	0.74465	-0.179451	0.194148	Naive B Cells	Neither
Corynebacterium.mustelae	B.cells.naive	EO	-0.0771638	0.402205	-0.00163219	0.990654	Naive B Cells	Neither
Corynebacterium.propinquum	B.cells.naive	EO	-0.151064	0.0995644	-0.1191	0.391012	Naive B Cells	Neither
Corynebacterium.provencense	B.cells.naive	EO	0.0218388	0.812846	0.131439	0.343437	Naive B Cells	Neither
Corynebacterium.pseudotuberculosis	B.cells.naive	EO	-0.0771638	0.402205	-0.0132198	0.924413	Naive B Cells	Neither
Corynebacterium.riegelii	B.cells.naive	EO	-0.109584	0.233475	-0.0334112	0.810452	Naive B Cells	Neither
Corynebacterium.sanguinis	B.cells.naive	EO	0.0626046	0.496956	0.0498298	0.720473	Naive B Cells	Neither
Corynebacterium.segmentosum	B.cells.naive	EO	0.0769242	0.403673	-0.126324	0.362708	Naive B Cells	Neither
Corynebacterium.silvaticum	B.cells.naive	EO	-0.0771638	0.402205	0.101352	0.465858	Naive B Cells	Neither
Corynebacterium.simulans	B.cells.naive	EO	-0.0500113	0.587507	0.241275	0.0788185	Naive B Cells	Neither
Corynebacterium.singulare	B.cells.naive	EO	-0.0440995	0.632464	0.156269	0.259144	Naive B Cells	Neither
Corynebacterium.sp..1959	B.cells.naive	EO	-0.0771638	0.402205	-0.0605055	0.66384	Naive B Cells	Neither
Corynebacterium.sp..2039	B.cells.naive	EO	0.0713401	0.438754	-0.0710958	0.609443	Naive B Cells	Neither
Corynebacterium.sp..FDAARGOS.1242	B.cells.naive	EO	0.0626046	0.496956	0.191158	0.166157	Naive B Cells	Neither
Corynebacterium.sp..NML93.0612	B.cells.naive	EO	-0.0771638	0.402205	0.108589	0.434447	Naive B Cells	Neither
Corynebacterium.sp..NML98.0116	B.cells.naive	EO	0.0550125	0.550657	-0.0570982	0.681732	Naive B Cells	Neither
Corynebacterium.sp..sy039	B.cells.naive	EO	-0.0771638	0.402205	0.0970328	0.485172	Naive B Cells	Neither
Corynebacterium.striatum	B.cells.naive	EO	0.0382217	0.678532	-0.298707	0.0282327	Naive B Cells	TCGA
Corynebacterium.terpenotabidum	B.cells.naive	EO	-0.0978064	0.287895	0.0390765	0.779063	Naive B Cells	Neither
Corynebacterium.tuberculostearicum	B.cells.naive	EO	0.112851	0.219747	-0.0271377	0.845558	Naive B Cells	Neither
Corynebacterium.urealyticum	B.cells.naive	EO	0.170343	0.0628715	-0.102399	0.46124	Naive B Cells	Neither
Corynebacterium.ureicelerivorans	B.cells.naive	EO	0.00525543	0.954571	0.0747518	0.591122	Naive B Cells	Neither
Corynebacterium.variabile	B.cells.naive	EO	-0.0771638	0.402205	-0.0208344	0.881132	Naive B Cells	Neither
Corynebacterium.vitaeruminis	B.cells.naive	EO	-0.134776	0.142199	-0.00177893	0.989814	Naive B Cells	Neither
Corynebacterium.xerosis	B.cells.naive	EO	0.0379465	0.680721	0.125572	0.365594	Naive B Cells	Neither
Coxiella.burnetii	B.cells.naive	EO	-0.0771638	0.402205	0.0156965	0.910306	Naive B Cells	Neither
Coxiella.endosymbiont.of.Amblyomma.sculptum	B.cells.naive	EO	-0.0771638	0.402205	-0.0289588	0.835333	Naive B Cells	Neither
Crassaminicella.sp..143.21	B.cells.naive	EO	0.0858993	0.350894	-0.0132198	0.924413	Naive B Cells	Neither
Croceimicrobium.hydrocarbonivorans	B.cells.naive	EO	-0.109584	0.233475	-0.0646155	0.642504	Naive B Cells	Neither
Cronobacter.sakazakii	B.cells.naive	EO	-0.0771638	0.402205	-0.175683	0.203834	Naive B Cells	Neither
Cryptobacterium.curtum	B.cells.naive	EO	0.0858993	0.350894	0.101352	0.465858	Naive B Cells	Neither
Cryptosporidium.parvum	B.cells.naive	EO	0.070176	0.446279	0.24899	0.0694327	Naive B Cells	Neither
Cupriavidus.basilensis	B.cells.naive	EO	0.0372111	0.686581	0.108825	0.433444	Naive B Cells	Neither
Cupriavidus.gilardii	B.cells.naive	EO	0.173255	0.0584402	0.00855838	0.951024	Naive B Cells	Neither
Cupriavidus.metallidurans	B.cells.naive	EO	-0.0220201	0.811321	0.0059827	0.965753	Naive B Cells	Neither
Cupriavidus.necator	B.cells.naive	EO	-0.134776	0.142199	-0.0605297	0.663714	Naive B Cells	Neither
Cupriavidus.oxalaticus	B.cells.naive	EO	-0.0771638	0.402205	-0.189723	0.169421	Naive B Cells	Neither
Cupriavidus.pauculus	B.cells.naive	EO	0.00486977	0.957901	-0.0896694	0.519047	Naive B Cells	Neither
Cupriavidus.pinatubonensis	B.cells.naive	EO	0.036398	0.693081	-0.0285713	0.837506	Naive B Cells	Neither
Cupriavidus.sp..ISTL7	B.cells.naive	EO	0.00113719	0.990165	-0.0412153	0.7673	Naive B Cells	Neither
Cupriavidus.taiwanensis	B.cells.naive	EO	0.0301188	0.744004	0.196874	0.153615	Naive B Cells	Neither
Cutibacterium.avidum	B.cells.naive	EO	-0.124343	0.176019	0.0563841	0.685504	Naive B Cells	Neither
Cyanobium.gracile	B.cells.naive	EO	-0.0771638	0.402205	-0.137776	0.320466	Naive B Cells	Neither
Cyanobium.sp..NIES.981	B.cells.naive	EO	0.0505491	0.583491	0.022033	0.874347	Naive B Cells	Neither
Cyanobium.sp..NS01	B.cells.naive	EO	-0.0771638	0.402205	0.00582443	0.966659	Naive B Cells	Neither
Cyclobacterium.marinum	B.cells.naive	EO	0.021641	0.81451	-0.0880422	0.526689	Naive B Cells	Neither
Cytobacillus.kochii	B.cells.naive	EO	-0.109584	0.233475	-0.0132198	0.924413	Naive B Cells	Neither
Debaryomyces.hansenii	B.cells.naive	EO	-0.0155443	0.866185	0.0208469	0.881061	Naive B Cells	Neither
Dechloromonas.sp..HYN0024	B.cells.naive	EO	0.0684283	0.457712	-0.212857	0.122264	Naive B Cells	Neither
Defluviicoccus.vanus	B.cells.naive	EO	-0.0771638	0.402205	-0.0675331	0.627529	Naive B Cells	Neither
Dehalobacterium.formicoaceticum	B.cells.naive	EO	0.136342	0.13758	-0.163044	0.2388	Naive B Cells	Neither
Delftia.acidovorans	B.cells.naive	EO	-0.0529025	0.566066	0.149123	0.281831	Naive B Cells	Neither
Delftia.lacustris	B.cells.naive	EO	0.0396835	0.666955	0.00593064	0.966051	Naive B Cells	Neither
Delftia.tsuruhatensis	B.cells.naive	EO	0.0147302	0.873133	-0.0728725	0.600509	Naive B Cells	Neither
Denitratisoma.oestradiolicum	B.cells.naive	EO	-0.0771638	0.402205	0.224535	0.102616	Naive B Cells	Neither
Denitrobacterium.detoxificans	B.cells.naive	EO	0.184535	0.0436245	0.0613895	0.659228	Naive B Cells	ORIEN
Dermabacter.jinjuensis	B.cells.naive	EO	-0.00534134	0.953829	0.0946676	0.495925	Naive B Cells	Neither
Desulfarculus.baarsii	B.cells.naive	EO	0.0643436	0.485055	-0.0155286	0.911261	Naive B Cells	Neither
Desulfatibacillum.aliphaticivorans	B.cells.naive	EO	0.0219311	0.812069	-0.13405	0.333853	Naive B Cells	Neither
Desulfobacca.acetoxidans	B.cells.naive	EO	0.100673	0.273932	0.194615	0.158486	Naive B Cells	Neither
Desulfobulbus.oligotrophicus	B.cells.naive	EO	-0.109584	0.233475	-0.142349	0.304509	Naive B Cells	Neither
Desulfococcus.oleovorans	B.cells.naive	EO	0.144923	0.114272	0.197099	0.153136	Naive B Cells	Neither
Desulfocurvibacter.africanus	B.cells.naive	EO	-0.0771638	0.402205	-0.0582788	0.675512	Naive B Cells	Neither
Desulfofarcimen.acetoxidans	B.cells.naive	EO	-0.0887198	0.335244	0.157385	0.255716	Naive B Cells	Neither
Desulfomonile.tiedjei	B.cells.naive	EO	-0.0771638	0.402205	-0.10686	0.441838	Naive B Cells	Neither
Desulfopila.sp..IMCC35005	B.cells.naive	EO	-0.0771638	0.402205	0.101352	0.465858	Naive B Cells	Neither
Desulfosarcina.alkanivorans	B.cells.naive	EO	-0.044843	0.626731	-0.160521	0.246243	Naive B Cells	Neither
Desulfotomaculum.reducens	B.cells.naive	EO	-0.031669	0.731319	0.0675634	0.627374	Naive B Cells	Neither
Desulfovibrio.ferrophilus	B.cells.naive	EO	-0.11598	0.207143	-0.127791	0.357113	Naive B Cells	Neither
Desulfuromonas.sp..T3	B.cells.naive	EO	-0.109584	0.233475	0.0863302	0.53479	Naive B Cells	Neither
Diaphorobacter.aerolatus	B.cells.naive	EO	-0.0771638	0.402205	-0.0706947	0.611469	Naive B Cells	Neither
Diaphorobacter.sp..HDW4A	B.cells.naive	EO	0.0378899	0.68117	0.0673336	0.628549	Naive B Cells	Neither
Diaphorobacter.sp..HDW4B	B.cells.naive	EO	0.0771638	0.402205	0.00687015	0.960677	Naive B Cells	Neither
Dietzia.lutea	B.cells.naive	EO	-0.0198547	0.829578	0.0734628	0.597554	Naive B Cells	Neither
Dietzia.psychralcaliphila	B.cells.naive	EO	-0.031669	0.731319	-0.138414	0.31821	Naive B Cells	Neither
Dietzia.sp..oral.taxon.368	B.cells.naive	EO	0.017592	0.848754	-0.280511	0.0399229	Naive B Cells	TCGA
Dietzia.timorensis	B.cells.naive	EO	-0.0771638	0.402205	-0.103763	0.455259	Naive B Cells	Neither
Dyella.caseinilytica	B.cells.naive	EO	0.0532736	0.563341	-0.0507899	0.715313	Naive B Cells	Neither
Dyella.thiooxydans	B.cells.naive	EO	-0.0771638	0.402205	-0.0678363	0.625981	Naive B Cells	Neither
Dysosmobacter.sp..Marseille.Q4140	B.cells.naive	EO	-0.00747486	0.93542	0.0808327	0.561207	Naive B Cells	Neither
Dysosmobacter.welbionis	B.cells.naive	EO	-0.0573324	0.533953	0.0106572	0.939034	Naive B Cells	Neither
Edwardsiella.ictaluri	B.cells.naive	EO	-0.0382573	0.67825	-0.255102	0.0626488	Naive B Cells	Neither
Eggerthella.guodeyinii	B.cells.naive	EO	0.00716774	0.938068	-0.0246956	0.859308	Naive B Cells	Neither
Egibacter.rhizosphaerae	B.cells.naive	EO	-0.0964958	0.294434	-0.0162765	0.907005	Naive B Cells	Neither
Eikenella.exigua	B.cells.naive	EO	-0.071654	0.436737	-0.0126973	0.927393	Naive B Cells	Neither
Elioraea.sp..MS.P2	B.cells.naive	EO	-0.0771638	0.402205	-0.0406127	0.770609	Naive B Cells	Neither
Elizabethkingia.anophelis	B.cells.naive	EO	-0.0771638	0.402205	-0.0300629	0.829147	Naive B Cells	Neither
Empedobacter.brevis	B.cells.naive	EO	-0.109584	0.233475	0.111494	0.422179	Naive B Cells	Neither
endosymbiont.of.unidentified.scaly.snail.isolate.Monju	B.cells.naive	EO	-0.0771638	0.402205	-0.00947434	0.94579	Naive B Cells	Neither
Enterobacter.asburiae	B.cells.naive	EO	0.00716774	0.938068	0.0441883	0.751036	Naive B Cells	Neither
Enterobacter.cloacae	B.cells.naive	EO	0.0771638	0.402205	-0.160965	0.244922	Naive B Cells	Neither
Enterobacter.hormaechei	B.cells.naive	EO	-0.109584	0.233475	-0.0476319	0.732332	Naive B Cells	Neither
Enterobacter.kobei	B.cells.naive	EO	0.0858993	0.350894	-0.17789	0.19812	Naive B Cells	Neither
Enterobacter.soli	B.cells.naive	EO	-0.134776	0.142199	-0.0132198	0.924413	Naive B Cells	Neither
Enterobacter.sp..JUb54	B.cells.naive	EO	-0.0771638	0.402205	-0.0008641	0.995052	Naive B Cells	Neither
Enterobacter.sp..SA187	B.cells.naive	EO	0.0247507	0.788443	0.028623	0.837216	Naive B Cells	Neither
Enterocloster.clostridioformis	B.cells.naive	EO	0.189904	0.0377587	0.204847	0.137306	Naive B Cells	ORIEN
Enterococcus.avium	B.cells.naive	EO	0.0655434	0.476934	-0.140848	0.309688	Naive B Cells	Neither
Enterococcus.cecorum	B.cells.naive	EO	-0.0240935	0.793933	0.186595	0.176694	Naive B Cells	Neither
Enterococcus.faecalis	B.cells.naive	EO	0.0482163	0.601002	-0.0227268	0.870424	Naive B Cells	Neither
Enterococcus.faecium	B.cells.naive	EO	0.0227003	0.805606	0.405141	0.00237384	Naive B Cells	TCGA
Epilithonimonas.vandammei	B.cells.naive	EO	-0.0771638	0.402205	-0.27555	0.0437248	Naive B Cells	TCGA
Erwinia.billingiae	B.cells.naive	EO	0.070454	0.444475	-0.0467653	0.737024	Naive B Cells	Neither
Erwinia.sp..Ejp617	B.cells.naive	EO	-0.0771638	0.402205	-0.247805	0.0708136	Naive B Cells	Neither
Erysipelothrix.larvae	B.cells.naive	EO	0.0277922	0.763171	-0.0703591	0.613165	Naive B Cells	Neither
Erythrobacter.neustonensis	B.cells.naive	EO	0.0304971	0.740902	-0.346696	0.0102207	Naive B Cells	TCGA
Erythrobacter.sp..HL.111	B.cells.naive	EO	-0.10339	0.261125	-0.0880422	0.526689	Naive B Cells	Neither
Erythrobacter.sp..JK5	B.cells.naive	EO	-0.0771638	0.402205	0.0613895	0.659228	Naive B Cells	Neither
Escherichia.albertii	B.cells.naive	EO	0.00728835	0.937028	-0.247805	0.0708136	Naive B Cells	Neither
Escherichia.coli	B.cells.naive	EO	-0.117409	0.201564	-0.145493	0.292937	Naive B Cells	Neither
Eubacterium.limosum	B.cells.naive	EO	-0.0292985	0.750744	-0.0132198	0.924413	Naive B Cells	Neither
Evansella.cellulosilytica	B.cells.naive	EO	-0.0520457	0.572382	-0.0308462	0.824765	Naive B Cells	Neither
Ezakiella.massiliensis	B.cells.naive	EO	0.137404	0.134513	0.235323	0.0867216	Naive B Cells	Neither
Faecalibaculum.rodentium	B.cells.naive	EO	-0.0434279	0.637661	0.234555	0.0877853	Naive B Cells	Neither
Fannyhessea.vaginae	B.cells.naive	EO	-0.0296186	0.748112	0.0284316	0.83829	Naive B Cells	Neither
Fastidiosipila.sanguinis	B.cells.naive	EO	0.0699664	0.447642	0.0302435	0.828136	Naive B Cells	Neither
Fibrobacter.succinogenes	B.cells.naive	EO	0.0858993	0.350894	0.0860851	0.535954	Naive B Cells	Neither
Filimonas.lacunae	B.cells.naive	EO	-0.134776	0.142199	-0.08345	0.548554	Naive B Cells	Neither
Flammeovirga.sp..MY04	B.cells.naive	EO	-0.0771638	0.402205	0.171857	0.214012	Naive B Cells	Neither
Flavisolibacter.tropicus	B.cells.naive	EO	-0.0771638	0.402205	-0.165141	0.232733	Naive B Cells	Neither
Fluviibacter.phosphoraccumulans	B.cells.naive	EO	-0.0744519	0.418995	0.0290603	0.834764	Naive B Cells	Neither
Fluviispira.sanaruensis	B.cells.naive	EO	0.0564976	0.539934	-0.23355	0.0891932	Naive B Cells	Neither
Francisella.tularensis	B.cells.naive	EO	0.158695	0.0834137	-0.170228	0.218454	Naive B Cells	Neither
Frankia.casuarinae	B.cells.naive	EO	-0.0771638	0.402205	-0.166695	0.228302	Naive B Cells	Neither
Frateuria.aurantia	B.cells.naive	EO	0.0415647	0.652172	-0.080497	0.56284	Naive B Cells	Neither
Frederiksenia.canicola	B.cells.naive	EO	-0.0771638	0.402205	0.134704	0.331479	Naive B Cells	Neither
Fretibacterium.fastidiosum	B.cells.naive	EO	-0.0358661	0.697346	-0.00394511	0.977413	Naive B Cells	Neither
Friedmanniella.luteola	B.cells.naive	EO	0.0509572	0.580452	0.0942283	0.497935	Naive B Cells	Neither
Frigoribacterium.sp..NBH87	B.cells.naive	EO	0.0858993	0.350894	-0.0126747	0.927521	Naive B Cells	Neither
Fuerstia.marisgermanicae	B.cells.naive	EO	0.161607	0.0778332	0.0648075	0.641514	Naive B Cells	Neither
Fusobacterium.canifelinum	B.cells.naive	EO	-0.0157823	0.864155	-0.126579	0.36173	Naive B Cells	Neither
Fusobacterium.gonidiaformans	B.cells.naive	EO	0.0635325	0.490587	0.0877157	0.52823	Naive B Cells	Neither
Fusobacterium.hwasookii	B.cells.naive	EO	-0.0780258	0.396953	0.146209	0.291445	Naive B Cells	Neither
Fusobacterium.mortiferum	B.cells.naive	EO	0.0965191	0.294318	0.092668	0.50511	Naive B Cells	Neither
Fusobacterium.necrophorum	B.cells.naive	EO	0.016733	0.856058	0.21412	0.12001	Naive B Cells	Neither
Fusobacterium.nucleatum	B.cells.naive	EO	0.0135724	0.88303	-0.127074	0.359839	Naive B Cells	Neither
Fusobacterium.pseudoperiodonticum	B.cells.naive	EO	-0.0138918	0.880298	-0.0661765	0.634474	Naive B Cells	Neither
Fusobacterium.sp..NSJ.57	B.cells.naive	EO	0.134381	0.143384	-0.0974525	0.483277	Naive B Cells	Neither
Fusobacterium.sp..oral.taxon.203	B.cells.naive	EO	0.0309675	0.737051	0.0857238	0.537673	Naive B Cells	Neither
Fusobacterium.ulcerans	B.cells.naive	EO	-0.0119669	0.896785	0.136605	0.324637	Naive B Cells	Neither
Fusobacterium.varium	B.cells.naive	EO	0.00850216	0.926568	-0.064045	0.645449	Naive B Cells	Neither
Gardnerella.vaginalis	B.cells.naive	EO	0.0146926	0.873454	-0.0913963	0.510997	Naive B Cells	Neither
Gemella.haemolysans	B.cells.naive	EO	0.037893	0.681146	0.0105725	0.939518	Naive B Cells	Neither
Gemella.morbillorum	B.cells.naive	EO	-0.0885357	0.336252	-0.0721617	0.604077	Naive B Cells	Neither
Gemella.sanguinis	B.cells.naive	EO	0.00335881	0.970956	0.278238	0.0416297	Naive B Cells	TCGA
Gemella.sp..zg.570	B.cells.naive	EO	0.105586	0.251074	0.094763	0.495489	Naive B Cells	Neither
Gemmata.massiliana	B.cells.naive	EO	0.170343	0.0628715	-0.23355	0.0891932	Naive B Cells	Neither
Gemmatimonas.phototrophica	B.cells.naive	EO	0.0161566	0.860966	-0.0120032	0.931352	Naive B Cells	Neither
Gemmatimonas.sp..TET16	B.cells.naive	EO	-0.109584	0.233475	-0.173219	0.210351	Naive B Cells	Neither
Gemmobacter.sp..HYN0069	B.cells.naive	EO	-0.0771638	0.402205	-0.0113317	0.935184	Naive B Cells	Neither
Geobacillus.stearothermophilus	B.cells.naive	EO	0.0646992	0.482641	-0.031715	0.81991	Naive B Cells	Neither
Geobacillus.subterraneus	B.cells.naive	EO	-0.0211912	0.818298	-0.139429	0.314636	Naive B Cells	Neither
Geobacter.metallireducens	B.cells.naive	EO	-0.0771638	0.402205	-0.0987824	0.477298	Naive B Cells	Neither
Georgenia.sp..Z294	B.cells.naive	EO	-0.0771638	0.402205	-0.0043203	0.975266	Naive B Cells	Neither
Gloeomargarita.lithophora	B.cells.naive	EO	-0.0988358	0.282826	0.00582443	0.966659	Naive B Cells	Neither
Glycocaulis.alkaliphilus	B.cells.naive	EO	-0.00823264	0.92889	-0.0356455	0.798034	Naive B Cells	Neither
Gordonia.amarae	B.cells.naive	EO	0.00113719	0.990165	-0.173219	0.210351	Naive B Cells	Neither
Gordonibacter.pamelaeae	B.cells.naive	EO	0.0554237	0.547677	0.101352	0.465858	Naive B Cells	Neither
Gottschalkia.acidurici	B.cells.naive	EO	0.103057	0.262671	0.0860851	0.535954	Naive B Cells	Neither
Gramella.sp..MAR_2010_147	B.cells.naive	EO	0.161607	0.0778332	-0.0728725	0.600509	Naive B Cells	Neither
Granulicella.sp..WH15	B.cells.naive	EO	-0.0220201	0.811321	-0.0879977	0.526899	Naive B Cells	Neither
Gynuella.sunshinyii	B.cells.naive	EO	0.110364	0.230142	-0.0855722	0.538395	Naive B Cells	Neither
Haematobacter.massiliensis	B.cells.naive	EO	-0.10815	0.239685	0.0604172	0.664301	Naive B Cells	Neither
Haemophilus.haemolyticus	B.cells.naive	EO	-0.0771638	0.402205	0.0313032	0.82221	Naive B Cells	Neither
Haemophilus.influenzae	B.cells.naive	EO	-0.0447559	0.627401	-0.153824	0.266764	Naive B Cells	Neither
Haemophilus.parainfluenzae	B.cells.naive	EO	-0.189042	0.0386529	0.00808467	0.953732	Naive B Cells	ORIEN
Hafnia.alvei	B.cells.naive	EO	0.0629521	0.494565	-0.0174592	0.900281	Naive B Cells	Neither
Halanaerobium.hydrogeniformans	B.cells.naive	EO	0.0451335	0.624496	-0.23355	0.0891932	Naive B Cells	Neither
Halobacteriovorax.sp..BALOs_7	B.cells.naive	EO	0.0554515	0.547477	-0.162163	0.241382	Naive B Cells	Neither
Halobacterium.sp..DL1	B.cells.naive	EO	-0.0771638	0.402205	-0.0132198	0.924413	Naive B Cells	Neither
Halocella.sp..SP3.1	B.cells.naive	EO	-0.0771638	0.402205	-0.224736	0.102301	Naive B Cells	Neither
Halomicrobium.sp..LC1Hm	B.cells.naive	EO	0.155636	0.089618	0.0613895	0.659228	Naive B Cells	Neither
Halomonas.aestuarii	B.cells.naive	EO	-0.0771638	0.402205	-0.185206	0.179997	Naive B Cells	Neither
Halomonas.chromatireducens	B.cells.naive	EO	-0.0771638	0.402205	0.0304355	0.827061	Naive B Cells	Neither
Halomonas.socia	B.cells.naive	EO	0.14054	0.12576	0.0613895	0.659228	Naive B Cells	Neither
Haloplanus.rubicundus	B.cells.naive	EO	0.169527	0.0641605	-0.308695	0.0231387	Naive B Cells	TCGA
Haloprofundus.sp..MHR1	B.cells.naive	EO	0.167431	0.0675733	0.0104923	0.939976	Naive B Cells	Neither
Halotalea.alkalilenta	B.cells.naive	EO	-0.0771638	0.402205	-0.100034	0.471705	Naive B Cells	Neither
Halothermothrix.orenii	B.cells.naive	EO	-0.156282	0.0882766	-0.0356455	0.798034	Naive B Cells	Neither
Helicobacter.cinaedi	B.cells.naive	EO	-0.0771638	0.402205	-0.140602	0.310544	Naive B Cells	Neither
Helicobacter.pylori	B.cells.naive	EO	0.183943	0.0443149	0.0231205	0.868199	Naive B Cells	ORIEN
Heliomicrobium.modesticaldum	B.cells.naive	EO	0.106663	0.246248	0.169374	0.220805	Naive B Cells	Neither
Herbiconiux.sp..SALV.R1	B.cells.naive	EO	-0.109584	0.233475	-0.119025	0.391314	Naive B Cells	Neither
Humisphaera.borealis	B.cells.naive	EO	-0.00534134	0.953829	0.0130139	0.925587	Naive B Cells	Neither
Hydrogenibacillus.sp..N12	B.cells.naive	EO	-0.0382573	0.67825	-0.23355	0.0891932	Naive B Cells	Neither
Hydrogenophaga.sp..BA0156	B.cells.naive	EO	0.00254295	0.978009	0.116491	0.401548	Naive B Cells	Neither
Hydrogenophaga.sp..BPS33	B.cells.naive	EO	-0.0771638	0.402205	-0.0598227	0.667411	Naive B Cells	Neither
Hydrogenophaga.sp..PAMC20947	B.cells.naive	EO	-0.0771638	0.402205	-0.186447	0.177045	Naive B Cells	Neither
Hydrogenophaga.sp..PBC	B.cells.naive	EO	-0.0771638	0.402205	0.0709367	0.610246	Naive B Cells	Neither
Hydrogenophaga.sp..PBL.H3	B.cells.naive	EO	0.00113719	0.990165	0.0374041	0.788295	Naive B Cells	Neither
Hydrogenophaga.sp..YM1	B.cells.naive	EO	0.00690835	0.940305	0.138519	0.317839	Naive B Cells	Neither
Hydrogenophilus.thermoluteolus	B.cells.naive	EO	-0.031669	0.731319	0.138748	0.31703	Naive B Cells	Neither
Hylemonella.gracilis	B.cells.naive	EO	-0.0771638	0.402205	-0.0421983	0.761911	Naive B Cells	Neither
Hymenobacter.busanensis	B.cells.naive	EO	-0.0741399	0.420953	-0.0728725	0.600509	Naive B Cells	Neither
Hymenobacter.oligotrophus	B.cells.naive	EO	0.0451335	0.624496	0.0578314	0.677867	Naive B Cells	Neither
Hymenobacter.qilianensis	B.cells.naive	EO	-0.013859	0.880578	0.0393375	0.777625	Naive B Cells	Neither
Hymenobacter.sedentarius	B.cells.naive	EO	0.00525543	0.954571	0.0428041	0.758596	Naive B Cells	Neither
Hymenobacter.sp..BRD67	B.cells.naive	EO	-0.0417044	0.651079	0.0818975	0.556043	Naive B Cells	Neither
Hymenobacter.sp..HDW8	B.cells.naive	EO	-0.0771638	0.402205	-0.179043	0.195181	Naive B Cells	Neither
Hymenobacter.sp..NBH84	B.cells.naive	EO	-0.0386989	0.674745	0.173797	0.208808	Naive B Cells	Neither
Hymenobacter.sp..PAMC.26628	B.cells.naive	EO	0.17523	0.0555817	-0.173219	0.210351	Naive B Cells	Neither
Hymenobacter.sp..TS19	B.cells.naive	EO	0.115018	0.210962	0.0567426	0.683609	Naive B Cells	Neither
Hyphomicrobium.denitrificans	B.cells.naive	EO	-0.0314039	0.733483	-0.0807454	0.561631	Naive B Cells	Neither
Hyphomicrobium.nitrativorans	B.cells.naive	EO	0.00716774	0.938068	-0.0120032	0.931352	Naive B Cells	Neither
Iamia.sp..SCSIO.61187	B.cells.naive	EO	0.0626488	0.496651	0.0221445	0.873716	Naive B Cells	Neither
Ichthyobacterium.seriolicida	B.cells.naive	EO	0.0451335	0.624496	-0.0680719	0.62478	Naive B Cells	Neither
Ilyobacter.polytropus	B.cells.naive	EO	0.11135	0.225978	0.136605	0.324637	Naive B Cells	Neither
Indioceanicola.profundi	B.cells.naive	EO	0.0768809	0.403938	-0.183154	0.184955	Naive B Cells	Neither
Isoptericola.dokdonensis	B.cells.naive	EO	-0.0771638	0.402205	0.131439	0.343437	Naive B Cells	Neither
Isosphaera.pallida	B.cells.naive	EO	0.030101	0.74415	-0.0144977	0.917131	Naive B Cells	Neither
Jatrophihabitans.sp..GAS493	B.cells.naive	EO	-0.0649953	0.480635	-0.00265454	0.984801	Naive B Cells	Neither
Jeotgalicoccus.sp..ATCC.8456	B.cells.naive	EO	0.0925408	0.314761	0.029646	0.831481	Naive B Cells	Neither
Jonquetella.anthropi	B.cells.naive	EO	0.0566411	0.538904	0.136605	0.324637	Naive B Cells	Neither
Kaistella.antarctica	B.cells.naive	EO	0.0629391	0.494654	0.136605	0.324637	Naive B Cells	Neither
Kaistella.jeonii	B.cells.naive	EO	-0.109584	0.233475	-0.0417649	0.764286	Naive B Cells	Neither
Kerstersia.gyiorum	B.cells.naive	EO	-0.0771638	0.402205	0.080674	0.561979	Naive B Cells	Neither
Kineobactrum.salinum	B.cells.naive	EO	-0.0771638	0.402205	-0.255102	0.0626488	Naive B Cells	Neither
Kingella.denitrificans	B.cells.naive	EO	-0.0771638	0.402205	0.126076	0.363659	Naive B Cells	Neither
Kingella.oralis	B.cells.naive	EO	-0.0771638	0.402205	-0.133882	0.334465	Naive B Cells	Neither
Kitasatospora.setae	B.cells.naive	EO	-0.00998958	0.913767	-0.0633735	0.648922	Naive B Cells	Neither
Kitasatospora.sp..MMS16.BH015	B.cells.naive	EO	0.0752996	0.413704	0.266253	0.0516481	Naive B Cells	Neither
Kitasatospora.sp..NA04385	B.cells.naive	EO	0.0467573	0.612072	-0.00772234	0.955804	Naive B Cells	Neither
Kluyveromyces.lactis	B.cells.naive	EO	0.127823	0.164138	0.189953	0.168895	Naive B Cells	Neither
Kocuria.indica	B.cells.naive	EO	-0.0771638	0.402205	0.206418	0.134252	Naive B Cells	Neither
Kocuria.palustris	B.cells.naive	EO	0.129133	0.159824	-0.0717985	0.605903	Naive B Cells	Neither
Kocuria.rhizophila	B.cells.naive	EO	-0.049552	0.590947	0.017827	0.898192	Naive B Cells	Neither
Kocuria.rosea	B.cells.naive	EO	0.0564252	0.540455	0.0824626	0.553311	Naive B Cells	Neither
Kocuria.sp..KD4	B.cells.naive	EO	-0.0771638	0.402205	0.199522	0.148048	Naive B Cells	Neither
Kocuria.sp..TGY1120_3	B.cells.naive	EO	0.0858993	0.350894	-0.0241785	0.862225	Naive B Cells	Neither
Kocuria.turfanensis	B.cells.naive	EO	-0.00154262	0.986659	-0.0611072	0.660699	Naive B Cells	Neither
Kocuria.varians	B.cells.naive	EO	0.0482961	0.6004	-0.0242908	0.861591	Naive B Cells	Neither
Kribbella.flavida	B.cells.naive	EO	-0.0771638	0.402205	-0.23355	0.0891932	Naive B Cells	Neither
Kushneria.konosiri	B.cells.naive	EO	0.0713401	0.438754	-0.0569346	0.682595	Naive B Cells	Neither
Kutzneria.sp..CA.103260	B.cells.naive	EO	-0.0794354	0.388452	0.0128093	0.926754	Naive B Cells	Neither
Lachnoanaerobaculum.umeaense	B.cells.naive	EO	-0.0216773	0.814205	0.0591867	0.670743	Naive B Cells	Neither
Lacibacter.sp..S13.6.6	B.cells.naive	EO	-0.0771638	0.402205	-0.0498775	0.720216	Naive B Cells	Neither
Lacimicrobium.alkaliphilum	B.cells.naive	EO	-0.0839155	0.362171	-0.0132198	0.924413	Naive B Cells	Neither
Lacrimispora.saccharolytica	B.cells.naive	EO	-0.0211966	0.818253	0.233299	0.0895468	Naive B Cells	Neither
Lactiplantibacillus.pentosus	B.cells.naive	EO	0.0726436	0.430414	-0.136175	0.326175	Naive B Cells	Neither
Lactiplantibacillus.plantarum	B.cells.naive	EO	-0.0398395	0.665724	-0.0587046	0.673274	Naive B Cells	Neither
Lactobacillus.amylovorus	B.cells.naive	EO	-0.0432301	0.639195	0.136605	0.324637	Naive B Cells	Neither
Lactobacillus.helveticus	B.cells.naive	EO	0.0858993	0.350894	-0.0543483	0.6963	Naive B Cells	Neither
Lactobacillus.jensenii	B.cells.naive	EO	-0.0771638	0.402205	0.0072005	0.958788	Naive B Cells	Neither
Lactobacillus.johnsonii	B.cells.naive	EO	0.156165	0.0885182	-0.20268	0.141606	Naive B Cells	Neither
Lactococcus.cremoris	B.cells.naive	EO	-0.0276776	0.764119	-0.106432	0.443681	Naive B Cells	Neither
Lactococcus.lactis	B.cells.naive	EO	0.0626046	0.496956	0.0141948	0.918856	Naive B Cells	Neither
Lactococcus.piscium	B.cells.naive	EO	-0.0771638	0.402205	-0.0219866	0.87461	Naive B Cells	Neither
Leclercia.adecarboxylata	B.cells.naive	EO	-0.0398705	0.66548	-0.0917214	0.509489	Naive B Cells	Neither
Leclercia.sp..4.9.1.25	B.cells.naive	EO	0.167431	0.0675733	-0.247805	0.0708136	Naive B Cells	Neither
Leclercia.sp..LSNIH1	B.cells.naive	EO	-0.0771638	0.402205	-0.136175	0.326175	Naive B Cells	Neither
Leclercia.sp..LSNIH3	B.cells.naive	EO	-0.0771638	0.402205	-0.296347	0.0295645	Naive B Cells	TCGA
Legionella.longbeachae	B.cells.naive	EO	-0.0744519	0.418995	0.135476	0.328687	Naive B Cells	Neither
Legionella.pneumophila	B.cells.naive	EO	-0.0550306	0.550526	-0.275094	0.0440884	Naive B Cells	TCGA
Leifsonia.shinshuensis	B.cells.naive	EO	0.0697131	0.449291	0.00728972	0.958277	Naive B Cells	Neither
Leptospirillum.ferrooxidans	B.cells.naive	EO	-0.0771638	0.402205	-0.23355	0.0891932	Naive B Cells	Neither
Leptothrix.cholodnii	B.cells.naive	EO	0.00755611	0.93472	0.143712	0.299856	Naive B Cells	Neither
Leptotrichia.buccalis	B.cells.naive	EO	0.0045681	0.960507	-0.0987824	0.477298	Naive B Cells	Neither
Leptotrichia.hofstadii	B.cells.naive	EO	0.0366225	0.691284	0.192594	0.162937	Naive B Cells	Neither
Leptotrichia.hongkongensis	B.cells.naive	EO	0.162821	0.0755971	0.136605	0.324637	Naive B Cells	Neither
Leptotrichia.shahii	B.cells.naive	EO	0.0216692	0.814273	0.0336999	0.808845	Naive B Cells	Neither
Leptotrichia.sp..oral.taxon.212	B.cells.naive	EO	0.217144	0.0172053	-0.0248794	0.858271	Naive B Cells	ORIEN
Leptotrichia.sp..oral.taxon.218	B.cells.naive	EO	-0.00921477	0.920433	-0.0925386	0.505708	Naive B Cells	Neither
Leptotrichia.sp..oral.taxon.221	B.cells.naive	EO	0.0728112	0.429348	0.326017	0.016137	Naive B Cells	TCGA
Leptotrichia.sp..oral.taxon.498	B.cells.naive	EO	0.0888483	0.334541	0.170306	0.218238	Naive B Cells	Neither
Leptotrichia.sp..oral.taxon.847	B.cells.naive	EO	-0.0220201	0.811321	-0.0132198	0.924413	Naive B Cells	Neither
Leptotrichia.trevisanii	B.cells.naive	EO	0.0534431	0.562099	-0.0550144	0.692761	Naive B Cells	Neither
Leptotrichia.wadei	B.cells.naive	EO	-0.023442	0.799386	-0.0846144	0.542969	Naive B Cells	Neither
Leucobacter.muris	B.cells.naive	EO	-0.109584	0.233475	-0.095274	0.493156	Naive B Cells	Neither
Leuconostoc.mesenteroides	B.cells.naive	EO	0.0451335	0.624496	0.0663636	0.633515	Naive B Cells	Neither
Ligilactobacillus.ruminis	B.cells.naive	EO	-0.0485986	0.598117	-0.296347	0.0295645	Naive B Cells	TCGA
Ligilactobacillus.salivarius	B.cells.naive	EO	0.101633	0.269356	0.194615	0.158486	Naive B Cells	Neither
Lignipirellula.cremea	B.cells.naive	EO	0.167431	0.0675733	-0.179445	0.194164	Naive B Cells	Neither
Limnohabitans.sp..103DPR2	B.cells.naive	EO	-0.0364489	0.692673	-0.0180928	0.896682	Naive B Cells	Neither
Limosilactobacillus.fermentum	B.cells.naive	EO	0.124263	0.176301	-0.0880514	0.526646	Naive B Cells	Neither
Limosilactobacillus.vaginalis	B.cells.naive	EO	0.098942	0.282307	-0.186834	0.176131	Naive B Cells	Neither
Loigolactobacillus.coryniformis	B.cells.naive	EO	-0.0771638	0.402205	-0.179043	0.195181	Naive B Cells	Neither
Longicatena.caecimuris	B.cells.naive	EO	0.101117	0.271809	0.00250123	0.985679	Naive B Cells	Neither
Luteimonas.sp..MC1825	B.cells.naive	EO	0.239207	0.00850672	0.101352	0.465858	Naive B Cells	ORIEN
Luteipulveratus.mongoliensis	B.cells.naive	EO	-0.0771638	0.402205	-0.0928428	0.504304	Naive B Cells	Neither
Luteitalea.pratensis	B.cells.naive	EO	0.0288032	0.754824	-0.121393	0.381889	Naive B Cells	Neither
Luteolibacter.luteus	B.cells.naive	EO	-0.109584	0.233475	0.0613511	0.659428	Naive B Cells	Neither
Lysobacter.antibioticus	B.cells.naive	EO	-0.156282	0.0882766	-0.159735	0.248596	Naive B Cells	Neither
Lysobacter.enzymogenes	B.cells.naive	EO	0.121714	0.18541	-0.166114	0.229951	Naive B Cells	Neither
Magnetospirillum.gryphiswaldense	B.cells.naive	EO	-0.0303595	0.74203	-0.00181627	0.9896	Naive B Cells	Neither
Magnetospirillum.sp..ME.1	B.cells.naive	EO	0.0048316	0.958231	-0.0880422	0.526689	Naive B Cells	Neither
Mahella.australiensis	B.cells.naive	EO	0.00203436	0.982406	0.0796782	0.566831	Naive B Cells	Neither
Mannheimia.sp..USDA.ARS.USMARC.1261	B.cells.naive	EO	-0.0646351	0.483076	-0.0132198	0.924413	Naive B Cells	Neither
Marinicauda.algicola	B.cells.naive	EO	-0.01991	0.829111	-0.00470455	0.973067	Naive B Cells	Neither
Marinobacter.fonticola	B.cells.naive	EO	-0.0771638	0.402205	-0.0482936	0.728755	Naive B Cells	Neither
Marinobacterium.aestuarii	B.cells.naive	EO	0.0858993	0.350894	0.0304035	0.82724	Naive B Cells	Neither
Marinomonas.algicola	B.cells.naive	EO	-0.0771638	0.402205	-0.0210685	0.879806	Naive B Cells	Neither
Marinomonas.foliarum	B.cells.naive	EO	0.0467798	0.611901	-0.0925386	0.505708	Naive B Cells	Neither
Marmoricola.scoriae	B.cells.naive	EO	-0.0771638	0.402205	-0.0748146	0.59081	Naive B Cells	Neither
Massilistercora.timonensis	B.cells.naive	EO	0.0340093	0.712306	0.0354797	0.798954	Naive B Cells	Neither
Megamonas.funiformis	B.cells.naive	EO	-0.0771638	0.402205	0.0383404	0.783123	Naive B Cells	Neither
Megasphaera.elsdenii	B.cells.naive	EO	0.08407	0.361285	0.116087	0.403193	Naive B Cells	Neither
Megasphaera.stantonii	B.cells.naive	EO	0.0928015	0.313394	-0.0964912	0.487623	Naive B Cells	Neither
Melioribacter.roseus	B.cells.naive	EO	-0.0771638	0.402205	0.0235722	0.865648	Naive B Cells	Neither
Methanobrevibacter.smithii	B.cells.naive	EO	0.172819	0.0590864	0.262915	0.0547625	Naive B Cells	Neither
Methylibium.petroleiphilum	B.cells.naive	EO	-0.0771638	0.402205	-0.123506	0.373596	Naive B Cells	Neither
Methylobacterium.aquaticum	B.cells.naive	EO	0.0941046	0.306617	0.191768	0.164784	Naive B Cells	Neither
Methylobacterium.brachiatum	B.cells.naive	EO	-0.0351562	0.703052	-0.134664	0.331623	Naive B Cells	Neither
Methylobacterium.currus	B.cells.naive	EO	0.091723	0.319075	-0.242022	0.0778681	Naive B Cells	Neither
Methylobacterium.durans	B.cells.naive	EO	0.101321	0.27084	-0.0532583	0.702104	Naive B Cells	Neither
Methylobacterium.mesophilicum	B.cells.naive	EO	-0.036614	0.691351	0.0815464	0.557743	Naive B Cells	Neither
Methylobacterium.nodulans	B.cells.naive	EO	0.052227	0.571042	-0.142695	0.303322	Naive B Cells	Neither
Methylobacterium.oryzae	B.cells.naive	EO	0.0783228	0.395152	-0.0210844	0.879716	Naive B Cells	Neither
Methylobacterium.phyllosphaerae	B.cells.naive	EO	-0.031363	0.733817	-0.225291	0.101435	Naive B Cells	Neither
Methylobacterium.radiodurans	B.cells.naive	EO	-0.0157656	0.864298	-0.142228	0.304925	Naive B Cells	Neither
Methylobacterium.radiotolerans	B.cells.naive	EO	-0.0258567	0.779226	0.0978938	0.481289	Naive B Cells	Neither
Methylobacterium.sp..17Sr1.1	B.cells.naive	EO	0.145329	0.113249	-0.0928428	0.504304	Naive B Cells	Neither
Methylobacterium.sp..C1	B.cells.naive	EO	0.070761	0.442489	-0.0142507	0.918538	Naive B Cells	Neither
Methylobacterium.sp..WL1	B.cells.naive	EO	-0.0417044	0.651079	-0.0591867	0.670743	Naive B Cells	Neither
Methylobacterium.terrae	B.cells.naive	EO	0.0800757	0.384628	-0.105343	0.448384	Naive B Cells	Neither
Methylomagnum.ishizawai	B.cells.naive	EO	0.112106	0.222825	-0.0585051	0.674322	Naive B Cells	Neither
Methylomusa.anaerophila	B.cells.naive	EO	0.105843	0.249916	-0.120438	0.385674	Naive B Cells	Neither
Methylosinus.sp..C49	B.cells.naive	EO	-0.0771638	0.402205	0.0326229	0.814844	Naive B Cells	Neither
Methylovulum.psychrotolerans	B.cells.naive	EO	0.0247507	0.788443	-0.0482936	0.728755	Naive B Cells	Neither
Micavibrio.aeruginosavorus	B.cells.naive	EO	0.049305	0.592801	0.0117482	0.932807	Naive B Cells	Neither
Microbacterium.caowuchunii	B.cells.naive	EO	-0.0771638	0.402205	0.0181722	0.896231	Naive B Cells	Neither
Microbacterium.esteraromaticum	B.cells.naive	EO	0.0689832	0.454065	-0.173219	0.210351	Naive B Cells	Neither
Microbacterium.hominis	B.cells.naive	EO	-0.0771638	0.402205	-0.0880422	0.526689	Naive B Cells	Neither
Microbacterium.oleivorans	B.cells.naive	EO	0.0850135	0.355902	-0.106182	0.444758	Naive B Cells	Neither
Microbacterium.oxydans	B.cells.naive	EO	0.173255	0.0584402	-0.0814136	0.558387	Naive B Cells	Neither
Microbacterium.paraoxydans	B.cells.naive	EO	0.00716774	0.938068	0.0278832	0.841368	Naive B Cells	Neither
Microbacterium.pygmaeum	B.cells.naive	EO	-0.0771638	0.402205	0.0903243	0.515987	Naive B Cells	Neither
Microbacterium.schleiferi	B.cells.naive	EO	-0.0771638	0.402205	-0.0987993	0.477222	Naive B Cells	Neither
Microbacterium.sediminis	B.cells.naive	EO	0.0388224	0.673766	0.0593779	0.669741	Naive B Cells	Neither
Microbacterium.sp..10M.3C3	B.cells.naive	EO	-0.0771638	0.402205	-0.0680719	0.62478	Naive B Cells	Neither
Microbacterium.sp..1S1	B.cells.naive	EO	0.0858993	0.350894	-0.0871281	0.531007	Naive B Cells	Neither
Microbacterium.sp..ABRD_28	B.cells.naive	EO	0.0836751	0.363553	-0.0880422	0.526689	Naive B Cells	Neither
Microbacterium.sp..Nx66	B.cells.naive	EO	0.0858993	0.350894	-0.157938	0.254026	Naive B Cells	Neither
Microbacterium.sp..PM5	B.cells.naive	EO	-0.00706436	0.93896	-0.000195901	0.998878	Naive B Cells	Neither
Microbacterium.sp..SGAir0570	B.cells.naive	EO	-0.0771638	0.402205	0.066099	0.634872	Naive B Cells	Neither
Microbacterium.sp..XT11	B.cells.naive	EO	-0.0771638	0.402205	-0.0680719	0.62478	Naive B Cells	Neither
Microbacterium.testaceum	B.cells.naive	EO	0.0233104	0.800489	0.00234964	0.986547	Naive B Cells	Neither
Micrococcus.luteus	B.cells.naive	EO	0.0578711	0.53011	-0.0369069	0.791045	Naive B Cells	Neither
Micromonospora.auratinigra	B.cells.naive	EO	0.141224	0.123911	-0.0928428	0.504304	Naive B Cells	Neither
Micromonospora.echinaurantiaca	B.cells.naive	EO	-0.0520563	0.572304	-0.0132198	0.924413	Naive B Cells	Neither
Micromonospora.maris	B.cells.naive	EO	0.0048316	0.958231	-0.203739	0.139492	Naive B Cells	Neither
Micromonospora.rifamycinica	B.cells.naive	EO	0.122713	0.181799	-0.23355	0.0891932	Naive B Cells	Neither
Micromonospora.sagamiensis	B.cells.naive	EO	0.109194	0.235151	-0.0928428	0.504304	Naive B Cells	Neither
Micromonospora.siamensis	B.cells.naive	EO	0.0667495	0.468845	0.015027	0.914116	Naive B Cells	Neither
Micromonospora.sp..WMMC415	B.cells.naive	EO	0.0217617	0.813495	-0.23355	0.0891932	Naive B Cells	Neither
Micromonospora.viridifaciens	B.cells.naive	EO	-0.00117165	0.989867	-0.119025	0.391314	Naive B Cells	Neither
Microterricola.viridarii	B.cells.naive	EO	0.0901136	0.327676	0.0896642	0.519071	Naive B Cells	Neither
Minicystis.rosea	B.cells.naive	EO	-0.0227428	0.80525	-0.0437336	0.753517	Naive B Cells	Neither
Mixta.intestinalis	B.cells.naive	EO	-0.0437026	0.635533	-0.189259	0.170485	Naive B Cells	Neither
Mobiluncus.curtisii	B.cells.naive	EO	0.154313	0.0924105	0.069032	0.619893	Naive B Cells	Neither
Modestobacter.marinus	B.cells.naive	EO	-0.00267064	0.976905	0.0700289	0.614836	Naive B Cells	Neither
Mogibacterium.diversum	B.cells.naive	EO	0.0309675	0.737051	0.172266	0.212909	Naive B Cells	Neither
Monoglobus.pectinilyticus	B.cells.naive	EO	-0.0132959	0.885397	0.138414	0.318207	Naive B Cells	Neither
Moraxella.bovoculi	B.cells.naive	EO	-0.0771638	0.402205	-0.156365	0.258849	Naive B Cells	Neither
Moraxella.catarrhalis	B.cells.naive	EO	0.0875905	0.341456	-0.192889	0.162283	Naive B Cells	Neither
Moraxella.cuniculi	B.cells.naive	EO	-0.109584	0.233475	-0.150257	0.278144	Naive B Cells	Neither
Moraxella.nonliquefaciens	B.cells.naive	EO	0.0451335	0.624496	0.0118353	0.93231	Naive B Cells	Neither
Moraxella.osloensis	B.cells.naive	EO	-0.117882	0.199738	-0.146438	0.290683	Naive B Cells	Neither
Moraxella.ovis	B.cells.naive	EO	-0.0771638	0.402205	-0.180671	0.191085	Naive B Cells	Neither
Morganella.morganii	B.cells.naive	EO	-0.0206185	0.823128	-0.0404631	0.771431	Naive B Cells	Neither
Mumia.sp..ZJ1417	B.cells.naive	EO	-0.0771638	0.402205	-0.0452095	0.745474	Naive B Cells	Neither
Muribaculum.gordoncarteri	B.cells.naive	EO	0.0658303	0.475003	0.194615	0.158486	Naive B Cells	Neither
Muribaculum.intestinale	B.cells.naive	EO	0.0928015	0.313394	0.136605	0.324637	Naive B Cells	Neither
Mycetohabitans.rhizoxinica	B.cells.naive	EO	-0.0771638	0.402205	-0.0399547	0.774227	Naive B Cells	Neither
Mycoavidus.cysteinexigens	B.cells.naive	EO	0.0572053	0.534862	-0.140602	0.310544	Naive B Cells	Neither
Mycobacterium.diernhoferi	B.cells.naive	EO	-0.0771638	0.402205	-0.0567426	0.683609	Naive B Cells	Neither
Mycobacterium.doricum	B.cells.naive	EO	-0.0771638	0.402205	0.00936076	0.946439	Naive B Cells	Neither
Mycobacterium.florentinum	B.cells.naive	EO	0.00299804	0.974075	-0.153188	0.268771	Naive B Cells	Neither
Mycobacterium.gallinarum	B.cells.naive	EO	-0.0771638	0.402205	-0.0279515	0.840985	Naive B Cells	Neither
Mycobacterium.goodii	B.cells.naive	EO	0.0509495	0.580509	-0.0807454	0.561631	Naive B Cells	Neither
Mycobacterium.gordonae	B.cells.naive	EO	0.000913197	0.992102	-0.0130624	0.92531	Naive B Cells	Neither
Mycobacterium.grossiae	B.cells.naive	EO	-0.109584	0.233475	-0.234736	0.0875337	Naive B Cells	Neither
Mycobacterium.haemophilum	B.cells.naive	EO	0.0622381	0.499483	-0.0853539	0.539436	Naive B Cells	Neither
Mycobacterium.holsaticum	B.cells.naive	EO	-0.048316	0.600249	-0.0830497	0.55048	Naive B Cells	Neither
Mycobacterium.koreense	B.cells.naive	EO	0.030101	0.74415	-0.0987824	0.477298	Naive B Cells	Neither
Mycobacterium.mantenii	B.cells.naive	EO	-0.0771638	0.402205	-0.0903465	0.515883	Naive B Cells	Neither
Mycobacterium.parmense	B.cells.naive	EO	0.167431	0.0675733	-0.0590927	0.671237	Naive B Cells	Neither
Mycobacterium.riyadhense	B.cells.naive	EO	0.0832263	0.366141	-0.0830497	0.55048	Naive B Cells	Neither
Mycobacterium.shigaense	B.cells.naive	EO	-0.0786572	0.393131	-0.00318966	0.981737	Naive B Cells	Neither
Mycobacterium.sp..DL592	B.cells.naive	EO	-0.109584	0.233475	0.0613895	0.659228	Naive B Cells	Neither
Mycobacterium.sp..ELW1	B.cells.naive	EO	0.147048	0.109002	0.0699207	0.615384	Naive B Cells	Neither
Mycobacterium.sp..JS623	B.cells.naive	EO	-0.0517521	0.574553	-0.23355	0.0891932	Naive B Cells	Neither
Mycobacterium.sp..THAF192	B.cells.naive	EO	-0.0771638	0.402205	0.189484	0.169969	Naive B Cells	Neither
Mycobacterium.sp..YC.RL4	B.cells.naive	EO	-0.0771638	0.402205	-0.110653	0.425712	Naive B Cells	Neither
Mycobacteroides.chelonae	B.cells.naive	EO	0.0759698	0.409548	-0.121061	0.383202	Naive B Cells	Neither
Mycobacteroides.immunogenum	B.cells.naive	EO	0.0110194	0.904917	-0.135242	0.329532	Naive B Cells	Neither
Mycolicibacter.minnesotensis	B.cells.naive	EO	0.173973	0.0573877	0.136432	0.325255	Naive B Cells	Neither
Mycolicibacterium.aichiense	B.cells.naive	EO	0.0321859	0.727105	-0.0132198	0.924413	Naive B Cells	Neither
Mycolicibacterium.anyangense	B.cells.naive	EO	-0.0771638	0.402205	-0.0132198	0.924413	Naive B Cells	Neither
Mycolicibacterium.aubagnense	B.cells.naive	EO	-0.000442309	0.996175	0.0144314	0.917509	Naive B Cells	Neither
Mycolicibacterium.chubuense	B.cells.naive	EO	0.0567809	0.537901	-0.0248458	0.858461	Naive B Cells	Neither
Mycolicibacterium.fallax	B.cells.naive	EO	0.091723	0.319075	-0.000530563	0.996962	Naive B Cells	Neither
Mycolicibacterium.fluoranthenivorans	B.cells.naive	EO	0.0119683	0.896773	0.0141736	0.918977	Naive B Cells	Neither
Mycolicibacterium.gilvum	B.cells.naive	EO	-0.134776	0.142199	-0.127502	0.35821	Naive B Cells	Neither
Mycolicibacterium.litorale	B.cells.naive	EO	-0.067841	0.46159	-0.173219	0.210351	Naive B Cells	Neither
Mycolicibacterium.madagascariense	B.cells.naive	EO	-0.0211912	0.818298	-0.0412045	0.76736	Naive B Cells	Neither
Mycolicibacterium.mageritense	B.cells.naive	EO	0.141745	0.122517	0.124379	0.370201	Naive B Cells	Neither
Mycolicibacterium.mucogenicum	B.cells.naive	EO	-0.0771638	0.402205	-0.0648229	0.641435	Naive B Cells	Neither
Mycolicibacterium.neoaurum	B.cells.naive	EO	-0.109584	0.233475	-0.113936	0.412023	Naive B Cells	Neither
Mycolicibacterium.phlei	B.cells.naive	EO	0.0697131	0.449291	0.0366939	0.792224	Naive B Cells	Neither
Mycolicibacterium.rutilum	B.cells.naive	EO	0.117889	0.199715	-0.00416871	0.976133	Naive B Cells	Neither
Mycolicibacterium.sediminis	B.cells.naive	EO	0.115018	0.210962	-0.0162001	0.90744	Naive B Cells	Neither
Mycoplasma.capricolum	B.cells.naive	EO	0.0931002	0.311832	-0.0406127	0.770609	Naive B Cells	Neither
Mycoplasmopsis.californica	B.cells.naive	EO	0.0421449	0.647639	0.0607751	0.662432	Naive B Cells	Neither
Myroides.odoratus	B.cells.naive	EO	0.11793	0.199557	-0.0120032	0.931352	Naive B Cells	Neither
Myroides.profundi	B.cells.naive	EO	-0.0682008	0.459212	-0.0991318	0.475733	Naive B Cells	Neither
Myxococcus.xanthus	B.cells.naive	EO	-0.0303595	0.74203	0.0308893	0.824523	Naive B Cells	Neither
Nakamurella.sp..PAMC28650	B.cells.naive	EO	-0.0920378	0.31741	-0.179043	0.195181	Naive B Cells	Neither
Nakamurella.sp..s14.144	B.cells.naive	EO	-0.0771638	0.402205	-0.0643017	0.644123	Naive B Cells	Neither
Natronomonas.halophila	B.cells.naive	EO	0.147048	0.109002	-0.154697	0.264026	Naive B Cells	Neither
Natronorubrum.aibiense	B.cells.naive	EO	0.044695	0.62787	-0.234608	0.0877117	Naive B Cells	Neither
Ndongobacter.massiliensis	B.cells.naive	EO	0.0309675	0.737051	0.128943	0.35276	Naive B Cells	Neither
Neisseria.animalis	B.cells.naive	EO	-0.109584	0.233475	-0.173219	0.210351	Naive B Cells	Neither
Neisseria.bacilliformis	B.cells.naive	EO	-0.0771638	0.402205	0.196752	0.153876	Naive B Cells	Neither
Neisseria.elongata	B.cells.naive	EO	-0.0398395	0.665724	0.0336141	0.809322	Naive B Cells	Neither
Neisseria.mucosa	B.cells.naive	EO	0.0667495	0.468845	0.132981	0.337756	Naive B Cells	Neither
Neisseria.sicca	B.cells.naive	EO	-0.0771638	0.402205	0.0247849	0.858804	Naive B Cells	Neither
Neisseria.subflava	B.cells.naive	EO	-0.109584	0.233475	0.264041	0.0536955	Naive B Cells	Neither
Neobacillus.mesonae	B.cells.naive	EO	-0.0771638	0.402205	0.136605	0.324637	Naive B Cells	Neither
Neochlamydia.sp..S13	B.cells.naive	EO	0.00523796	0.954721	0.0860851	0.535954	Naive B Cells	Neither
Neorhizobium.sp..SOG26	B.cells.naive	EO	-0.0771638	0.402205	0.059802	0.667519	Naive B Cells	Neither
Neurospora.crassa	B.cells.naive	EO	-0.118453	0.197555	0.15676	0.257632	Naive B Cells	Neither
Niabella.soli	B.cells.naive	EO	0.0684283	0.457712	0.00209846	0.987985	Naive B Cells	Neither
Nibricoccus.aquaticus	B.cells.naive	EO	-0.00706436	0.93896	0.00209846	0.987985	Naive B Cells	Neither
Nitratireductor.sp..OM.1	B.cells.naive	EO	0.0564976	0.539934	0.0185504	0.894084	Naive B Cells	Neither
Nocardia.farcinica	B.cells.naive	EO	0.0434544	0.637456	-0.0761322	0.584269	Naive B Cells	Neither
Nocardia.mangyaensis	B.cells.naive	EO	0.0604065	0.512215	-0.0433122	0.755818	Naive B Cells	Neither
Nocardia.sp..CS682	B.cells.naive	EO	-0.0222701	0.80922	-0.0928428	0.504304	Naive B Cells	Neither
Nocardia.tengchongensis	B.cells.naive	EO	-0.109584	0.233475	-0.292209	0.0320261	Naive B Cells	TCGA
Nocardia.wallacei	B.cells.naive	EO	-0.0539371	0.558485	0.129711	0.349875	Naive B Cells	Neither
Nocardioides.baekrokdamisoli	B.cells.naive	EO	-0.0771638	0.402205	0.102247	0.461907	Naive B Cells	Neither
Nocardioides.cynanchi	B.cells.naive	EO	0.0339434	0.71284	0.0128536	0.926501	Naive B Cells	Neither
Nocardioides.daphniae	B.cells.naive	EO	-0.00706436	0.93896	-0.122634	0.377006	Naive B Cells	Neither
Nocardioides.dokdonensis	B.cells.naive	EO	0.00113719	0.990165	0.0229152	0.869359	Naive B Cells	Neither
Nocardioides.dongkuii	B.cells.naive	EO	-0.0771638	0.402205	0.0307368	0.825376	Naive B Cells	Neither
Nocardioides.houyundeii	B.cells.naive	EO	0.147048	0.109002	-0.186679	0.176496	Naive B Cells	Neither
Nocardioides.sp..HDW12B	B.cells.naive	EO	-0.109584	0.233475	-0.0648432	0.641331	Naive B Cells	Neither
Nocardioides.sp..JS614	B.cells.naive	EO	0.0509572	0.580452	-0.162739	0.239692	Naive B Cells	Neither
Nocardioides.sp..S5	B.cells.naive	EO	-0.0771638	0.402205	0.135135	0.329918	Naive B Cells	Neither
Nocardioides.sp..zg.1228	B.cells.naive	EO	-0.109584	0.233475	0.080115	0.5647	Naive B Cells	Neither
Nocardioides.sp..zg.536	B.cells.naive	EO	0.0655434	0.476934	-0.0162001	0.90744	Naive B Cells	Neither
Nocardiopsis.sp..HDS12	B.cells.naive	EO	-0.0771638	0.402205	-0.0132198	0.924413	Naive B Cells	Neither
Nocardiopsis.sp..MT53	B.cells.naive	EO	-0.134776	0.142199	-0.0880422	0.526689	Naive B Cells	Neither
Nonlabens.spongiae	B.cells.naive	EO	-0.0583233	0.526896	-0.173219	0.210351	Naive B Cells	Neither
Nonomuraea.coxensis	B.cells.naive	EO	0.15657	0.087685	-0.108365	0.435402	Naive B Cells	Neither
Nordella.sp..HKS.07	B.cells.naive	EO	0.0195907	0.831811	-0.00562387	0.967806	Naive B Cells	Neither
Nostoc.edaphicum	B.cells.naive	EO	0.0247507	0.788443	0.101352	0.465858	Naive B Cells	Neither
Nostoc.flagelliforme	B.cells.naive	EO	0.00299804	0.974075	0.135476	0.328687	Naive B Cells	Neither
Nostoc.sp..NIES.4103	B.cells.naive	EO	0.191909	0.0357451	-0.23355	0.0891932	Naive B Cells	ORIEN
Novibacillus.thermophilus	B.cells.naive	EO	-0.0771638	0.402205	-0.0728725	0.600509	Naive B Cells	Neither
Novosphingopyxis.iocasae	B.cells.naive	EO	-0.109584	0.233475	-0.078798	0.571137	Naive B Cells	Neither
Ochrobactrum.sp..MT180101	B.cells.naive	EO	-0.0771638	0.402205	0.181501	0.189018	Naive B Cells	Neither
Odoribacter.splanchnicus	B.cells.naive	EO	0.0869285	0.345131	0.157316	0.255926	Naive B Cells	Neither
Ogataea.parapolymorpha	B.cells.naive	EO	-0.058664	0.52448	-0.00299347	0.982861	Naive B Cells	Neither
Oleiharenicola.sp..KSB.15	B.cells.naive	EO	0.13764	0.133838	0.128943	0.35276	Naive B Cells	Neither
Olsenella.sp..GAM18	B.cells.naive	EO	0.106282	0.247946	0.0613895	0.659228	Naive B Cells	Neither
Olsenella.sp..oral.taxon.807	B.cells.naive	EO	0.0784488	0.39439	0.136605	0.324637	Naive B Cells	Neither
Olsenella.timonensis	B.cells.naive	EO	-0.0771638	0.402205	0.0613895	0.659228	Naive B Cells	Neither
Olsenella.uli	B.cells.naive	EO	0.100459	0.274959	-0.0132198	0.924413	Naive B Cells	Neither
Orientia.tsutsugamushi	B.cells.naive	EO	-0.0729441	0.428504	0.0121934	0.930266	Naive B Cells	Neither
Ornithinimicrobium.sp..H23M54	B.cells.naive	EO	-0.0771638	0.402205	-0.0804746	0.562949	Naive B Cells	Neither
Oscillibacter.sp..MM35	B.cells.naive	EO	-0.00213677	0.981521	0.298939	0.0281043	Naive B Cells	TCGA
Oscillibacter.sp..MM50	B.cells.naive	EO	0.0134322	0.884231	0.0190702	0.891133	Naive B Cells	Neither
Oscillibacter.sp..MM59	B.cells.naive	EO	-0.0379728	0.680511	-0.0180928	0.896682	Naive B Cells	Neither
Oscillibacter.sp..NSJ.62	B.cells.naive	EO	0.105522	0.251363	0.247621	0.0710293	Naive B Cells	Neither
Oscillibacter.sp..PEA192	B.cells.naive	EO	-0.0398395	0.665724	0.169374	0.220805	Naive B Cells	Neither
Oscillibacter.valericigenes	B.cells.naive	EO	0.0176313	0.84842	0.114341	0.410352	Naive B Cells	Neither
Owenweeksia.hongkongensis	B.cells.naive	EO	0.100757	0.273527	0.192746	0.1626	Naive B Cells	Neither
Oxalobacter.formigenes	B.cells.naive	EO	0.0858993	0.350894	0.0822816	0.554185	Naive B Cells	Neither
Oxynema.sp..AP17	B.cells.naive	EO	0.0247507	0.788443	0.170306	0.218238	Naive B Cells	Neither
Paenarthrobacter.sp..YJN.D	B.cells.naive	EO	-0.109584	0.233475	0.206418	0.134252	Naive B Cells	Neither
Paeniglutamicibacter.sp..Y32M11	B.cells.naive	EO	-0.0771638	0.402205	0.0100807	0.942326	Naive B Cells	Neither
Pajaroellobacter.abortibovis	B.cells.naive	EO	-0.0771638	0.402205	-0.0569346	0.682595	Naive B Cells	Neither
Paludibacter.propionicigenes	B.cells.naive	EO	0.0820525	0.372964	0.0120514	0.931077	Naive B Cells	Neither
Paludibacterium.sp..B53371	B.cells.naive	EO	0.175541	0.0551436	0.0811294	0.559765	Naive B Cells	Neither
Paludibaculum.fermentans	B.cells.naive	EO	-0.0378543	0.681454	-0.0923938	0.506377	Naive B Cells	Neither
Pandoraea.oxalativorans	B.cells.naive	EO	-0.0687304	0.455724	-0.137968	0.319785	Naive B Cells	Neither
Pandoravirus.inopinatum	B.cells.naive	EO	0.0509495	0.580509	0.145418	0.294094	Naive B Cells	Neither
Pandoravirus.quercus	B.cells.naive	EO	0.0769986	0.403216	-0.23355	0.0891932	Naive B Cells	Neither
Pantoea.ananatis	B.cells.naive	EO	-0.109584	0.233475	0.0277836	0.841928	Naive B Cells	Neither
Pantoea.dispersa	B.cells.naive	EO	-0.0771638	0.402205	-0.246104	0.0728333	Naive B Cells	Neither
Parabacteroides.distasonis	B.cells.naive	EO	0.187614	0.0401739	0.258733	0.0588774	Naive B Cells	ORIEN
Parabacteroides.goldsteinii	B.cells.naive	EO	0.163512	0.0743486	-0.10213	0.462423	Naive B Cells	Neither
Paraliobacillus.zengyii	B.cells.naive	EO	-0.0771638	0.402205	0.122414	0.377868	Naive B Cells	Neither
Paraprevotella.xylaniphila	B.cells.naive	EO	0.125103	0.173373	0.0717203	0.606296	Naive B Cells	Neither
Parasphingopyxis.sp..CP4	B.cells.naive	EO	0.170343	0.0628715	-0.241491	0.0785428	Naive B Cells	Neither
Parasphingorhabdus.halotolerans	B.cells.naive	EO	-0.0771638	0.402205	0.092259	0.507	Naive B Cells	Neither
Parolsenella.massiliensis	B.cells.naive	EO	0.175412	0.0553246	0.136605	0.324637	Naive B Cells	Neither
Pediococcus.acidilactici	B.cells.naive	EO	-0.134776	0.142199	0.136605	0.324637	Naive B Cells	Neither
Pediococcus.pentosaceus	B.cells.naive	EO	0.167431	0.0675733	0.0984329	0.478865	Naive B Cells	Neither
Pelolinea.submarina	B.cells.naive	EO	0.0451335	0.624496	0.136605	0.324637	Naive B Cells	Neither
Pelosinus.fermentans	B.cells.naive	EO	0.0858993	0.350894	0.157027	0.256812	Naive B Cells	Neither
Peptoclostridium.acidaminophilum	B.cells.naive	EO	0.00716774	0.938068	-0.0925386	0.505708	Naive B Cells	Neither
Peptoniphilus.ivorii	B.cells.naive	EO	0.0293767	0.750101	0.0188022	0.892654	Naive B Cells	Neither
Phascolarctobacterium.sp..Marseille.Q4147	B.cells.naive	EO	0.0759261	0.409818	0.0367641	0.791836	Naive B Cells	Neither
Phnomibacter.ginsenosidimutans	B.cells.naive	EO	0.0280162	0.761319	-0.0468736	0.736437	Naive B Cells	Neither
Phocaeicola.dorei	B.cells.naive	EO	0.0364667	0.692531	-0.0251541	0.856723	Naive B Cells	Neither
Phocaeicola.vulgatus	B.cells.naive	EO	-0.00594991	0.948575	0.018561	0.894024	Naive B Cells	Neither
Phreatobacter.stygius	B.cells.naive	EO	-0.0771638	0.402205	-0.000487507	0.997209	Naive B Cells	Neither
Phycicoccus.endophyticus	B.cells.naive	EO	0.0858993	0.350894	-0.069049	0.619807	Naive B Cells	Neither
Phycisphaera.mikurensis	B.cells.naive	EO	-0.0771638	0.402205	-0.148523	0.283793	Naive B Cells	Neither
Phytohabitans.flavus	B.cells.naive	EO	-0.109584	0.233475	-0.137968	0.319785	Naive B Cells	Neither
Phytohabitans.suffuscus	B.cells.naive	EO	0.0327758	0.722306	0.0156965	0.910306	Naive B Cells	Neither
Pichia.kudriavzevii	B.cells.naive	EO	-0.0980784	0.28655	0.0814748	0.55809	Naive B Cells	Neither
Pimelobacter.simplex	B.cells.naive	EO	0.10337	0.261214	-0.135477	0.328686	Naive B Cells	Neither
Plasmodium.berghei	B.cells.naive	EO	-0.109584	0.233475	0.167511	0.226002	Naive B Cells	Neither
Plasmodium.chabaudi	B.cells.naive	EO	-0.00643615	0.944379	0.0955311	0.491985	Naive B Cells	Neither
Plasmodium.coatneyi	B.cells.naive	EO	-0.0332572	0.718398	-0.106795	0.442121	Naive B Cells	Neither
Plasmodium.falciparum	B.cells.naive	EO	0.0435726	0.636539	0.0659597	0.635587	Naive B Cells	Neither
Plasmodium.reichenowi	B.cells.naive	EO	-0.0305439	0.740519	0.189484	0.169969	Naive B Cells	Neither
Plasmodium.sp..gorilla.clade.G2	B.cells.naive	EO	-0.050874	0.581071	-0.108013	0.436903	Naive B Cells	Neither
Pleurocapsa.sp..PCC.7327	B.cells.naive	EO	0.0964625	0.294602	0.169374	0.220805	Naive B Cells	Neither
Polymorphospora.rubra	B.cells.naive	EO	0.126665	0.168023	-0.0928428	0.504304	Naive B Cells	Neither
Polynucleobacter.difficilis	B.cells.naive	EO	0.161607	0.0778332	-0.0880422	0.526689	Naive B Cells	Neither
Polynucleobacter.necessarius	B.cells.naive	EO	0.0218388	0.812846	-0.0897879	0.518493	Naive B Cells	Neither
Polynucleobacter.sp..LimPoW16	B.cells.naive	EO	-0.175468	0.0552463	-0.0963179	0.488409	Naive B Cells	Neither
Polynucleobacter.sp..MWH.CaK5	B.cells.naive	EO	-0.0771638	0.402205	-0.0903465	0.515883	Naive B Cells	Neither
Polystyrenella.longa	B.cells.naive	EO	0.0567809	0.537901	0.0613895	0.659228	Naive B Cells	Neither
Pontibacter.sp..SGAir0037	B.cells.naive	EO	0.0626046	0.496956	0.040247	0.772619	Naive B Cells	Neither
Pontivivens.sp..MT2928	B.cells.naive	EO	0.0975467	0.289183	-0.0155286	0.911261	Naive B Cells	Neither
Porphyromonas.asaccharolytica	B.cells.naive	EO	-0.0108605	0.906283	-0.000293596	0.998319	Naive B Cells	Neither
Porphyromonas.cangingivalis	B.cells.naive	EO	-0.0346503	0.707129	-0.0934549	0.501485	Naive B Cells	Neither
Porphyromonas.crevioricanis	B.cells.naive	EO	-0.0635737	0.490305	-0.00256275	0.985326	Naive B Cells	Neither
Porphyromonas.gingivalis	B.cells.naive	EO	0.109132	0.235417	0.02905	0.834821	Naive B Cells	Neither
Porphyromonas.sp..oral.taxon.275	B.cells.naive	EO	-0.102227	0.266554	0.0840662	0.545595	Naive B Cells	Neither
Prevotella.enoeca	B.cells.naive	EO	0.130839	0.15433	-0.0861786	0.53551	Naive B Cells	Neither
Prevotella.fusca	B.cells.naive	EO	-0.0771638	0.402205	0.0569103	0.682724	Naive B Cells	Neither
Prevotella.jejuni	B.cells.naive	EO	0.000913197	0.992102	0.170579	0.217491	Naive B Cells	Neither
Prevotella.multiformis	B.cells.naive	EO	-0.0409504	0.656984	0.149873	0.279389	Naive B Cells	Neither
Prevotella.oris	B.cells.naive	EO	0.120249	0.190795	-0.140131	0.312183	Naive B Cells	Neither
Prevotella.ruminicola	B.cells.naive	EO	0.105117	0.253201	0.012644	0.927696	Naive B Cells	Neither
Prevotella.scopos	B.cells.naive	EO	-0.0771638	0.402205	0.066099	0.634872	Naive B Cells	Neither
Prevotella.sp..Rep29	B.cells.naive	EO	0.0316456	0.73151	-0.0467653	0.737024	Naive B Cells	Neither
Prevotella.sp..WR041	B.cells.naive	EO	0.00174364	0.98492	0.074961	0.590081	Naive B Cells	Neither
Propionibacterium.australiense	B.cells.naive	EO	0.0497352	0.589574	0.136605	0.324637	Naive B Cells	Neither
Propionibacterium.freudenreichii	B.cells.naive	EO	0.00523796	0.954721	-0.0752642	0.588574	Naive B Cells	Neither
Propionimicrobium.sp..Marseille.P3275	B.cells.naive	EO	-0.0449254	0.626096	0.0667278	0.631648	Naive B Cells	Neither
Proteus.vulgaris	B.cells.naive	EO	0.116114	0.206615	-0.137417	0.32174	Naive B Cells	Neither
Providencia.rettgeri	B.cells.naive	EO	-0.0771638	0.402205	-0.0327154	0.814328	Naive B Cells	Neither
Providencia.sneebia	B.cells.naive	EO	-0.0220201	0.811321	-0.166114	0.229951	Naive B Cells	Neither
Providencia.stuartii	B.cells.naive	EO	0.0858993	0.350894	-0.268939	0.0492478	Naive B Cells	TCGA
Pseudobutyrivibrio.xylanivorans	B.cells.naive	EO	0.0809374	0.379516	0.140692	0.31023	Naive B Cells	Neither
Pseudoclostridium.thermosuccinogenes	B.cells.naive	EO	0.0887959	0.334827	-0.0132198	0.924413	Naive B Cells	Neither
Pseudocnuella.soli	B.cells.naive	EO	0.0401786	0.663052	-0.0275135	0.843445	Naive B Cells	Neither
Pseudodesulfovibrio.aespoeensis	B.cells.naive	EO	0.054097	0.557317	-0.0728725	0.600509	Naive B Cells	Neither
Pseudoleptotrichia.goodfellowii	B.cells.naive	EO	0.0309675	0.737051	0.0212009	0.879056	Naive B Cells	Neither
Pseudolysobacter.antarcticus	B.cells.naive	EO	-0.0771638	0.402205	-0.0605334	0.663694	Naive B Cells	Neither
Pseudomonas.aeruginosa	B.cells.naive	EO	-0.0295048	0.749048	-0.271306	0.0472083	Naive B Cells	TCGA
Pseudomonas.agarici	B.cells.naive	EO	-0.0771638	0.402205	0.0209951	0.880221	Naive B Cells	Neither
Pseudomonas.alcaligenes	B.cells.naive	EO	-0.00951103	0.917884	-0.0772054	0.578966	Naive B Cells	Neither
Pseudomonas.alcaliphila	B.cells.naive	EO	0.036398	0.693081	-0.146344	0.290995	Naive B Cells	Neither
Pseudomonas.alkylphenolica	B.cells.naive	EO	-0.109584	0.233475	-0.252605	0.0653524	Naive B Cells	Neither
Pseudomonas.arsenicoxydans	B.cells.naive	EO	-0.109584	0.233475	-0.0813363	0.558761	Naive B Cells	Neither
Pseudomonas.azotoformans	B.cells.naive	EO	-0.156282	0.0882766	0.0154431	0.911747	Naive B Cells	Neither
Pseudomonas.bijieensis	B.cells.naive	EO	-0.109584	0.233475	-0.180671	0.191085	Naive B Cells	Neither
Pseudomonas.brenneri	B.cells.naive	EO	-0.0771638	0.402205	0.0713732	0.608045	Naive B Cells	Neither
Pseudomonas.chlororaphis	B.cells.naive	EO	-0.039247	0.670404	-0.0574059	0.680109	Naive B Cells	Neither
Pseudomonas.entomophila	B.cells.naive	EO	0.0552787	0.548728	-0.0888573	0.522854	Naive B Cells	Neither
Pseudomonas.eucalypticola	B.cells.naive	EO	-0.0132155	0.886085	-0.00988915	0.943421	Naive B Cells	Neither
Pseudomonas.extremaustralis	B.cells.naive	EO	-0.0771638	0.402205	-0.104285	0.452984	Naive B Cells	Neither
Pseudomonas.fluorescens	B.cells.naive	EO	0.18267	0.0458314	-0.126936	0.360368	Naive B Cells	ORIEN
Pseudomonas.fragi	B.cells.naive	EO	-0.0771638	0.402205	-0.211685	0.124383	Naive B Cells	Neither
Pseudomonas.frederiksbergensis	B.cells.naive	EO	-0.010036	0.913369	0.0484325	0.728005	Naive B Cells	Neither
Pseudomonas.graminis	B.cells.naive	EO	0.0858993	0.350894	-0.0528858	0.704092	Naive B Cells	Neither
Pseudomonas.guangdongensis	B.cells.naive	EO	-0.0771638	0.402205	-0.0528858	0.704092	Naive B Cells	Neither
Pseudomonas.koreensis	B.cells.naive	EO	-0.0111651	0.903666	-0.0920906	0.507779	Naive B Cells	Neither
Pseudomonas.lundensis	B.cells.naive	EO	-0.00660714	0.942904	-0.0449875	0.746682	Naive B Cells	Neither
Pseudomonas.lurida	B.cells.naive	EO	0.0912442	0.321618	-0.0376884	0.786724	Naive B Cells	Neither
Pseudomonas.luteola	B.cells.naive	EO	-0.0771638	0.402205	-0.133704	0.335114	Naive B Cells	Neither
Pseudomonas.mendocina	B.cells.naive	EO	0.030897	0.737628	-0.185014	0.180455	Naive B Cells	Neither
Pseudomonas.monteilii	B.cells.naive	EO	0.0380441	0.679944	-0.097545	0.48286	Naive B Cells	Neither
Pseudomonas.multiresinivorans	B.cells.naive	EO	-0.0368053	0.689822	0.162396	0.240696	Naive B Cells	Neither
Pseudomonas.nitroreducens	B.cells.naive	EO	-0.0771638	0.402205	-0.113818	0.412508	Naive B Cells	Neither
Pseudomonas.orientalis	B.cells.naive	EO	-0.0771638	0.402205	0.0469166	0.736204	Naive B Cells	Neither
Pseudomonas.oryzae	B.cells.naive	EO	-0.0771638	0.402205	-0.077331	0.578347	Naive B Cells	Neither
Pseudomonas.oryzihabitans	B.cells.naive	EO	-0.0771638	0.402205	-0.0403448	0.772082	Naive B Cells	Neither
Pseudomonas.parafulva	B.cells.naive	EO	-0.046875	0.611176	-0.106897	0.441683	Naive B Cells	Neither
Pseudomonas.plecoglossicida	B.cells.naive	EO	0.0148688	0.871949	-0.116951	0.399677	Naive B Cells	Neither
Pseudomonas.protegens	B.cells.naive	EO	0.109194	0.235151	-0.181364	0.189359	Naive B Cells	Neither
Pseudomonas.psychrotolerans	B.cells.naive	EO	-0.0771638	0.402205	-0.114815	0.4084	Naive B Cells	Neither
Pseudomonas.putida	B.cells.naive	EO	-0.103909	0.258722	0.0137876	0.921176	Naive B Cells	Neither
Pseudomonas.qingdaonensis	B.cells.naive	EO	-0.0708713	0.441776	-0.0797273	0.566592	Naive B Cells	Neither
Pseudomonas.rhodesiae	B.cells.naive	EO	-0.0771638	0.402205	0.0522226	0.707636	Naive B Cells	Neither
Pseudomonas.silesiensis	B.cells.naive	EO	-0.0771638	0.402205	-0.294949	0.0303778	Naive B Cells	TCGA
Pseudomonas.sp..ABC1	B.cells.naive	EO	0.0858993	0.350894	-0.294949	0.0303778	Naive B Cells	TCGA
Pseudomonas.sp..ACM7	B.cells.naive	EO	-0.109584	0.233475	-0.152754	0.270145	Naive B Cells	Neither
Pseudomonas.sp..ADPe	B.cells.naive	EO	-0.0771638	0.402205	-0.255102	0.0626488	Naive B Cells	Neither
Pseudomonas.sp..AN.B15	B.cells.naive	EO	-0.0771638	0.402205	0.0207473	0.881625	Naive B Cells	Neither
Pseudomonas.sp..BJP69	B.cells.naive	EO	0.0771638	0.402205	-0.0719124	0.60533	Naive B Cells	Neither
Pseudomonas.sp..C27.2019.	B.cells.naive	EO	-0.134776	0.142199	0.0175431	0.899804	Naive B Cells	Neither
Pseudomonas.sp..CC6.YY.74	B.cells.naive	EO	-0.0296186	0.748112	-0.0573187	0.680568	Naive B Cells	Neither
Pseudomonas.sp..CMR5c	B.cells.naive	EO	0.0771638	0.402205	0.034468	0.804572	Naive B Cells	Neither
Pseudomonas.sp..COW40	B.cells.naive	EO	0.0247507	0.788443	-0.23355	0.0891932	Naive B Cells	Neither
Pseudomonas.sp..FGI182	B.cells.naive	EO	-0.0771638	0.402205	0.127791	0.357113	Naive B Cells	Neither
Pseudomonas.sp..IB20	B.cells.naive	EO	0.0218388	0.812846	0.0966484	0.486911	Naive B Cells	Neither
Pseudomonas.sp..Leaf58	B.cells.naive	EO	0.158695	0.0834137	-0.0132198	0.924413	Naive B Cells	Neither
Pseudomonas.sp..LG1E9	B.cells.naive	EO	0.147048	0.109002	-0.149088	0.281944	Naive B Cells	Neither
Pseudomonas.sp..MPC6	B.cells.naive	EO	0.036398	0.693081	-0.086784	0.532636	Naive B Cells	Neither
Pseudomonas.sp..MYb193	B.cells.naive	EO	0.036398	0.693081	-0.219908	0.110087	Naive B Cells	Neither
Pseudomonas.sp..NC02	B.cells.naive	EO	-0.00534134	0.953829	-0.116838	0.400136	Naive B Cells	Neither
Pseudomonas.sp..OE.28.3	B.cells.naive	EO	0.0902064	0.327176	0.0596539	0.668295	Naive B Cells	Neither
Pseudomonas.sp..RU47	B.cells.naive	EO	0.129577	0.15838	-0.180671	0.191085	Naive B Cells	Neither
Pseudomonas.sp..SGAir0191	B.cells.naive	EO	-0.0113907	0.901729	0.126411	0.362372	Naive B Cells	Neither
Pseudomonas.sp..St29	B.cells.naive	EO	0.112106	0.222825	0.250567	0.0676285	Naive B Cells	Neither
Pseudomonas.sp..StFLB209	B.cells.naive	EO	0.132489	0.149156	0.0454067	0.744402	Naive B Cells	Neither
Pseudomonas.sp..SWI7	B.cells.naive	EO	0.126665	0.168023	-0.180671	0.191085	Naive B Cells	Neither
Pseudomonas.stutzeri	B.cells.naive	EO	-0.0532807	0.56329	-0.0199931	0.885899	Naive B Cells	Neither
Pseudomonas.synxantha	B.cells.naive	EO	0.135031	0.141441	-0.0359659	0.796258	Naive B Cells	Neither
Pseudomonas.syringae	B.cells.naive	EO	-0.0771638	0.402205	-0.0363896	0.793909	Naive B Cells	Neither
Pseudomonas.taetrolens	B.cells.naive	EO	0.0771638	0.402205	-0.024357	0.861218	Naive B Cells	Neither
Pseudomonas.taiwanensis	B.cells.naive	EO	0.0771638	0.402205	-0.15295	0.269524	Naive B Cells	Neither
Pseudomonas.tolaasii	B.cells.naive	EO	-0.0771638	0.402205	0.0427292	0.758424	Naive B Cells	Neither
Pseudomonas.viridiflava	B.cells.naive	EO	0.058092	0.528539	-0.147118	0.288425	Naive B Cells	Neither
Pseudomonas.yamanorum	B.cells.naive	EO	0.0295835	0.748401	-0.0502457	0.718236	Naive B Cells	Neither
Pseudonocardia.autotrophica	B.cells.naive	EO	0.192183	0.0354772	-0.214423	0.119474	Naive B Cells	ORIEN
Pseudonocardia.broussonetiae	B.cells.naive	EO	0.0321859	0.727105	-0.155303	0.262135	Naive B Cells	Neither
Pseudonocardia.sp..HH130629.09	B.cells.naive	EO	0.0428179	0.642397	0.170306	0.218238	Naive B Cells	Neither
Pseudorhodoplanes.sinuspersici	B.cells.naive	EO	-0.0771638	0.402205	-0.00286411	0.983601	Naive B Cells	Neither
Psychromicrobium.lacuslunae	B.cells.naive	EO	-0.0771638	0.402205	-0.104956	0.450062	Naive B Cells	Neither
Pulveribacter.suum	B.cells.naive	EO	0.106282	0.247946	0.197942	0.15135	Naive B Cells	Neither
Pyricularia.pennisetigena	B.cells.naive	EO	0.0830005	0.367448	0.037932	0.785377	Naive B Cells	Neither
Pyxidicoccus.sp..SCPEA002	B.cells.naive	EO	-0.0771638	0.402205	0.0194792	0.888813	Naive B Cells	Neither
Qipengyuania.sp..1NDH13	B.cells.naive	EO	0.0975467	0.289183	0.0613895	0.659228	Naive B Cells	Neither
Reinekea.forsetii	B.cells.naive	EO	0.0870294	0.344569	-0.136175	0.326175	Naive B Cells	Neither
Renibacterium.salmoninarum	B.cells.naive	EO	-0.0771638	0.402205	-0.0308695	0.824634	Naive B Cells	Neither
Rheinheimera.sp..F8	B.cells.naive	EO	-0.0771638	0.402205	-0.00562387	0.967806	Naive B Cells	Neither
Rhodobacter.blasticus	B.cells.naive	EO	-0.0771638	0.402205	-0.0869602	0.531802	Naive B Cells	Neither
Rhodobacter.capsulatus	B.cells.naive	EO	0.0422412	0.646887	0.0249365	0.85795	Naive B Cells	Neither
Rhodobacter.sp..CZR27	B.cells.naive	EO	-0.0771638	0.402205	0.0137659	0.9213	Naive B Cells	Neither
Rhodocytophaga.rosea	B.cells.naive	EO	-0.062387	0.498455	-0.118353	0.394011	Naive B Cells	Neither
Rhodoferax.antarcticus	B.cells.naive	EO	-0.0771638	0.402205	0.0287262	0.836637	Naive B Cells	Neither
Rhodoferax.ferrireducens	B.cells.naive	EO	0.127317	0.165828	-0.0306258	0.825997	Naive B Cells	Neither
Rhodothermus.marinus	B.cells.naive	EO	-0.00176163	0.984765	0.0425568	0.759949	Naive B Cells	Neither
Riemerella.anatipestifer	B.cells.naive	EO	-0.0771638	0.402205	0.0473717	0.73374	Naive B Cells	Neither
Romboutsia.hominis	B.cells.naive	EO	-0.104901	0.254181	-0.0164249	0.906161	Naive B Cells	Neither
Romboutsia.sp..CE17	B.cells.naive	EO	-0.145878	0.111879	-0.0417649	0.764286	Naive B Cells	Neither
Roseateles.depolymerans	B.cells.naive	EO	-0.0771638	0.402205	-0.0312653	0.822422	Naive B Cells	Neither
Roseicitreum.antarcticum	B.cells.naive	EO	0.121507	0.186164	0.205752	0.135541	Naive B Cells	Neither
Roseimaritima.ulvae	B.cells.naive	EO	-0.00951103	0.917884	-0.179043	0.195181	Naive B Cells	Neither
Roseobacter.ponti	B.cells.naive	EO	-0.0771638	0.402205	0.231113	0.0926775	Naive B Cells	Neither
Roseomonas.gilardii	B.cells.naive	EO	-0.134776	0.142199	-0.113653	0.413193	Naive B Cells	Neither
Roseomonas.sp..1318	B.cells.naive	EO	-0.109584	0.233475	-0.100803	0.46829	Naive B Cells	Neither
Roseomonas.sp..546	B.cells.naive	EO	-0.105148	0.253057	-0.109325	0.431318	Naive B Cells	Neither
Rossellomorea.marisflavi	B.cells.naive	EO	-0.0382573	0.67825	-0.0903465	0.515883	Naive B Cells	Neither
Rothia.terrae	B.cells.naive	EO	-0.00534134	0.953829	0.0800773	0.564884	Naive B Cells	Neither
Ruania.alkalisoli	B.cells.naive	EO	-0.00501397	0.956656	-0.12299	0.37561	Naive B Cells	Neither
Rubrobacter.sp..SCSIO.52909	B.cells.naive	EO	0.177454	0.0525032	-0.0566815	0.683932	Naive B Cells	Neither
Rubrobacter.sp..SCSIO.52915	B.cells.naive	EO	-0.125145	0.173228	-0.159991	0.247828	Naive B Cells	Neither
Rubrobacter.xylanophilus	B.cells.naive	EO	-0.0771638	0.402205	-0.0838128	0.54681	Naive B Cells	Neither
Ruminiclostridium.herbifermentans	B.cells.naive	EO	-0.109584	0.233475	0.0644182	0.643522	Naive B Cells	Neither
Ruminococcus.albus	B.cells.naive	EO	0.0868776	0.345415	0.167541	0.225917	Naive B Cells	Neither
Ruminococcus.bicirculans	B.cells.naive	EO	-0.0276759	0.764133	0.0148817	0.914944	Naive B Cells	Neither
Ruminococcus.champanellensis	B.cells.naive	EO	0.0477268	0.604707	0.175277	0.204898	Naive B Cells	Neither
Ruminococcus.sp..JE7A12	B.cells.naive	EO	0.00331192	0.971362	0.0143091	0.918205	Naive B Cells	Neither
Saccharopolyspora.coralli	B.cells.naive	EO	0.0195907	0.831811	-0.0696554	0.616729	Naive B Cells	Neither
Saccharopolyspora.spinosa	B.cells.naive	EO	0.170773	0.0621997	-0.0132198	0.924413	Naive B Cells	Neither
Saccharothrix.sp..6.C	B.cells.naive	EO	-0.109584	0.233475	0.0581205	0.676345	Naive B Cells	Neither
Salinigranum.rubrum	B.cells.naive	EO	0.0400945	0.663714	-0.259304	0.0583012	Naive B Cells	Neither
Sarcina.sp..JB2	B.cells.naive	EO	0.174249	0.0569876	-0.0740868	0.594436	Naive B Cells	Neither
Schaalia.meyeri	B.cells.naive	EO	0.101736	0.268868	0.106492	0.443425	Naive B Cells	Neither
Schaalia.sp..JY.X169	B.cells.naive	EO	0.0684283	0.457712	-0.154347	0.26512	Naive B Cells	Neither
Schaalia.turicensis	B.cells.naive	EO	0.132383	0.149483	0.071524	0.607285	Naive B Cells	Neither
Schnuerera.ultunensis	B.cells.naive	EO	-0.0109349	0.905644	0.128487	0.354479	Naive B Cells	Neither
Sebaldella.termitidis	B.cells.naive	EO	-0.109584	0.233475	-0.0132198	0.924413	Naive B Cells	Neither
Sedimentibacter.sp..zth1	B.cells.naive	EO	0.170343	0.0628715	0.169374	0.220805	Naive B Cells	Neither
Selenomonas.sp..Marseille.Q3039	B.cells.naive	EO	-0.0771638	0.402205	-0.23355	0.0891932	Naive B Cells	Neither
Selenomonas.sp..oral.taxon.136	B.cells.naive	EO	-0.0771638	0.402205	-0.17138	0.215307	Naive B Cells	Neither
Selenomonas.sp..oral.taxon.920	B.cells.naive	EO	0.0451335	0.624496	0.162547	0.240254	Naive B Cells	Neither
Serinicoccus.profundi	B.cells.naive	EO	-0.0771638	0.402205	-0.103916	0.454592	Naive B Cells	Neither
Serpentinicella.alkaliphila	B.cells.naive	EO	0.00716774	0.938068	-0.134404	0.332567	Naive B Cells	Neither
Serpentinomonas.raichei	B.cells.naive	EO	0.0802176	0.383783	0.0689116	0.620505	Naive B Cells	Neither
Serratia.grimesii	B.cells.naive	EO	0.0261253	0.776992	-0.056725	0.683702	Naive B Cells	Neither
Serratia.liquefaciens	B.cells.naive	EO	-0.0771638	0.402205	-0.0628873	0.651442	Naive B Cells	Neither
Serratia.marcescens	B.cells.naive	EO	0.0320674	0.728071	-0.163415	0.237717	Naive B Cells	Neither
Serratia.plymuthica	B.cells.naive	EO	0.112106	0.222825	-0.25779	0.0598385	Naive B Cells	Neither
Shigella.flexneri	B.cells.naive	EO	0.167431	0.0675733	-0.252605	0.0653524	Naive B Cells	Neither
Simiduia.agarivorans	B.cells.naive	EO	-0.0111651	0.903666	-0.140602	0.310544	Naive B Cells	Neither
Simkania.negevensis	B.cells.naive	EO	-0.00618524	0.946544	-0.0740868	0.594436	Naive B Cells	Neither
Simplicispira.suum	B.cells.naive	EO	-0.156282	0.0882766	-0.0101258	0.942069	Naive B Cells	Neither
Singulisphaera.acidiphila	B.cells.naive	EO	-0.0771638	0.402205	-0.00841321	0.951854	Naive B Cells	Neither
Skermanella.sp..TT6	B.cells.naive	EO	0.0334862	0.716541	0.116953	0.39967	Naive B Cells	Neither
Slackia.heliotrinireducens	B.cells.naive	EO	0.0858993	0.350894	0.101352	0.465858	Naive B Cells	Neither
Sodaliphilus.pleomorphus	B.cells.naive	EO	0.051198	0.578662	0.0860851	0.535954	Naive B Cells	Neither
Sodalis.sp..dw_23	B.cells.naive	EO	-0.0771638	0.402205	-0.141206	0.30845	Naive B Cells	Neither
Solimonas.sp..K1W22B.7	B.cells.naive	EO	0.113932	0.21533	-0.168426	0.223441	Naive B Cells	Neither
Solitalea.canadensis	B.cells.naive	EO	0.0451335	0.624496	0.0137188	0.921568	Naive B Cells	Neither
Spartinivicinus.ruber	B.cells.naive	EO	-0.0771638	0.402205	-0.145717	0.29309	Naive B Cells	Neither
Sphingobacterium.lactis	B.cells.naive	EO	0.0451335	0.624496	0.0860851	0.535954	Naive B Cells	Neither
Sphingobacterium.multivorum	B.cells.naive	EO	-0.0771638	0.402205	0.113746	0.412806	Naive B Cells	Neither
Sphingobacterium.sp..dk4302	B.cells.naive	EO	-0.0771638	0.402205	0.0613895	0.659228	Naive B Cells	Neither
Sphingobacterium.sp..ML3W	B.cells.naive	EO	-0.0771638	0.402205	-0.0629406	0.651166	Naive B Cells	Neither
Sphingomonas.daechungensis	B.cells.naive	EO	0.188202	0.0395414	0.132975	0.337777	Naive B Cells	ORIEN
Sphingomonas.ginsengisoli.An.et.al..2013	B.cells.naive	EO	-0.100158	0.276407	-0.0732935	0.598401	Naive B Cells	Neither
Sphingomonas.hengshuiensis	B.cells.naive	EO	-0.0094128	0.918729	-0.0784252	0.572965	Naive B Cells	Neither
Sphingomonas.insulae	B.cells.naive	EO	0.0626488	0.496651	-0.0876442	0.528567	Naive B Cells	Neither
Sphingomonas.lacunae	B.cells.naive	EO	0.147048	0.109002	-0.0304355	0.827061	Naive B Cells	Neither
Sphingomonas.melonis	B.cells.naive	EO	0.00716774	0.938068	0.0141245	0.919257	Naive B Cells	Neither
Sphingomonas.panacis	B.cells.naive	EO	0.143069	0.119028	-0.00710502	0.959334	Naive B Cells	Neither
Sphingomonas.paucimobilis	B.cells.naive	EO	0.0509495	0.580509	-0.0187697	0.892839	Naive B Cells	Neither
Sphingomonas.sanguinis	B.cells.naive	EO	0.0975467	0.289183	-0.0208765	0.880893	Naive B Cells	Neither
Sphingomonas.sanxanigenens	B.cells.naive	EO	-0.0771638	0.402205	-0.0804131	0.563248	Naive B Cells	Neither
Sphingomonas.sp..AP4.R1	B.cells.naive	EO	0.0938477	0.307946	0.0446659	0.748433	Naive B Cells	Neither
Sphingomonas.sp..C33	B.cells.naive	EO	-0.0771638	0.402205	0.111076	0.423933	Naive B Cells	Neither
Sphingomonas.sp..C8.2	B.cells.naive	EO	0.167431	0.0675733	-0.0999732	0.471977	Naive B Cells	Neither
Sphingomonas.sp..CL5.1	B.cells.naive	EO	0.0975467	0.289183	0.149659	0.280084	Naive B Cells	Neither
Sphingomonas.sp..Cra20	B.cells.naive	EO	0.0577213	0.531178	0.0630937	0.650372	Naive B Cells	Neither
Sphingomonas.sp..IC081	B.cells.naive	EO	-0.0771638	0.402205	0.0812313	0.559271	Naive B Cells	Neither
Sphingomonas.sp..LM7	B.cells.naive	EO	0.0800757	0.384628	0.130368	0.347419	Naive B Cells	Neither
Sphingomonas.sp..LMO.1	B.cells.naive	EO	0.0155071	0.866501	-0.0352794	0.800065	Naive B Cells	Neither
Sphingomonas.sp..MK52	B.cells.naive	EO	-0.109584	0.233475	-0.080254	0.564023	Naive B Cells	Neither
Sphingomonas.sp..MM.1	B.cells.naive	EO	0.137202	0.135093	0.0564291	0.685266	Naive B Cells	Neither
Sphingomonas.sp..NIC1	B.cells.naive	EO	0.00299804	0.974075	-0.0556542	0.689367	Naive B Cells	Neither
Sphingomonas.sp..PAMC26645	B.cells.naive	EO	0.0248548	0.787574	-0.0227381	0.870359	Naive B Cells	Neither
Sphingomonas.sp..YZ.8	B.cells.naive	EO	-0.0771638	0.402205	-0.031758	0.81967	Naive B Cells	Neither
Sphingomonas.wittichii	B.cells.naive	EO	-0.0705687	0.443733	-0.145548	0.293657	Naive B Cells	Neither
Sphingorhabdus.lacus	B.cells.naive	EO	-0.0771638	0.402205	0.0155081	0.911378	Naive B Cells	Neither
Sphingorhabdus.sp..SMR4y	B.cells.naive	EO	0.173255	0.0584402	-0.22265	0.105612	Naive B Cells	Neither
Sphingosinicella.microcystinivorans	B.cells.naive	EO	0.112138	0.222693	-0.0880422	0.526689	Naive B Cells	Neither
Sphingosinicella.sp..BN140058	B.cells.naive	EO	0.0247507	0.788443	-0.0339502	0.807452	Naive B Cells	Neither
Spirosoma.aerolatum	B.cells.naive	EO	-0.0771638	0.402205	-0.0300515	0.829211	Naive B Cells	Neither
Spirosoma.rigui	B.cells.naive	EO	0.0152072	0.86906	0.00357729	0.979519	Naive B Cells	Neither
Spirosoma.sp..KUDC1026	B.cells.naive	EO	-0.0220201	0.811321	-0.0369329	0.790901	Naive B Cells	Neither
Sporisorium.graminicola	B.cells.naive	EO	0.0316801	0.731229	0.0696414	0.616799	Naive B Cells	Neither
Sporomusa.termitida	B.cells.naive	EO	-0.0771638	0.402205	0.00978505	0.944015	Naive B Cells	Neither
Sporosarcina.sp..Te.1	B.cells.naive	EO	0.036398	0.693081	0.0644182	0.643522	Naive B Cells	Neither
Sporosarcina.ureae	B.cells.naive	EO	-0.0771638	0.402205	-0.0316849	0.820078	Naive B Cells	Neither
Stackebrandtia.nassauensis	B.cells.naive	EO	-0.0771638	0.402205	0.0313032	0.82221	Naive B Cells	Neither
Staphylococcus.argenteus	B.cells.naive	EO	0.0451335	0.624496	-0.123374	0.37411	Naive B Cells	Neither
Staphylococcus.arlettae	B.cells.naive	EO	0.0251752	0.784902	-0.0925386	0.505708	Naive B Cells	Neither
Staphylococcus.auricularis	B.cells.naive	EO	0.068151	0.459541	-0.0958722	0.490433	Naive B Cells	Neither
Staphylococcus.capitis	B.cells.naive	EO	-0.134776	0.142199	-0.0193029	0.889813	Naive B Cells	Neither
Staphylococcus.cohnii	B.cells.naive	EO	-0.134776	0.142199	-0.0392752	0.777968	Naive B Cells	Neither
Staphylococcus.condimenti	B.cells.naive	EO	0.0858993	0.350894	-0.0974525	0.483277	Naive B Cells	Neither
Staphylococcus.delphini	B.cells.naive	EO	-0.0771638	0.402205	0.136605	0.324637	Naive B Cells	Neither
Staphylococcus.epidermidis	B.cells.naive	EO	0.110193	0.230868	0.105663	0.447002	Naive B Cells	Neither
Staphylococcus.felis	B.cells.naive	EO	0.0451335	0.624496	0.000288033	0.998351	Naive B Cells	Neither
Staphylococcus.haemolyticus	B.cells.naive	EO	0.040729	0.658723	-0.118757	0.392387	Naive B Cells	Neither
Staphylococcus.hominis	B.cells.naive	EO	0.0145683	0.874515	-0.124944	0.368013	Naive B Cells	Neither
Staphylococcus.nepalensis	B.cells.naive	EO	0.162721	0.0757789	-0.100474	0.469748	Naive B Cells	Neither
Staphylococcus.pasteuri	B.cells.naive	EO	0.0175403	0.849193	0.156056	0.259801	Naive B Cells	Neither
Staphylococcus.pettenkoferi	B.cells.naive	EO	-0.0414218	0.65329	0.0860005	0.536357	Naive B Cells	Neither
Staphylococcus.pseudintermedius	B.cells.naive	EO	-0.0771638	0.402205	0.064045	0.645449	Naive B Cells	Neither
Staphylococcus.saprophyticus	B.cells.naive	EO	-0.0771638	0.402205	-0.121598	0.381079	Naive B Cells	Neither
Staphylococcus.simiae	B.cells.naive	EO	0.123753	0.178095	-0.23355	0.0891932	Naive B Cells	Neither
Staphylococcus.warneri	B.cells.naive	EO	-0.0771638	0.402205	-0.0406769	0.770256	Naive B Cells	Neither
Staphylospora.marina	B.cells.naive	EO	0.198689	0.0295936	0.0860851	0.535954	Naive B Cells	ORIEN
Stella.humosa	B.cells.naive	EO	0.00523796	0.954721	-0.0930001	0.503579	Naive B Cells	Neither
Stenotrophomonas.acidaminiphila	B.cells.naive	EO	0.167431	0.0675733	-0.164707	0.233978	Naive B Cells	Neither
Stenotrophomonas.maltophilia	B.cells.naive	EO	0.00267209	0.976893	-0.169263	0.221115	Naive B Cells	Neither
Stenotrophomonas.rhizophila	B.cells.naive	EO	0.036398	0.693081	0.101012	0.467361	Naive B Cells	Neither
Stenotrophomonas.sp..169	B.cells.naive	EO	-0.0771638	0.402205	-0.137567	0.321206	Naive B Cells	Neither
Stenotrophomonas.sp..364	B.cells.naive	EO	0.173255	0.0584402	-0.0132198	0.924413	Naive B Cells	Neither
Stenotrophomonas.sp..ASS1	B.cells.naive	EO	-0.0771638	0.402205	0.132591	0.339186	Naive B Cells	Neither
Stenotrophomonas.sp..ESTM1D_MKCIP4_1	B.cells.naive	EO	-0.109584	0.233475	-0.267775	0.0502762	Naive B Cells	Neither
Stenotrophomonas.sp..G4	B.cells.naive	EO	-0.0704961	0.444203	-0.0132198	0.924413	Naive B Cells	Neither
Stenotrophomonas.sp..LM091	B.cells.naive	EO	0.012969	0.888196	-0.0125072	0.928477	Naive B Cells	Neither
Stenotrophomonas.sp..SAU14A_NAIMI4_5	B.cells.naive	EO	-0.0771638	0.402205	-0.0132198	0.924413	Naive B Cells	Neither
Stenotrophomonas.sp..SXG.1	B.cells.naive	EO	-0.0771638	0.402205	-0.0132198	0.924413	Naive B Cells	Neither
Stenotrophomonas.sp..WZN.1	B.cells.naive	EO	-0.0771638	0.402205	-0.0132198	0.924413	Naive B Cells	Neither
Stenotrophomonas.sp..ZAC14A_NAIMI4_1	B.cells.naive	EO	-0.0178504	0.846559	-0.0132198	0.924413	Naive B Cells	Neither
Stenotrophomonas.sp..ZAC14D2_NAIMI4_6	B.cells.naive	EO	-0.0771638	0.402205	0.0613895	0.659228	Naive B Cells	Neither
Stenotrophomonas.sp..ZAC14D2_NAIMI4_7	B.cells.naive	EO	-0.0771638	0.402205	0.000839384	0.995194	Naive B Cells	Neither
Steroidobacter.denitrificans	B.cells.naive	EO	-0.00706436	0.93896	-0.00113692	0.99349	Naive B Cells	Neither
Streptacidiphilus.bronchialis	B.cells.naive	EO	-0.0340946	0.711616	-0.0181461	0.896379	Naive B Cells	Neither
Streptobacillus.moniliformis	B.cells.naive	EO	0.0451335	0.624496	0.136605	0.324637	Naive B Cells	Neither
Streptococcus.agalactiae	B.cells.naive	EO	-0.0771638	0.402205	-0.00691578	0.960416	Naive B Cells	Neither
Streptococcus.anginosus	B.cells.naive	EO	-0.0845777	0.358383	-0.0293326	0.833238	Naive B Cells	Neither
Streptococcus.australis	B.cells.naive	EO	-0.0771638	0.402205	0.0490617	0.72461	Naive B Cells	Neither
Streptococcus.constellatus	B.cells.naive	EO	0.0771638	0.402205	0.136605	0.324637	Naive B Cells	Neither
Streptococcus.cristatus	B.cells.naive	EO	0.0858993	0.350894	0.0617139	0.657539	Naive B Cells	Neither
Streptococcus.dysgalactiae	B.cells.naive	EO	-0.0635737	0.490305	-0.043564	0.754443	Naive B Cells	Neither
Streptococcus.ferus	B.cells.naive	EO	0.152872	0.0955323	-0.23355	0.0891932	Naive B Cells	Neither
Streptococcus.gordonii	B.cells.naive	EO	0.000362285	0.996867	-0.0684923	0.622638	Naive B Cells	Neither
Streptococcus.gwangjuense	B.cells.naive	EO	0.0684283	0.457712	0.336884	0.0127405	Naive B Cells	TCGA
Streptococcus.ilei	B.cells.naive	EO	-0.0771638	0.402205	0.0151435	0.913453	Naive B Cells	Neither
Streptococcus.lutetiensis	B.cells.naive	EO	-0.0771638	0.402205	-0.145418	0.294094	Naive B Cells	Neither
Streptococcus.mitis	B.cells.naive	EO	0.004326	0.962598	-0.00477618	0.972657	Naive B Cells	Neither
Streptococcus.mutans	B.cells.naive	EO	0.13359	0.145777	-0.00621722	0.964411	Naive B Cells	Neither
Streptococcus.oralis	B.cells.naive	EO	0.151051	0.0995936	-0.0214754	0.877502	Naive B Cells	Neither
Streptococcus.pantholopis	B.cells.naive	EO	-0.0771638	0.402205	-0.0749122	0.590324	Naive B Cells	Neither
Streptococcus.parasanguinis	B.cells.naive	EO	-0.0771638	0.402205	0.0631576	0.650041	Naive B Cells	Neither
Streptococcus.periodonticum	B.cells.naive	EO	-0.0771638	0.402205	-0.066099	0.634872	Naive B Cells	Neither
Streptococcus.pluranimalium	B.cells.naive	EO	0.0858993	0.350894	-0.0568263	0.683167	Naive B Cells	Neither
Streptococcus.pneumoniae	B.cells.naive	EO	-0.109584	0.233475	0.116016	0.403483	Naive B Cells	Neither
Streptococcus.porcinus	B.cells.naive	EO	-0.109612	0.233351	0.215737	0.117172	Naive B Cells	Neither
Streptococcus.pseudoporcinus	B.cells.naive	EO	-0.0771638	0.402205	0.136605	0.324637	Naive B Cells	Neither
Streptococcus.pyogenes	B.cells.naive	EO	0.0498814	0.588479	-0.213404	0.121285	Naive B Cells	Neither
Streptococcus.salivarius	B.cells.naive	EO	7.37181e-05	0.999362	0.0333943	0.810546	Naive B Cells	Neither
Streptococcus.sanguinis	B.cells.naive	EO	-0.122212	0.183603	0.0194797	0.88881	Naive B Cells	Neither
Streptococcus.sobrinus	B.cells.naive	EO	-0.0340946	0.711616	0.0860851	0.535954	Naive B Cells	Neither
Streptococcus.sp..116.D4	B.cells.naive	EO	-0.109584	0.233475	-0.14488	0.295902	Naive B Cells	Neither
Streptococcus.sp..1643	B.cells.naive	EO	-0.0771638	0.402205	0.189484	0.169969	Naive B Cells	Neither
Streptococcus.sp..A12	B.cells.naive	EO	-0.0771638	0.402205	0.0106572	0.939034	Naive B Cells	Neither
Streptococcus.sp..FDAARGOS_522	B.cells.naive	EO	-0.00706436	0.93896	0.136605	0.324637	Naive B Cells	Neither
Streptococcus.sp..HSISM1	B.cells.naive	EO	-0.0771638	0.402205	0.0914857	0.510582	Naive B Cells	Neither
Streptococcus.sp..LPB0220	B.cells.naive	EO	-0.0771638	0.402205	0.166117	0.229944	Naive B Cells	Neither
Streptococcus.sp..oral.taxon.061	B.cells.naive	EO	-0.0771638	0.402205	0.0310379	0.823693	Naive B Cells	Neither
Streptococcus.sp..oral.taxon.431	B.cells.naive	EO	-0.0398705	0.66548	0.230121	0.0941276	Naive B Cells	Neither
Streptococcus.suis	B.cells.naive	EO	-0.0771638	0.402205	-0.117289	0.398308	Naive B Cells	Neither
Streptococcus.thermophilus	B.cells.naive	EO	0.0509009	0.580871	-0.142863	0.302749	Naive B Cells	Neither
Streptococcus.troglodytae	B.cells.naive	EO	-0.0771638	0.402205	-0.180671	0.191085	Naive B Cells	Neither
Streptomonospora.sp..M2	B.cells.naive	EO	0.147048	0.109002	-0.0132198	0.924413	Naive B Cells	Neither
Streptomyces.actuosus	B.cells.naive	EO	-0.0771638	0.402205	0.0613895	0.659228	Naive B Cells	Neither
Streptomyces.alboflavus	B.cells.naive	EO	0.143458	0.118017	-0.0880422	0.526689	Naive B Cells	Neither
Streptomyces.albulus	B.cells.naive	EO	-0.109584	0.233475	-0.173219	0.210351	Naive B Cells	Neither
Streptomyces.albus	B.cells.naive	EO	0.116298	0.205893	-0.0880422	0.526689	Naive B Cells	Neither
Streptomyces.ambofaciens	B.cells.naive	EO	-0.134776	0.142199	-0.00402904	0.976933	Naive B Cells	Neither
Streptomyces.atratus	B.cells.naive	EO	-0.0771638	0.402205	-0.0880422	0.526689	Naive B Cells	Neither
Streptomyces.aureoverticillatus	B.cells.naive	EO	0.0858993	0.350894	-0.173219	0.210351	Naive B Cells	Neither
Streptomyces.cacaoi	B.cells.naive	EO	0.000913197	0.992102	0.0613895	0.659228	Naive B Cells	Neither
Streptomyces.capitiformicae	B.cells.naive	EO	-0.0771638	0.402205	0.0613895	0.659228	Naive B Cells	Neither
Streptomyces.cattleya	B.cells.naive	EO	-0.102377	0.265847	0.00509952	0.970806	Naive B Cells	Neither
Streptomyces.chartreusis	B.cells.naive	EO	0.0630181	0.494112	-0.0120032	0.931352	Naive B Cells	Neither
Streptomyces.clavuligerus	B.cells.naive	EO	0.0558946	0.544276	-0.173219	0.210351	Naive B Cells	Neither
Streptomyces.davaonensis	B.cells.naive	EO	-0.036614	0.691351	-0.0132198	0.924413	Naive B Cells	Neither
Streptomyces.gilvosporeus	B.cells.naive	EO	-0.0771638	0.402205	-0.111974	0.420172	Naive B Cells	Neither
Streptomyces.griseochromogenes	B.cells.naive	EO	-0.109584	0.233475	-0.0132198	0.924413	Naive B Cells	Neither
Streptomyces.harbinensis	B.cells.naive	EO	0.143458	0.118017	-0.0806101	0.562289	Naive B Cells	Neither
Streptomyces.hygroscopicus	B.cells.naive	EO	0.20369	0.0256541	0.0528812	0.704117	Naive B Cells	ORIEN
Streptomyces.lavendulae	B.cells.naive	EO	-0.0771638	0.402205	-0.0132198	0.924413	Naive B Cells	Neither
Streptomyces.leeuwenhoekii	B.cells.naive	EO	-0.109584	0.233475	-0.0740868	0.594436	Naive B Cells	Neither
Streptomyces.liangshanensis	B.cells.naive	EO	0.117004	0.203134	-0.0132198	0.924413	Naive B Cells	Neither
Streptomyces.lincolnensis	B.cells.naive	EO	0.147048	0.109002	-0.020481	0.883134	Naive B Cells	Neither
Streptomyces.nigra	B.cells.naive	EO	0.00299804	0.974075	-0.0740868	0.594436	Naive B Cells	Neither
Streptomyces.noursei	B.cells.naive	EO	0.10337	0.261214	-0.23355	0.0891932	Naive B Cells	Neither
Streptomyces.pluripotens	B.cells.naive	EO	-0.0947305	0.303397	-0.0620884	0.65559	Naive B Cells	Neither
Streptomyces.qinzhouensis	B.cells.naive	EO	-0.0378201	0.681726	-0.0378216	0.785988	Naive B Cells	Neither
Streptomyces.roseochromogenus	B.cells.naive	EO	-0.000625895	0.994587	-0.0508667	0.7149	Naive B Cells	Neither
Streptomyces.sp..3214.6	B.cells.naive	EO	-0.0303595	0.74203	-0.0370434	0.79029	Naive B Cells	Neither
Streptomyces.sp..ADI95.16	B.cells.naive	EO	-0.109584	0.233475	-0.0987824	0.477298	Naive B Cells	Neither
Streptomyces.sp..BHT.5.2	B.cells.naive	EO	0.192564	0.0351075	-0.171937	0.213796	Naive B Cells	ORIEN
Streptomyces.sp..C8S0	B.cells.naive	EO	0.116841	0.203766	-0.23355	0.0891932	Naive B Cells	Neither
Streptomyces.sp..CNQ.509	B.cells.naive	EO	0.0230246	0.802885	-0.23355	0.0891932	Naive B Cells	Neither
Streptomyces.sp..fd1.xmd	B.cells.naive	EO	-0.0771638	0.402205	-0.173219	0.210351	Naive B Cells	Neither
Streptomyces.sp..HF10	B.cells.naive	EO	0.0393099	0.669907	-0.173219	0.210351	Naive B Cells	Neither
Streptomyces.sp..INR7	B.cells.naive	EO	0.106282	0.247946	-0.179043	0.195181	Naive B Cells	Neither
Streptomyces.sp..M2	B.cells.naive	EO	0.0966611	0.293604	0.110781	0.425173	Naive B Cells	Neither
Streptomyces.sp..MBT27	B.cells.naive	EO	0.0626046	0.496956	-0.23355	0.0891932	Naive B Cells	Neither
Streptomyces.sp..NA04227	B.cells.naive	EO	-0.00951103	0.917884	0.076766	0.581134	Naive B Cells	Neither
Streptomyces.sp..NEAU.sy36	B.cells.naive	EO	-0.0455947	0.620957	0.0613895	0.659228	Naive B Cells	Neither
Streptomyces.sp..NHF165	B.cells.naive	EO	0.00932415	0.919492	-0.267775	0.0502762	Naive B Cells	Neither
Streptomyces.sp..SAT1	B.cells.naive	EO	0.203832	0.0255497	-0.247805	0.0708136	Naive B Cells	ORIEN
Streptomyces.sp..SCSIO.3032	B.cells.naive	EO	0.173731	0.0577396	-0.057225	0.681062	Naive B Cells	Neither
Streptomyces.sp..SM18	B.cells.naive	EO	0.0858993	0.350894	-0.173219	0.210351	Naive B Cells	Neither
Streptomyces.sp..SN.593	B.cells.naive	EO	0.0756386	0.411598	-0.0810376	0.560211	Naive B Cells	Neither
Streptomyces.sp..So13.3	B.cells.naive	EO	-0.0386989	0.674745	0.0613895	0.659228	Naive B Cells	Neither
Streptomyces.sp..TN58	B.cells.naive	EO	0.106282	0.247946	-0.0132198	0.924413	Naive B Cells	Neither
Streptomyces.sp..Tu.2975	B.cells.naive	EO	0.217031	0.0172647	0.128943	0.35276	Naive B Cells	ORIEN
Streptomyces.sp..Tue.6075	B.cells.naive	EO	-0.109584	0.233475	-0.0132198	0.924413	Naive B Cells	Neither
Streptomyces.sp..V17.9	B.cells.naive	EO	0.0305743	0.740269	-0.145418	0.294094	Naive B Cells	Neither
Streptomyces.sp..WAC.01438	B.cells.naive	EO	-0.0771638	0.402205	-0.271652	0.0469165	Naive B Cells	TCGA
Streptomyces.sp..YIM.121038	B.cells.naive	EO	0.120841	0.188604	-0.0476749	0.732099	Naive B Cells	Neither
Streptomyces.sp..YPW6	B.cells.naive	EO	-0.0801192	0.384368	-0.0132198	0.924413	Naive B Cells	Neither
Streptomyces.sp..Z022	B.cells.naive	EO	0.0247507	0.788443	-0.179043	0.195181	Naive B Cells	Neither
Streptomyces.spectabilis	B.cells.naive	EO	0.00523796	0.954721	-0.173219	0.210351	Naive B Cells	Neither
Streptomyces.vietnamensis	B.cells.naive	EO	0.052187	0.571338	0.0613895	0.659228	Naive B Cells	Neither
Streptomyces.vinaceus	B.cells.naive	EO	-0.0771638	0.402205	-0.0807454	0.561631	Naive B Cells	Neither
Streptomyces.xinghaiensis	B.cells.naive	EO	0.116424	0.205397	-0.0408047	0.769554	Naive B Cells	Neither
Streptomyces.yatensis	B.cells.naive	EO	-0.0771638	0.402205	-0.173219	0.210351	Naive B Cells	Neither
Streptosporangium.roseum	B.cells.naive	EO	-0.109584	0.233475	-0.0928428	0.504304	Naive B Cells	Neither
Succinivibrio.dextrinosolvens	B.cells.naive	EO	-0.0771638	0.402205	-0.0406127	0.770609	Naive B Cells	Neither
Sulfitobacter.sp..THAF37	B.cells.naive	EO	0.167431	0.0675733	-0.0132198	0.924413	Naive B Cells	Neither
Sulfuricurvum.kujiense	B.cells.naive	EO	0.0451335	0.624496	0.101352	0.465858	Naive B Cells	Neither
Sulfurihydrogenibium.azorense	B.cells.naive	EO	-0.0771638	0.402205	0.0842742	0.544598	Naive B Cells	Neither
Sulfurihydrogenibium.sp..YO3AOP1	B.cells.naive	EO	0.200903	0.0277902	0.0396594	0.775852	Naive B Cells	ORIEN
Sutterella.megalosphaeroides	B.cells.naive	EO	0.0109504	0.90551	-0.0992153	0.47536	Naive B Cells	Neither
Sutterella.wadsworthensis	B.cells.naive	EO	-0.0454309	0.622214	0.065237	0.639302	Naive B Cells	Neither
Symbiobacterium.thermophilum	B.cells.naive	EO	0.082466	0.370551	-0.0462449	0.739847	Naive B Cells	Neither
Symmachiella.dynata	B.cells.naive	EO	-0.134776	0.142199	0.0381247	0.784313	Naive B Cells	Neither
Synechococcus.sp..CC9902	B.cells.naive	EO	-0.0689107	0.45454	0.147824	0.286091	Naive B Cells	Neither
Syntrophobacter.fumaroxidans	B.cells.naive	EO	-0.0771638	0.402205	-0.102161	0.462288	Naive B Cells	Neither
Syntrophotalea.carbinolica	B.cells.naive	EO	-0.0771638	0.402205	-0.23355	0.0891932	Naive B Cells	Neither
Tabrizicola.piscis	B.cells.naive	EO	0.103526	0.260492	-0.108197	0.436118	Naive B Cells	Neither
Tannerella.sp..oral.taxon.HOT.286	B.cells.naive	EO	0.139126	0.12965	-0.0897302	0.518762	Naive B Cells	Neither
Tardibacter.chloracetimidivorans	B.cells.naive	EO	0.0858993	0.350894	0.18275	0.185942	Naive B Cells	Neither
Tenacibaculum.jejuense	B.cells.naive	EO	0.0567809	0.537901	-0.0807454	0.561631	Naive B Cells	Neither
Tenacibaculum.mesophilum	B.cells.naive	EO	-0.109584	0.233475	-0.0132198	0.924413	Naive B Cells	Neither
Tepidanaerobacter.acetatoxydans	B.cells.naive	EO	0.0832062	0.366258	-0.284887	0.0367995	Naive B Cells	TCGA
Tepidiforma.bonchosmolovskayae	B.cells.naive	EO	-0.0771638	0.402205	0.106795	0.442121	Naive B Cells	Neither
Terricaulis.silvestris	B.cells.naive	EO	-0.0500113	0.587507	-0.00633413	0.963743	Naive B Cells	Neither
Tessaracoccus.flavescens	B.cells.naive	EO	-0.0771638	0.402205	-0.0246333	0.859659	Naive B Cells	Neither
Thalassotalea.sp..HSM.43	B.cells.naive	EO	-0.134776	0.142199	-0.136175	0.326175	Naive B Cells	Neither
Thauera.chlorobenzoica	B.cells.naive	EO	-0.0771638	0.402205	0.0613895	0.659228	Naive B Cells	Neither
Theileria.annulata	B.cells.naive	EO	0.0291536	0.751937	0.169374	0.220805	Naive B Cells	Neither
Theileria.parva	B.cells.naive	EO	0.0864791	0.34764	0.172724	0.211676	Naive B Cells	Neither
Thermaerobacter.sp..FW80	B.cells.naive	EO	0.13586	0.138991	-0.105306	0.448547	Naive B Cells	Neither
Thermoactinomyces.vulgaris	B.cells.naive	EO	0.0401786	0.663052	0.0315608	0.820771	Naive B Cells	Neither
Thermoanaerobacterium.sp..RBIITD	B.cells.naive	EO	-0.0771638	0.402205	-0.142	0.30571	Naive B Cells	Neither
Thermoanaerobacterium.thermosaccharolyticum	B.cells.naive	EO	0.0858993	0.350894	-0.012203	0.930212	Naive B Cells	Neither
Thermoleptolyngbya.sp..PKUAC.SCTB121	B.cells.naive	EO	-0.0771638	0.402205	0.0406545	0.770379	Naive B Cells	Neither
Thermothielavioides.terrestris	B.cells.naive	EO	-0.0766525	0.40534	0.196546	0.154315	Naive B Cells	Neither
Thermus.aquaticus	B.cells.naive	EO	-0.143915	0.116837	0.0901622	0.516743	Naive B Cells	Neither
Thermus.thermophilus	B.cells.naive	EO	-0.00550429	0.952422	0.04997	0.719718	Naive B Cells	Neither
Thioalkalivibrio.sulfidiphilus	B.cells.naive	EO	-0.033468	0.716688	-0.296347	0.0295645	Naive B Cells	TCGA
Thiomonas.sp..X19	B.cells.naive	EO	-0.00249413	0.978431	-0.0289205	0.835547	Naive B Cells	Neither
Thiospirochaeta.perfilievii	B.cells.naive	EO	0.10337	0.261214	-0.180671	0.191085	Naive B Cells	Neither
Tissierella.sp..JN.28	B.cells.naive	EO	0.138697	0.130851	0.110631	0.425803	Naive B Cells	Neither
Tistrella.mobilis	B.cells.naive	EO	-0.0771638	0.402205	-0.074961	0.590081	Naive B Cells	Neither
Tolumonas.auensis	B.cells.naive	EO	-0.0771638	0.402205	0.131807	0.342077	Naive B Cells	Neither
Torulaspora.globosa	B.cells.naive	EO	-0.0751645	0.414544	0.022033	0.874347	Naive B Cells	Neither
Treponema.brennaborense	B.cells.naive	EO	-0.0771638	0.402205	0.103611	0.455921	Naive B Cells	Neither
Treponema.denticola	B.cells.naive	EO	-0.116228	0.206166	0.0838718	0.546527	Naive B Cells	Neither
Treponema.medium	B.cells.naive	EO	-0.0610275	0.50788	0.136605	0.324637	Naive B Cells	Neither
Treponema.parvum	B.cells.naive	EO	0.0451335	0.624496	-0.0744362	0.592694	Naive B Cells	Neither
Treponema.pedis	B.cells.naive	EO	-0.109584	0.233475	0.133167	0.337073	Naive B Cells	Neither
Treponema.phagedenis	B.cells.naive	EO	-0.0220201	0.811321	0.163044	0.2388	Naive B Cells	Neither
Treponema.ruminis	B.cells.naive	EO	-0.0771638	0.402205	-0.0132198	0.924413	Naive B Cells	Neither
Treponema.socranskii	B.cells.naive	EO	0.00841615	0.927309	0.182188	0.187321	Naive B Cells	Neither
Treponema.sp..Marseille.Q4132	B.cells.naive	EO	-0.0246464	0.789313	0.136605	0.324637	Naive B Cells	Neither
Treponema.sp..OMZ.806	B.cells.naive	EO	-0.049757	0.589411	-0.23355	0.0891932	Naive B Cells	Neither
Tropheryma.whipplei	B.cells.naive	EO	0.106282	0.247946	0.0860851	0.535954	Naive B Cells	Neither
Truepera.radiovictrix	B.cells.naive	EO	-0.109584	0.233475	-0.0989299	0.476637	Naive B Cells	Neither
Tsukamurella.tyrosinosolvens	B.cells.naive	EO	0.106282	0.247946	-0.108311	0.435631	Naive B Cells	Neither
Tsuneonella.amylolytica	B.cells.naive	EO	-0.0771638	0.402205	-0.237628	0.0835911	Naive B Cells	Neither
Tsuneonella.dongtanensis	B.cells.naive	EO	0.147048	0.109002	0.0330717	0.812343	Naive B Cells	Neither
Tuwongella.immobilis	B.cells.naive	EO	-0.0414218	0.65329	0.169374	0.220805	Naive B Cells	Neither
Urbifossiella.limnaea	B.cells.naive	EO	0.0051945	0.955097	-0.0619243	0.656444	Naive B Cells	Neither
Usitatibacter.rugosus	B.cells.naive	EO	-0.156282	0.0882766	-0.152272	0.271678	Naive B Cells	Neither
Variibacter.gotjawalensis	B.cells.naive	EO	-0.0771638	0.402205	-0.0315751	0.820691	Naive B Cells	Neither
Veillonella.dispar	B.cells.naive	EO	0.00716774	0.938068	-0.144114	0.298491	Naive B Cells	Neither
Veillonella.rodentium	B.cells.naive	EO	-0.0382573	0.67825	-0.0933395	0.502016	Naive B Cells	Neither
Vibrio.alginolyticus	B.cells.naive	EO	0.0451335	0.624496	-0.0482936	0.728755	Naive B Cells	Neither
Vibrio.astriarenae	B.cells.naive	EO	0.167431	0.0675733	0.136605	0.324637	Naive B Cells	Neither
Vibrio.cholerae	B.cells.naive	EO	0.0446796	0.627989	-0.178204	0.197318	Naive B Cells	Neither
Vibrio.taketomensis	B.cells.naive	EO	0.000913197	0.992102	-0.0406127	0.770609	Naive B Cells	Neither
Vibrio.tritonius	B.cells.naive	EO	0.0509495	0.580509	0.0860851	0.535954	Naive B Cells	Neither
Virgibacillus.sp..MSP4.1	B.cells.naive	EO	-0.109584	0.233475	-0.0925386	0.505708	Naive B Cells	Neither
Vitreoscilla.filiformis	B.cells.naive	EO	-0.0771638	0.402205	-0.0588954	0.672272	Naive B Cells	Neither
Vitreoscilla.sp..C1	B.cells.naive	EO	0.0218388	0.812846	-0.0974513	0.483282	Naive B Cells	Neither
Waddlia.chondrophila	B.cells.naive	EO	-0.046423	0.614622	-0.0132198	0.924413	Naive B Cells	Neither
Weissella.cryptocerci	B.cells.naive	EO	0.109687	0.233031	-0.00174328	0.990018	Naive B Cells	Neither
Weissella.diestrammenae	B.cells.naive	EO	-0.00285043	0.975351	-0.0132198	0.924413	Naive B Cells	Neither
Weissella.hellenica	B.cells.naive	EO	-0.0771638	0.402205	0.0043205	0.975265	Naive B Cells	Neither
Weissella.paramesenteroides	B.cells.naive	EO	-0.0771638	0.402205	-0.0132198	0.924413	Naive B Cells	Neither
Weizmannia.coagulans	B.cells.naive	EO	-0.0127147	0.890374	0.128988	0.352589	Naive B Cells	Neither
X.Candida..glabrata	B.cells.naive	EO	-0.0272361	0.767773	0.128927	0.352821	Naive B Cells	Neither
X.Ochrobactrum..quorumnocens	B.cells.naive	EO	0.0100023	0.913658	0.0405714	0.770836	Naive B Cells	Neither
X.Ruminococcus..gnavus	B.cells.naive	EO	0.0399292	0.665017	0.102956	0.458791	Naive B Cells	Neither
Yarrowia.lipolytica	B.cells.naive	EO	0.0431214	0.640038	-0.0143862	0.917766	Naive B Cells	Neither
Yersinia.enterocolitica	B.cells.naive	EO	-0.0771638	0.402205	-0.110547	0.426156	Naive B Cells	Neither
Yersinia.entomophaga	B.cells.naive	EO	-0.0771638	0.402205	-0.173219	0.210351	Naive B Cells	Neither
Yersinia.pestis	B.cells.naive	EO	-0.0398395	0.665724	-0.213211	0.12163	Naive B Cells	Neither
Yersinia.rohdei	B.cells.naive	EO	-0.0867407	0.346178	-0.0132198	0.924413	Naive B Cells	Neither
Yimella.sp..cx.51	B.cells.naive	EO	-0.137068	0.135479	0.0118998	0.931942	Naive B Cells	Neither
Zobellia.galactanivorans	B.cells.naive	EO	0.0858993	0.350894	-0.198297	0.150604	Naive B Cells	Neither
Zygotorulaspora.mrakii	B.cells.naive	EO	0.0108115	0.906704	0.0785664	0.572273	Naive B Cells	Neither
Zymoseptoria.tritici	B.cells.naive	EO	0.00110187	0.99047	0.364339	0.0067594	Naive B Cells	TCGA
Abiotrophia.defectiva	B.cells.naive	LO	-0.0112572	0.837839	-0.0339753	0.555774	Naive B Cells	Neither
Abyssicoccus.albus	B.cells.naive	LO	0.0360137	0.512513	0.0680709	0.237453	Naive B Cells	Neither
Acetivibrio.clariflavus	B.cells.naive	LO	-0.050375	0.359467	-0.0220991	0.701621	Naive B Cells	Neither
Acetivibrio.thermocellus	B.cells.naive	LO	-0.0780967	0.155042	0.0100435	0.86178	Naive B Cells	Neither
Acetomicrobium.mobile	B.cells.naive	LO	-0.0752089	0.170932	0.00315953	0.956321	Naive B Cells	Neither
Acholeplasma.axanthum	B.cells.naive	LO	-0.0512083	0.351563	-0.00559477	0.922738	Naive B Cells	Neither
Achromobacter.deleyi	B.cells.naive	LO	0.0180491	0.742795	-0.0953784	0.0974873	Naive B Cells	Neither
Achromobacter.denitrificans	B.cells.naive	LO	0.0616546	0.261893	-0.0124885	0.828601	Naive B Cells	Neither
Achromobacter.insolitus	B.cells.naive	LO	0.00579774	0.916057	-0.0806542	0.161388	Naive B Cells	Neither
Achromobacter.sp..AONIH1	B.cells.naive	LO	0.0130567	0.812365	0.0185616	0.747611	Naive B Cells	Neither
Achromobacter.xylosoxidans	B.cells.naive	LO	0.0950123	0.0834144	-0.0213459	0.711329	Naive B Cells	Neither
Acidimicrobium.ferrooxidans	B.cells.naive	LO	0.00573635	0.916943	-0.0616349	0.284865	Naive B Cells	Neither
Acidipropionibacterium.acidipropionici	B.cells.naive	LO	0.0866094	0.114682	0.0102446	0.859042	Naive B Cells	Neither
Acidipropionibacterium.jensenii	B.cells.naive	LO	0.0220972	0.687854	-0.0024168	0.966582	Naive B Cells	Neither
Acinetobacter.baumannii	B.cells.naive	LO	0.0154566	0.7787	-0.0893449	0.120688	Naive B Cells	Neither
Acinetobacter.calcoaceticus	B.cells.naive	LO	-0.127788	0.0196632	-0.00292924	0.959502	Naive B Cells	ORIEN
Acinetobacter.guillouiae	B.cells.naive	LO	-0.0922505	0.0928271	-0.0682093	0.236498	Naive B Cells	Neither
Acinetobacter.haemolyticus	B.cells.naive	LO	-0.0406393	0.459838	-0.0376649	0.513659	Naive B Cells	Neither
Acinetobacter.johnsonii	B.cells.naive	LO	0.120049	0.0284966	-0.0680612	0.237521	Naive B Cells	ORIEN
Acinetobacter.junii	B.cells.naive	LO	0.0411389	0.454334	-0.0456854	0.428146	Naive B Cells	Neither
Acinetobacter.lwoffii	B.cells.naive	LO	0.044866	0.414466	-0.0836186	0.146483	Naive B Cells	Neither
Acinetobacter.nosocomialis	B.cells.naive	LO	-0.0588862	0.283962	0.0148581	0.796732	Naive B Cells	Neither
Acinetobacter.pittii	B.cells.naive	LO	-0.0752089	0.170932	0.0341679	0.553535	Naive B Cells	Neither
Acinetobacter.radioresistens	B.cells.naive	LO	0.0483352	0.379276	-0.11693	0.0419558	Naive B Cells	TCGA
Acinetobacter.schindleri	B.cells.naive	LO	-0.0238771	0.664187	-0.0817968	0.155514	Naive B Cells	Neither
Acinetobacter.seifertii	B.cells.naive	LO	-0.0752089	0.170932	-0.029584	0.607987	Naive B Cells	Neither
Acinetobacter.septicus	B.cells.naive	LO	0.0126718	0.817798	0.0125227	0.828139	Naive B Cells	Neither
Acinetobacter.sp..10FS3.1	B.cells.naive	LO	0.0856855	0.118617	-0.0499077	0.386662	Naive B Cells	Neither
Acinetobacter.sp..ACNIH2	B.cells.naive	LO	-0.0531008	0.334025	-0.0190319	0.741441	Naive B Cells	Neither
Acinetobacter.sp..Colony158	B.cells.naive	LO	0.0126718	0.817798	0.0537194	0.35139	Naive B Cells	Neither
Acinetobacter.sp..LoGeW2.3	B.cells.naive	LO	-0.0505826	0.357487	-0.0406548	0.480785	Naive B Cells	Neither
Acinetobacter.sp..Marseille.Q1620	B.cells.naive	LO	-0.0531008	0.334025	-0.0521025	0.366097	Naive B Cells	Neither
Acinetobacter.sp..MYb10	B.cells.naive	LO	-0.0319197	0.56162	-0.0964494	0.0937668	Naive B Cells	Neither
Acinetobacter.sp..SWBY1	B.cells.naive	LO	-0.0531008	0.334025	0.0394474	0.493921	Naive B Cells	Neither
Acinetobacter.sp..TTH0.4	B.cells.naive	LO	0.0856855	0.118617	-0.0342364	0.552739	Naive B Cells	Neither
Acinetobacter.sp..WCHA55	B.cells.naive	LO	0.0319812	0.560866	-0.0111021	0.847382	Naive B Cells	Neither
Acinetobacter.sp..WCHAc010034	B.cells.naive	LO	-0.000750997	0.989107	0.0393913	0.494536	Naive B Cells	Neither
Acinetobacter.ursingii	B.cells.naive	LO	0.0126718	0.817798	-0.0296008	0.607783	Naive B Cells	Neither
Acinetobacter.venetianus	B.cells.naive	LO	-0.0531008	0.334025	0.012257	0.83173	Naive B Cells	Neither
Acinetobacter.wanghuae	B.cells.naive	LO	-0.0531008	0.334025	0.000540554	0.992524	Naive B Cells	Neither
Acinetobacter.wuhouensis	B.cells.naive	LO	-0.0164898	0.76433	0.0221225	0.70132	Naive B Cells	Neither
Actinobacillus.delphinicola	B.cells.naive	LO	-0.0531008	0.334025	-0.00716758	0.901116	Naive B Cells	Neither
Actinobacillus.porcitonsillarum	B.cells.naive	LO	-0.0188689	0.731552	0.0327442	0.57019	Naive B Cells	Neither
Actinomadura.sp..WMMA1423	B.cells.naive	LO	0.0334834	0.542599	-0.0725147	0.20814	Naive B Cells	Neither
Actinomadura.verrucosospora	B.cells.naive	LO	-0.0318579	0.562378	0.0370076	0.521039	Naive B Cells	Neither
Actinomyces.howellii	B.cells.naive	LO	-0.0531008	0.334025	0.0311174	0.589508	Naive B Cells	Neither
Actinomyces.procaprae	B.cells.naive	LO	-0.0449414	0.413681	-0.0483895	0.401289	Naive B Cells	Neither
Actinomyces.slackii	B.cells.naive	LO	-0.0752089	0.170932	-0.0709857	0.217916	Naive B Cells	Neither
Actinomyces.sp..HMT.175	B.cells.naive	LO	-0.0247011	0.653341	-0.0600623	0.297357	Naive B Cells	Neither
Actinomyces.sp..oral.taxon.169	B.cells.naive	LO	-0.00858406	0.875987	-0.0493907	0.391606	Naive B Cells	Neither
Actinomyces.sp..oral.taxon.171	B.cells.naive	LO	-0.0531008	0.334025	0.00977877	0.865389	Naive B Cells	Neither
Actinomyces.trachealis	B.cells.naive	LO	-0.00362051	0.947521	-0.00110536	0.984712	Naive B Cells	Neither
Actinomyces.viscosus	B.cells.naive	LO	0.0647827	0.238411	-0.130794	0.0227801	Naive B Cells	TCGA
Actinomyces.weissii	B.cells.naive	LO	0.0460273	0.402477	-0.00510585	0.929471	Naive B Cells	Neither
Actinoplanes.derwentensis	B.cells.naive	LO	0.0607462	0.269	-0.0539543	0.349285	Naive B Cells	Neither
Actinoplanes.ianthinogenes	B.cells.naive	LO	0.076534	0.163497	-0.0487151	0.398125	Naive B Cells	Neither
Actinoplanes.sp..N902.109	B.cells.naive	LO	0.120931	0.0273424	-0.0293708	0.610576	Naive B Cells	ORIEN
Actinopolymorpha.singaporensis	B.cells.naive	LO	-0.0319197	0.56162	-0.0413648	0.473149	Naive B Cells	Neither
Adhaeribacter.swui	B.cells.naive	LO	0.022942	0.676581	0.00488148	0.932563	Naive B Cells	Neither
Aeoliella.mucimassa	B.cells.naive	LO	-0.0117496	0.830851	-0.0532497	0.355624	Naive B Cells	Neither
Aeribacillus.pallidus	B.cells.naive	LO	0.0543077	0.32314	-0.15347	0.00744454	Naive B Cells	TCGA
Aeromonas.caviae	B.cells.naive	LO	-0.00033999	0.995068	-0.0235321	0.683285	Naive B Cells	Neither
Aeromonas.encheleia	B.cells.naive	LO	0.0672717	0.220815	-0.0132778	0.817951	Naive B Cells	Neither
Aeromonas.jandaei	B.cells.naive	LO	-0.0531008	0.334025	-0.127162	0.0268737	Naive B Cells	TCGA
Aeromonas.sp..CA23	B.cells.naive	LO	0.00714212	0.896691	-0.0520562	0.366523	Naive B Cells	Neither
Aerosticca.soli	B.cells.naive	LO	-0.0531008	0.334025	-0.000314027	0.995657	Naive B Cells	Neither
Afipia.carboxidovorans	B.cells.naive	LO	0.0923231	0.0925695	-0.0372831	0.517939	Naive B Cells	Neither
Afipia.sp..GAS231	B.cells.naive	LO	0.0118818	0.828976	-0.111931	0.0516012	Naive B Cells	Neither
Agarilytica.rhodophyticola	B.cells.naive	LO	0.0856855	0.118617	0.00274768	0.96201	Naive B Cells	Neither
Aggregatibacter.segnis	B.cells.naive	LO	-0.0365893	0.505792	0.0293266	0.611114	Naive B Cells	Neither
Aggregatibacter.sp..2125159857	B.cells.naive	LO	-0.0752089	0.170932	0.0164747	0.775179	Naive B Cells	Neither
Agreia.sp..COWG	B.cells.naive	LO	0.0503614	0.359596	-0.0358895	0.533716	Naive B Cells	Neither
Agrobacterium.larrymoorei	B.cells.naive	LO	-0.0922505	0.0928271	0.00574027	0.920735	Naive B Cells	Neither
Agrobacterium.sp..RAC06	B.cells.naive	LO	0.0500838	0.362254	-0.0106112	0.854053	Naive B Cells	Neither
Agrobacterium.vitis	B.cells.naive	LO	-0.00970125	0.860004	0.0940516	0.102258	Naive B Cells	Neither
Agrococcus.jejuensis	B.cells.naive	LO	0.0119577	0.827901	-0.0722599	0.209747	Naive B Cells	Neither
Agromyces.flavus	B.cells.naive	LO	0.0289641	0.598424	0.00211862	0.970703	Naive B Cells	Neither
Ahniella.affigens	B.cells.naive	LO	-0.0531008	0.334025	-0.0654014	0.256398	Naive B Cells	Neither
Akkermansia.glycaniphila	B.cells.naive	LO	0.0247584	0.652589	0.0169626	0.768706	Naive B Cells	Neither
Akkermansia.muciniphila	B.cells.naive	LO	-0.0901991	0.100354	0.00550022	0.924039	Naive B Cells	Neither
Alcaligenes.faecalis	B.cells.naive	LO	-0.0119911	0.827427	-0.00369775	0.94889	Naive B Cells	Neither
Aliarcobacter.cryaerophilus	B.cells.naive	LO	-0.0531008	0.334025	-0.0974542	0.0903801	Naive B Cells	Neither
Aliarcobacter.lanthieri	B.cells.naive	LO	0.0595635	0.27845	-0.134471	0.0191965	Naive B Cells	TCGA
Alicyclobacillus.acidocaldarius	B.cells.naive	LO	-0.0425869	0.438596	0.0654915	0.255742	Naive B Cells	Neither
Alicyclobacillus.sp..TC	B.cells.naive	LO	-0.0531008	0.334025	0.0493436	0.392058	Naive B Cells	Neither
Alienimonas.californiensis	B.cells.naive	LO	0.0562169	0.306396	0.00209581	0.971019	Naive B Cells	Neither
Alistipes.communis	B.cells.naive	LO	-0.130749	0.0169758	-0.0483412	0.40176	Naive B Cells	ORIEN
Alistipes.dispar	B.cells.naive	LO	-0.0856138	0.118927	0.0563184	0.328543	Naive B Cells	Neither
Alistipes.finegoldii	B.cells.naive	LO	-0.0911325	0.0968714	0.0270565	0.638992	Naive B Cells	Neither
Alistipes.megaguti	B.cells.naive	LO	-0.12322	0.0245333	-0.00245921	0.965996	Naive B Cells	ORIEN
Alistipes.sp..dk3624	B.cells.naive	LO	-0.0695425	0.205587	0.0455021	0.430004	Naive B Cells	Neither
Alkalibacter.sp..ES005	B.cells.naive	LO	0.0176238	0.748649	-0.0676205	0.240579	Naive B Cells	Neither
Alkalicella.caledoniensis	B.cells.naive	LO	-0.0403856	0.462646	-0.0129353	0.822568	Naive B Cells	Neither
Alkalihalobacillus.clausii	B.cells.naive	LO	-0.00362051	0.947521	-0.0652343	0.257618	Naive B Cells	Neither
Alloactinosynnema.sp..L.07	B.cells.naive	LO	-0.0320437	0.5601	-0.131683	0.0218646	Naive B Cells	TCGA
Alloprevotella.sp..E39	B.cells.naive	LO	-0.0937135	0.0877405	-0.0112787	0.844984	Naive B Cells	Neither
Altererythrobacter.ishigakiensis	B.cells.naive	LO	-0.0531008	0.334025	-0.012758	0.824961	Naive B Cells	Neither
Altibacter.sp..ALE3EI	B.cells.naive	LO	-0.0531008	0.334025	-0.0731635	0.204089	Naive B Cells	Neither
Alysiella.filiformis	B.cells.naive	LO	-0.0752089	0.170932	-0.0564672	0.327265	Naive B Cells	Neither
Aminipila.butyrica	B.cells.naive	LO	-0.0308536	0.574768	-0.0218361	0.705005	Naive B Cells	Neither
Aminipila.sp..JN.18	B.cells.naive	LO	-0.142126	0.00940432	-0.0693323	0.228852	Naive B Cells	ORIEN
Ammonifex.degensii	B.cells.naive	LO	0.0760308	0.166292	0.00320977	0.955628	Naive B Cells	Neither
Amniculibacterium.sp..G2.70	B.cells.naive	LO	-0.00603152	0.912685	-0.0454886	0.430141	Naive B Cells	Neither
Amphibacillus.xylanus	B.cells.naive	LO	-0.0853723	0.119975	-0.0143942	0.802947	Naive B Cells	Neither
Amycolatopsis.albispora	B.cells.naive	LO	0.0460088	0.402667	-0.00390372	0.946048	Naive B Cells	Neither
Amycolatopsis.japonica	B.cells.naive	LO	0.0988125	0.0717363	-0.0803088	0.163196	Naive B Cells	Neither
Amycolatopsis.methanolica	B.cells.naive	LO	-0.0531008	0.334025	-0.0427924	0.458	Naive B Cells	Neither
Amycolatopsis.sp..DSM.110486	B.cells.naive	LO	-0.095233	0.0826965	-0.105885	0.0656665	Naive B Cells	Neither
Amycolatopsis.sp..Hca4	B.cells.naive	LO	0.0638037	0.245596	-0.152762	0.00772713	Naive B Cells	TCGA
Anabaenopsis.elenkinii	B.cells.naive	LO	0.00181026	0.973746	0.00921377	0.873099	Naive B Cells	Neither
Anaerococcus.obesiensis	B.cells.naive	LO	-0.0536332	0.329195	-0.0339569	0.555989	Naive B Cells	Neither
Anaerocolumna.sp..CTTW	B.cells.naive	LO	-0.204466	0.000172037	-0.00336275	0.953515	Naive B Cells	ORIEN
Anaerolinea.sp...rifampicinis.	B.cells.naive	LO	0.0997726	0.0690072	-0.0761788	0.186009	Naive B Cells	Neither
Anaerolinea.thermophila	B.cells.naive	LO	-0.0127108	0.817247	-0.0831499	0.148767	Naive B Cells	Neither
Anaerostipes.rhamnosivorans	B.cells.naive	LO	-0.0522126	0.342185	-0.0190026	0.741824	Naive B Cells	Neither
Anaerotignum.propionicum	B.cells.naive	LO	-0.16312	0.00283128	0.022154	0.700915	Naive B Cells	ORIEN
Anatilimnocola.aggregata	B.cells.naive	LO	-0.0658901	0.230464	0.0311843	0.588707	Naive B Cells	Neither
Ancylobacter.pratisalsi	B.cells.naive	LO	0.0689109	0.209745	0.0342189	0.552942	Naive B Cells	Neither
Antarcticibacterium.flavum	B.cells.naive	LO	-0.0417031	0.448165	0.100042	0.082106	Naive B Cells	Neither
Aquabacter.sp..L1I39	B.cells.naive	LO	0.0250861	0.648297	0.0412598	0.474274	Naive B Cells	Neither
Aquaspirillum.sp..LM1	B.cells.naive	LO	0.0799723	0.145337	-0.0504529	0.381489	Naive B Cells	Neither
Aquicella.siphonis	B.cells.naive	LO	-0.0531008	0.334025	-0.0250388	0.664206	Naive B Cells	Neither
Aquimarina.sp..BL5	B.cells.naive	LO	0.0470667	0.391925	-0.146545	0.0106448	Naive B Cells	TCGA
Aquisediminimonas.profunda	B.cells.naive	LO	0.0636853	0.246475	-0.0331914	0.564933	Naive B Cells	Neither
Aquisphaera.giovannonii	B.cells.naive	LO	-0.0381145	0.488208	0.0420006	0.466369	Naive B Cells	Neither
Arabia.massiliensis	B.cells.naive	LO	-0.0735707	0.180471	-0.0327512	0.570108	Naive B Cells	Neither
Arachidicoccus.ginsenosidivorans	B.cells.naive	LO	0.0923231	0.0925695	-0.0356805	0.536104	Naive B Cells	Neither
Arachidicoccus.soli	B.cells.naive	LO	0.0844786	0.123915	-0.0932165	0.105355	Naive B Cells	Neither
Arachidicoccus.sp..B3.10	B.cells.naive	LO	0.0239038	0.663835	-0.0440805	0.444566	Naive B Cells	Neither
Arachnia.rubra	B.cells.naive	LO	0.0482735	0.379885	-0.0387757	0.501311	Naive B Cells	Neither
Arcanobacterium.sp..JY.X040	B.cells.naive	LO	-0.0922505	0.0928271	-0.0304782	0.597179	Naive B Cells	Neither
Archangium.violaceum	B.cells.naive	LO	-0.03956	0.471851	-0.0366288	0.525317	Naive B Cells	Neither
Arcobacter.sp..FWKO.B	B.cells.naive	LO	-0.0531008	0.334025	-0.139282	0.0152541	Naive B Cells	TCGA
Arcticibacterium.luteifluviistationis	B.cells.naive	LO	-0.0531008	0.334025	-0.0392255	0.496356	Naive B Cells	Neither
Arenibacter.algicola	B.cells.naive	LO	0.0105491	0.847911	-0.0909421	0.114164	Naive B Cells	Neither
Arenimonas.daejeonensis	B.cells.naive	LO	-0.0531008	0.334025	-0.0266991	0.643429	Naive B Cells	Neither
Aromatoleum.aromaticum	B.cells.naive	LO	0.0663393	0.227295	-0.0174776	0.761892	Naive B Cells	Neither
Arsenophonus.nasoniae	B.cells.naive	LO	-0.0431805	0.432234	-0.0906105	0.115495	Naive B Cells	Neither
Asaia.bogorensis	B.cells.naive	LO	0.0843161	0.124643	0.0482986	0.402176	Naive B Cells	Neither
Aspergillus.chevalieri	B.cells.naive	LO	-0.123393	0.0243308	0.05096	0.376716	Naive B Cells	ORIEN
Aspergillus.flavus	B.cells.naive	LO	0.0929265	0.0904483	-0.0900833	0.117636	Naive B Cells	Neither
Atopobium.sp..oral.taxon.416	B.cells.naive	LO	0.0508274	0.355162	-0.0695758	0.227218	Naive B Cells	Neither
Aurantimicrobium.sp..MWH.Mo1	B.cells.naive	LO	-0.0134055	0.807449	-0.0994848	0.0838351	Naive B Cells	Neither
Auraticoccus.monumenti	B.cells.naive	LO	0.0239537	0.663175	-0.0678413	0.239043	Naive B Cells	Neither
Aureimonas.populi	B.cells.naive	LO	-0.051265	0.35103	0.0210743	0.71484	Naive B Cells	Neither
Aureimonas.sp..OT7	B.cells.naive	LO	-0.0531008	0.334025	0.00916511	0.873763	Naive B Cells	Neither
Aureliella.helgolandensis	B.cells.naive	LO	0.00165645	0.975976	0.0220313	0.702492	Naive B Cells	Neither
Austwickia.chelonae	B.cells.naive	LO	-0.007961	0.884924	-0.000641705	0.991125	Naive B Cells	Neither
Autographa.californica.multiple.nucleopolyhedrovirus	B.cells.naive	LO	-0.0429804	0.434373	0.0547999	0.341773	Naive B Cells	Neither
Azotobacter.chroococcum	B.cells.naive	LO	-0.0109052	0.842842	-0.043016	0.455653	Naive B Cells	Neither
Babesia.bigemina	B.cells.naive	LO	-0.00694005	0.899598	-6.16351e-05	0.999148	Naive B Cells	Neither
Bacillus.altitudinis	B.cells.naive	LO	-0.0893819	0.103484	0.020831	0.717992	Naive B Cells	Neither
Bacillus.amyloliquefaciens	B.cells.naive	LO	-0.0362299	0.509983	0.0110381	0.848251	Naive B Cells	Neither
Bacillus.anthracis	B.cells.naive	LO	-0.137871	0.0117858	-0.0302553	0.599865	Naive B Cells	ORIEN
Bacillus.atrophaeus	B.cells.naive	LO	-0.220743	4.83918e-05	-0.0199036	0.730048	Naive B Cells	ORIEN
Bacillus.beveridgei	B.cells.naive	LO	-0.0366343	0.505268	0.0274714	0.633857	Naive B Cells	Neither
Bacillus.dafuensis	B.cells.naive	LO	-0.0531008	0.334025	-0.00836604	0.884689	Naive B Cells	Neither
Bacillus.fonticola	B.cells.naive	LO	-0.0304249	0.580098	-0.00408265	0.943579	Naive B Cells	Neither
Bacillus.gobiensis	B.cells.naive	LO	0.00156458	0.977308	-0.0746185	0.195212	Naive B Cells	Neither
Bacillus.haikouensis	B.cells.naive	LO	0.0241367	0.660762	0.0769734	0.181447	Naive B Cells	Neither
Bacillus.infantis	B.cells.naive	LO	-0.0531008	0.334025	-0.104387	0.0696012	Naive B Cells	Neither
Bacillus.licheniformis	B.cells.naive	LO	-0.0531008	0.334025	-0.108307	0.0596953	Naive B Cells	Neither
Bacillus.methanolicus	B.cells.naive	LO	-0.0364393	0.507539	-0.106618	0.063811	Naive B Cells	Neither
Bacillus.mojavensis	B.cells.naive	LO	0.0802547	0.143916	0.0114189	0.843082	Naive B Cells	Neither
Bacillus.mycoides	B.cells.naive	LO	-0.140185	0.0104319	0.0696306	0.226851	Naive B Cells	ORIEN
Bacillus.paralicheniformis	B.cells.naive	LO	-0.0547228	0.31945	-0.10689	0.0631333	Naive B Cells	Neither
Bacillus.paranthracis	B.cells.naive	LO	-0.00406022	0.941159	-0.106573	0.0639224	Naive B Cells	Neither
Bacillus.pseudomycoides	B.cells.naive	LO	0.0560115	0.30817	-0.0416345	0.470266	Naive B Cells	Neither
Bacillus.pumilus	B.cells.naive	LO	-0.0630526	0.251209	-0.0567479	0.324862	Naive B Cells	Neither
Bacillus.siamensis	B.cells.naive	LO	-0.0752089	0.170932	-0.0138408	0.810375	Naive B Cells	Neither
Bacillus.smithii	B.cells.naive	LO	0.0543077	0.32314	-0.0234508	0.684321	Naive B Cells	Neither
Bacillus.sp..1NLA3E	B.cells.naive	LO	-0.0531008	0.334025	-0.05917	0.304605	Naive B Cells	Neither
Bacillus.sp..Cs.700	B.cells.naive	LO	0.0531008	0.334025	0.0263157	0.648203	Naive B Cells	Neither
Bacillus.sp..DSL.17	B.cells.naive	LO	0.0460413	0.402334	-0.0779828	0.175771	Naive B Cells	Neither
Bacillus.sp..FJAT.14266	B.cells.naive	LO	-0.0531008	0.334025	-0.0455004	0.430021	Naive B Cells	Neither
Bacillus.sp..FJAT.42376	B.cells.naive	LO	-0.0531008	0.334025	-0.0596656	0.300565	Naive B Cells	Neither
Bacillus.sp..HD4P25	B.cells.naive	LO	-0.0531008	0.334025	-0.00770734	0.893712	Naive B Cells	Neither
Bacillus.sp..KH172YL63	B.cells.naive	LO	-0.0531008	0.334025	-0.0946443	0.100105	Naive B Cells	Neither
Bacillus.sp..LJBS17	B.cells.naive	LO	-0.0531008	0.334025	-0.05683	0.324162	Naive B Cells	Neither
Bacillus.sp..PAMC26568	B.cells.naive	LO	-0.00217841	0.96841	-0.0193833	0.73684	Naive B Cells	Neither
Bacillus.sp..S3	B.cells.naive	LO	-0.0462306	0.4004	-0.00251619	0.965209	Naive B Cells	Neither
Bacillus.sp..X1.2014.	B.cells.naive	LO	0.0543077	0.32314	-0.0612647	0.287773	Naive B Cells	Neither
Bacillus.sp..Y1	B.cells.naive	LO	0.0537043	0.328554	0.0387067	0.502074	Naive B Cells	Neither
Bacillus.thuringiensis	B.cells.naive	LO	-0.156316	0.00424472	-0.0718838	0.212135	Naive B Cells	ORIEN
Bacillus.tropicus	B.cells.naive	LO	-0.0531008	0.334025	0.0174991	0.761609	Naive B Cells	Neither
Bacillus.velezensis	B.cells.naive	LO	-0.0572913	0.297229	0.0624235	0.278735	Naive B Cells	Neither
Bacillus.weihaiensis	B.cells.naive	LO	0.00108307	0.984291	0.000107254	0.998517	Naive B Cells	Neither
Bacterioplanes.sanyensis	B.cells.naive	LO	0.0423035	0.441651	0.0807856	0.160704	Naive B Cells	Neither
Bacteroides.caccae	B.cells.naive	LO	-0.138878	0.0111785	-0.0295349	0.608583	Naive B Cells	ORIEN
Bacteroides.caecimuris	B.cells.naive	LO	-0.165908	0.00238765	0.09981	0.0828232	Naive B Cells	ORIEN
Bacteroides.fragilis	B.cells.naive	LO	-0.179725	0.000987013	-0.012355	0.830405	Naive B Cells	ORIEN
Bacteroides.heparinolyticus	B.cells.naive	LO	-0.135701	0.0131944	0.0225238	0.696168	Naive B Cells	ORIEN
Bacteroides.intestinalis	B.cells.naive	LO	-0.191007	0.00045701	-0.0500098	0.38569	Naive B Cells	ORIEN
Bacteroides.luhongzhouii	B.cells.naive	LO	-0.0553195	0.314193	-0.0352883	0.540596	Naive B Cells	Neither
Bacteroides.ovatus	B.cells.naive	LO	-0.175994	0.00126098	0.010814	0.851296	Naive B Cells	ORIEN
Bacteroides.salyersiae	B.cells.naive	LO	-0.0700341	0.202393	-0.0471483	0.413489	Naive B Cells	Neither
Bacteroides.sp..A1C1	B.cells.naive	LO	-0.0174717	0.750748	-0.0254342	0.659233	Naive B Cells	Neither
Bacteroides.sp..CACC.737	B.cells.naive	LO	-0.0625488	0.255024	-0.0157574	0.784721	Naive B Cells	Neither
Bacteroides.sp..CBA7301	B.cells.naive	LO	-0.155028	0.00457507	0.0289996	0.615096	Naive B Cells	ORIEN
Bacteroides.sp..HF.162	B.cells.naive	LO	-0.0531382	0.333685	-0.0818508	0.15524	Naive B Cells	Neither
Bacteroides.sp..M10	B.cells.naive	LO	-0.13153	0.016323	0.0617881	0.283667	Naive B Cells	ORIEN
Bacteroides.xylanisolvens	B.cells.naive	LO	-0.189042	0.000524275	-0.0701852	0.223163	Naive B Cells	ORIEN
Bacteroides.zhangwenhongi	B.cells.naive	LO	-0.0689681	0.209365	-0.0349771	0.544175	Naive B Cells	Neither
Bacteroides.zoogleoformans	B.cells.naive	LO	-0.0831479	0.129969	0.0111615	0.846575	Naive B Cells	Neither
Baekduia.soli	B.cells.naive	LO	-0.0906425	0.0986873	-0.0589286	0.306586	Naive B Cells	Neither
Barnesiella.viscericola	B.cells.naive	LO	-0.0428705	0.43555	-0.0187396	0.745273	Naive B Cells	Neither
Bartonella.apis	B.cells.naive	LO	0.0319812	0.560866	-0.0707549	0.21942	Naive B Cells	Neither
Bartonella.birtlesii	B.cells.naive	LO	-0.0531008	0.334025	-0.0678972	0.238655	Naive B Cells	Neither
Bartonella.quintana	B.cells.naive	LO	0.0096547	0.860668	-0.0384819	0.504561	Naive B Cells	Neither
Bartonella.vinsonii	B.cells.naive	LO	0.0754273	0.16969	-0.0787227	0.171696	Naive B Cells	Neither
Bergeyella.cardium	B.cells.naive	LO	-0.000677289	0.990176	-0.0346728	0.547685	Naive B Cells	Neither
Bernardetia.litoralis	B.cells.naive	LO	-0.0556911	0.310949	-0.0256429	0.656615	Naive B Cells	Neither
Berryella.intestinalis	B.cells.naive	LO	-0.0326734	0.552411	0.0220915	0.701719	Naive B Cells	Neither
Bifidobacterium.actinocoloniiforme	B.cells.naive	LO	-0.0531008	0.334025	0.0166787	0.772471	Naive B Cells	Neither
Bifidobacterium.adolescentis	B.cells.naive	LO	-0.0437879	0.425782	-0.0399172	0.488787	Naive B Cells	Neither
Bifidobacterium.angulatum	B.cells.naive	LO	0.0223543	0.684416	-0.0489132	0.396207	Naive B Cells	Neither
Bifidobacterium.animalis	B.cells.naive	LO	-0.0467496	0.395126	0.0304741	0.597228	Naive B Cells	Neither
Bifidobacterium.asteroides	B.cells.naive	LO	0.131501	0.0163468	0.0252918	0.661022	Naive B Cells	ORIEN
Bifidobacterium.bifidum	B.cells.naive	LO	0.0219399	0.689961	0.0178847	0.75652	Naive B Cells	Neither
Bifidobacterium.breve	B.cells.naive	LO	-0.0752089	0.170932	-0.00970433	0.866404	Naive B Cells	Neither
Bifidobacterium.catenulatum	B.cells.naive	LO	0.0223543	0.684416	-0.0397913	0.49016	Naive B Cells	Neither
Bifidobacterium.eulemuris	B.cells.naive	LO	-0.0531008	0.334025	-0.0279135	0.628405	Naive B Cells	Neither
Bifidobacterium.imperatoris	B.cells.naive	LO	0.0543077	0.32314	-0.0434209	0.451418	Naive B Cells	Neither
Bifidobacterium.longum	B.cells.naive	LO	-0.0800257	0.145067	0.0277133	0.630871	Naive B Cells	Neither
Bifidobacterium.pseudocatenulatum	B.cells.naive	LO	0.028679	0.602031	-0.0272572	0.636506	Naive B Cells	Neither
Bifidobacterium.pseudolongum	B.cells.naive	LO	-0.0531008	0.334025	0.00860179	0.881463	Naive B Cells	Neither
Bifidobacterium.pullorum	B.cells.naive	LO	-0.00533834	0.922687	-0.0211994	0.713223	Naive B Cells	Neither
Bifidobacterium.saguini	B.cells.naive	LO	0.0856855	0.118617	-0.0297306	0.606208	Naive B Cells	Neither
Bifidobacterium.scardovii	B.cells.naive	LO	0.0983441	0.0730993	0.134033	0.0195956	Naive B Cells	TCGA
Bifidobacterium.thermophilum	B.cells.naive	LO	0.118247	0.0309849	0.046143	0.423529	Naive B Cells	ORIEN
Biomaibacter.acetigenes	B.cells.naive	LO	-0.0304249	0.580098	-0.0535712	0.352722	Naive B Cells	Neither
Blastochloris.tepida	B.cells.naive	LO	-0.0879355	0.109213	-0.0194219	0.736336	Naive B Cells	Neither
Blautia.producta	B.cells.naive	LO	-0.0938836	0.0871638	-6.2384e-05	0.999137	Naive B Cells	Neither
Blautia.sp..LZLJ.3	B.cells.naive	LO	-0.168114	0.00208264	0.0248173	0.666997	Naive B Cells	ORIEN
Bombilactobacillus.bombi	B.cells.naive	LO	-0.0780644	0.155214	0.0152074	0.792061	Naive B Cells	Neither
Bordetella.bronchialis	B.cells.naive	LO	0.105037	0.0555136	0.157792	0.00591284	Naive B Cells	TCGA
Bordetella.bronchiseptica	B.cells.naive	LO	0.0339134	0.537424	-0.0349797	0.544145	Naive B Cells	Neither
Bordetella.genomosp..6	B.cells.naive	LO	0.116183	0.0340605	-0.0453945	0.431096	Naive B Cells	ORIEN
Bordetella.hinzii	B.cells.naive	LO	-0.0108511	0.843613	0.0131161	0.82013	Naive B Cells	Neither
Bordetella.holmesii	B.cells.naive	LO	-0.0165114	0.76403	0.0610113	0.289775	Naive B Cells	Neither
Borrelia.coriaceae	B.cells.naive	LO	-0.0531008	0.334025	0.0320609	0.578267	Naive B Cells	Neither
Borrelia.crocidurae	B.cells.naive	LO	0.0177854	0.746425	-0.0557772	0.33322	Naive B Cells	Neither
Borrelia.miyamotoi	B.cells.naive	LO	-0.0606583	0.269695	-0.0478091	0.406968	Naive B Cells	Neither
Borrelia.sp..A.FGy1	B.cells.naive	LO	-0.0531008	0.334025	-0.0525878	0.361643	Naive B Cells	Neither
Borreliella.afzelii	B.cells.naive	LO	0.0096547	0.860668	-0.0983653	0.0873946	Naive B Cells	Neither
Borreliella.burgdorferi	B.cells.naive	LO	-0.149729	0.00619143	0.0495496	0.390082	Naive B Cells	ORIEN
Borreliella.mayonii	B.cells.naive	LO	0.0979251	0.0743364	-0.0528385	0.359355	Naive B Cells	Neither
Boseongicola.sp..CCM32	B.cells.naive	LO	-0.0531008	0.334025	-0.0286041	0.619929	Naive B Cells	Neither
Brachybacterium.avium	B.cells.naive	LO	-0.00250596	0.963663	-0.000305545	0.995774	Naive B Cells	Neither
Brachybacterium.faecium	B.cells.naive	LO	0.0663761	0.227037	-0.0992648	0.0845252	Naive B Cells	Neither
Brachybacterium.ginsengisoli	B.cells.naive	LO	0.0901325	0.100606	0.0446195	0.439012	Naive B Cells	Neither
Brachybacterium.saurashtrense	B.cells.naive	LO	0.0432028	0.431996	-0.0380177	0.50972	Naive B Cells	Neither
Brachybacterium.vulturis	B.cells.naive	LO	-0.0309008	0.574184	-0.0164093	0.776048	Naive B Cells	Neither
Brachyspira.intermedia	B.cells.naive	LO	-0.0531008	0.334025	-0.0230517	0.689412	Naive B Cells	Neither
Brachyspira.murdochii	B.cells.naive	LO	-0.0102123	0.85271	-0.0212305	0.71282	Naive B Cells	Neither
Brasilonema.sennae	B.cells.naive	LO	-0.0131387	0.811208	-0.113153	0.0490884	Naive B Cells	TCGA
Brevefilum.fermentans	B.cells.naive	LO	-0.00836283	0.879158	-0.0233184	0.686008	Naive B Cells	Neither
Brevirhabdus.pacifica	B.cells.naive	LO	-0.102872	0.0607714	-0.0822159	0.1534	Naive B Cells	Neither
Bulleidia.sp..zg.1006	B.cells.naive	LO	-0.149446	0.00629072	0.0240656	0.676506	Naive B Cells	ORIEN
Burkholderia.ambifaria	B.cells.naive	LO	-0.0492493	0.370317	-0.0467009	0.417941	Naive B Cells	Neither
Burkholderia.cenocepacia	B.cells.naive	LO	0.050654	0.356808	0.080446	0.162476	Naive B Cells	Neither
Burkholderia.cepacia	B.cells.naive	LO	-0.0289747	0.59829	-0.00393077	0.945674	Naive B Cells	Neither
Burkholderia.contaminans	B.cells.naive	LO	-0.0215035	0.695818	0.0752893	0.191216	Naive B Cells	Neither
Burkholderia.diffusa	B.cells.naive	LO	0.0187078	0.733758	-0.0582436	0.312252	Naive B Cells	Neither
Burkholderia.gladioli	B.cells.naive	LO	-0.0531008	0.334025	-0.0783735	0.17361	Naive B Cells	Neither
Burkholderia.glumae	B.cells.naive	LO	-0.117193	0.0325243	-0.138498	0.015844	Naive B Cells	Both
Burkholderia.lata	B.cells.naive	LO	-0.0531008	0.334025	-0.0653703	0.256625	Naive B Cells	Neither
Burkholderia.mallei	B.cells.naive	LO	-0.0531008	0.334025	0.0624977	0.278163	Naive B Cells	Neither
Burkholderia.multivorans	B.cells.naive	LO	0.0772376	0.159648	0.0193684	0.737036	Naive B Cells	Neither
Burkholderia.oklahomensis	B.cells.naive	LO	0.0482735	0.379885	0.113966	0.0474723	Naive B Cells	TCGA
Burkholderia.pseudomallei	B.cells.naive	LO	-0.13193	0.0159969	-0.0866841	0.132196	Naive B Cells	ORIEN
Burkholderia.pyrrocinia	B.cells.naive	LO	-0.0230357	0.675336	-0.0266955	0.643473	Naive B Cells	Neither
Burkholderia.seminalis	B.cells.naive	LO	0.0204767	0.709671	-0.0202503	0.725533	Naive B Cells	Neither
Burkholderia.sp..BDU8	B.cells.naive	LO	0.0586797	0.285657	-0.00241555	0.9666	Naive B Cells	Neither
Burkholderia.sp..CCGE1003	B.cells.naive	LO	-0.0122302	0.824042	-0.0521126	0.366004	Naive B Cells	Neither
Burkholderia.sp..DHOD12	B.cells.naive	LO	-0.0531008	0.334025	0.0283965	0.622471	Naive B Cells	Neither
Burkholderia.sp..MS455	B.cells.naive	LO	0.0194959	0.722992	0.0156967	0.785531	Naive B Cells	Neither
Burkholderia.sp..NRF60.BP8	B.cells.naive	LO	0.102552	0.0615821	0.0110168	0.84854	Naive B Cells	Neither
Burkholderia.sp..PAMC.26561	B.cells.naive	LO	0.0274668	0.617476	-0.0147022	0.798819	Naive B Cells	Neither
Burkholderia.sp..YI23	B.cells.naive	LO	-0.0531008	0.334025	-0.0146711	0.799235	Naive B Cells	Neither
Burkholderia.stabilis	B.cells.naive	LO	-0.0752089	0.170932	0.00131108	0.981868	Naive B Cells	Neither
Burkholderia.territorii	B.cells.naive	LO	-0.0959845	0.0802898	0.0248091	0.667101	Naive B Cells	Neither
Burkholderia.thailandensis	B.cells.naive	LO	-0.0922505	0.0928271	0.031804	0.581318	Naive B Cells	Neither
Buttiauxella.sp..3AFRM03	B.cells.naive	LO	0.0772376	0.159648	0.0719209	0.211898	Naive B Cells	Neither
Butyricimonas.faecalis	B.cells.naive	LO	-0.123255	0.0244918	-0.0321619	0.57707	Naive B Cells	ORIEN
Butyricimonas.virosa	B.cells.naive	LO	-0.153825	0.00490433	-0.0220328	0.702474	Naive B Cells	ORIEN
Butyrivibrio.fibrisolvens	B.cells.naive	LO	-0.152322	0.00534571	-0.0808954	0.160134	Naive B Cells	ORIEN
Caballeronia.insecticola	B.cells.naive	LO	0.13454	0.0140071	-0.0894913	0.120078	Naive B Cells	ORIEN
Caldilinea.aerophila	B.cells.naive	LO	0.0453849	0.409083	0.047833	0.406733	Naive B Cells	Neither
Caloramator.sp..E03	B.cells.naive	LO	-0.0725357	0.186697	0.012963	0.822195	Naive B Cells	Neither
Caloranaerobacter.azorensis	B.cells.naive	LO	-0.0725272	0.186748	0.0194982	0.735339	Naive B Cells	Neither
Calycomorphotria.hydatis	B.cells.naive	LO	0.0159637	0.771638	-0.00913133	0.874225	Naive B Cells	Neither
Campylobacter.avium	B.cells.naive	LO	0.0190846	0.728604	-0.0352168	0.541417	Naive B Cells	Neither
Campylobacter.coli	B.cells.naive	LO	-0.0345499	0.529812	0.0756576	0.189047	Naive B Cells	Neither
Campylobacter.gracilis	B.cells.naive	LO	-0.121376	0.0267764	0.0960657	0.0950865	Naive B Cells	ORIEN
Campylobacter.hominis	B.cells.naive	LO	0.0031345	0.954558	-0.0334211	0.562242	Naive B Cells	Neither
Campylobacter.jejuni	B.cells.naive	LO	-0.0557181	0.310714	-0.0471297	0.413674	Naive B Cells	Neither
Campylobacter.pinnipediorum	B.cells.naive	LO	-0.0915965	0.0951762	-0.00508186	0.929802	Naive B Cells	Neither
Campylobacter.showae	B.cells.naive	LO	-0.108965	0.0469373	0.0971763	0.0913069	Naive B Cells	ORIEN
Campylobacter.sp..CCUG.57310	B.cells.naive	LO	-0.0922505	0.0928271	-0.0333437	0.563148	Naive B Cells	Neither
Candida.orthopsilosis	B.cells.naive	LO	4.81493e-05	0.999302	-0.116626	0.0424954	Naive B Cells	TCGA
Candidatus.Babela.massiliensis	B.cells.naive	LO	0.00768668	0.888863	0.0636616	0.269294	Naive B Cells	Neither
Candidatus.Campylobacter.infans	B.cells.naive	LO	-0.0913894	0.0959297	0.0509394	0.376909	Naive B Cells	Neither
Candidatus.Deianiraea.vastatrix	B.cells.naive	LO	-0.058006	0.291234	0.00294919	0.959227	Naive B Cells	Neither
Candidatus.Desulfofervidus.auxilii	B.cells.naive	LO	-0.0185456	0.73598	0.0712934	0.215923	Naive B Cells	Neither
Candidatus.Desulforudis.audaxviator	B.cells.naive	LO	0.0310855	0.571896	-0.0307742	0.593622	Naive B Cells	Neither
Candidatus.Desulfovibrio.trichonymphae	B.cells.naive	LO	-0.0286016	0.603012	0.0658932	0.252832	Naive B Cells	Neither
Candidatus.Endolissoclinum.faulkneri	B.cells.naive	LO	-0.088025	0.108851	-0.0650277	0.259131	Naive B Cells	Neither
Candidatus.Erwinia.haradaeae	B.cells.naive	LO	0.0130485	0.81248	-0.0902143	0.117101	Naive B Cells	Neither
Candidatus.Frankia.datiscae	B.cells.naive	LO	-0.0531008	0.334025	-0.101221	0.0785454	Naive B Cells	Neither
Candidatus.Fukatsuia.symbiotica	B.cells.naive	LO	0.00147831	0.978559	-0.0275531	0.632848	Naive B Cells	Neither
Candidatus.Hodgkinia.cicadicola	B.cells.naive	LO	-0.0969095	0.0774056	0.00321973	0.95549	Naive B Cells	Neither
Candidatus.Izimaplasma.sp..HR1	B.cells.naive	LO	-0.0750079	0.172082	0.022038	0.702406	Naive B Cells	Neither
Candidatus.Kinetoplastibacterium.sorsogonicusi	B.cells.naive	LO	-0.0185456	0.73598	-0.0234309	0.684574	Naive B Cells	Neither
Candidatus.Koribacter.versatilis	B.cells.naive	LO	0.0241367	0.660762	-0.081028	0.159448	Naive B Cells	Neither
Candidatus.Liberibacter.asiaticus	B.cells.naive	LO	-0.0492658	0.370156	0.00392126	0.945805	Naive B Cells	Neither
Candidatus.Mancarchaeum.acidiphilum	B.cells.naive	LO	-0.0531008	0.334025	0.0257287	0.655539	Naive B Cells	Neither
Candidatus.Methanomethylophilus.alvus	B.cells.naive	LO	-0.106682	0.0517745	0.0739	0.19956	Naive B Cells	Neither
Candidatus.Methylopumilus.turicensis	B.cells.naive	LO	-0.0531008	0.334025	-0.0912766	0.112833	Naive B Cells	Neither
Candidatus.Nanosynbacter.lyticus	B.cells.naive	LO	-0.0325117	0.554381	-0.0782669	0.174198	Naive B Cells	Neither
Candidatus.Nitrosocosmicus.hydrocola	B.cells.naive	LO	-0.00363418	0.947323	-0.127008	0.0270607	Naive B Cells	TCGA
Candidatus.Nitrosocosmicus.oleophilus	B.cells.naive	LO	0.0213635	0.6977	-0.0658273	0.253307	Naive B Cells	Neither
Candidatus.Nitrosoglobus.terrae	B.cells.naive	LO	-0.0531008	0.334025	-0.0910078	0.113902	Naive B Cells	Neither
Candidatus.Nitrososphaera.gargensis	B.cells.naive	LO	-0.0205379	0.708842	-0.0126603	0.82628	Naive B Cells	Neither
Candidatus.Nitrospira.inopinata	B.cells.naive	LO	-0.0752089	0.170932	-0.0298545	0.604708	Naive B Cells	Neither
Candidatus.Paracaedibacter.acanthamoebae	B.cells.naive	LO	-0.0730302	0.183703	-0.0792473	0.168848	Naive B Cells	Neither
Candidatus.Phaeomarinobacter.ectocarpi	B.cells.naive	LO	0.0772376	0.159648	0.0273315	0.635586	Naive B Cells	Neither
Candidatus.Phycorickettsia.trachydisci	B.cells.naive	LO	-0.106682	0.0517745	0.029813	0.605211	Naive B Cells	Neither
Candidatus.Phytoplasma.australiense	B.cells.naive	LO	-0.0122302	0.824042	-0.0675786	0.240871	Naive B Cells	Neither
Candidatus.Planktophila.dulcis	B.cells.naive	LO	-0.0531008	0.334025	-0.0998758	0.0826196	Naive B Cells	Neither
Candidatus.Profftella.armatura	B.cells.naive	LO	-0.011398	0.835838	-0.063245	0.272446	Naive B Cells	Neither
Candidatus.Prometheoarchaeum.syntrophicum	B.cells.naive	LO	-0.0922505	0.0928271	0.0247861	0.667391	Naive B Cells	Neither
Candidatus.Promineofilum.breve	B.cells.naive	LO	-0.118132	0.0311504	0.00213046	0.97054	Naive B Cells	ORIEN
Candidatus.Protochlamydia.naegleriophila	B.cells.naive	LO	-0.0531008	0.334025	-0.0119691	0.835626	Naive B Cells	Neither
Candidatus.Saccharimonas.aalborgensis	B.cells.naive	LO	0.00156458	0.977308	-0.0118856	0.836758	Naive B Cells	Neither
Candidatus.Sneabacter.namystus	B.cells.naive	LO	-0.0922505	0.0928271	-0.000243932	0.996626	Naive B Cells	Neither
Candidatus.Sodalis.pierantonius	B.cells.naive	LO	-0.122655	0.0252022	0.0423758	0.462393	Naive B Cells	ORIEN
Candidatus.Vampirococcus.archaeovorus	B.cells.naive	LO	-0.0364393	0.507539	-0.0215936	0.70813	Naive B Cells	Neither
Candidatus.Walczuchella.monophlebidarum	B.cells.naive	LO	-0.0908807	0.0978012	-0.0835577	0.146778	Naive B Cells	Neither
Capnocytophaga.endodontalis	B.cells.naive	LO	-0.0667254	0.224595	-0.131027	0.0225374	Naive B Cells	TCGA
Capnocytophaga.haemolytica	B.cells.naive	LO	-0.0125654	0.819301	-0.0312069	0.588437	Naive B Cells	Neither
Capnocytophaga.leadbetteri	B.cells.naive	LO	0.00536913	0.922242	0.0514839	0.371824	Naive B Cells	Neither
Capnocytophaga.sp..oral.taxon.878	B.cells.naive	LO	-0.0531008	0.334025	0.0295986	0.607809	Naive B Cells	Neither
Capnocytophaga.sputigena	B.cells.naive	LO	-0.0537783	0.327887	-0.0246242	0.669435	Naive B Cells	Neither
Caproiciproducens.sp..NJN.50	B.cells.naive	LO	-0.126574	0.0208679	0.0370655	0.520387	Naive B Cells	ORIEN
Cardinium.endosymbiont.of.Sogatella.furcifera	B.cells.naive	LO	-0.0531008	0.334025	-0.078947	0.170474	Naive B Cells	Neither
Cardiobacterium.hominis	B.cells.naive	LO	-0.026304	0.63245	0.0119514	0.835866	Naive B Cells	Neither
Casimicrobium.huifangae	B.cells.naive	LO	0.0179691	0.743896	-0.0307948	0.593374	Naive B Cells	Neither
Castellaniella.defragrans	B.cells.naive	LO	-0.0679379	0.216266	0.0360675	0.531687	Naive B Cells	Neither
Catellatospora.sp..IY07.71	B.cells.naive	LO	-0.078581	0.15249	-0.0849511	0.140134	Naive B Cells	Neither
Caulifigura.coniformis	B.cells.naive	LO	0.0113696	0.836242	-0.00500377	0.930878	Naive B Cells	Neither
Cedecea.neteri	B.cells.naive	LO	-0.0229986	0.675828	0.0110361	0.848279	Naive B Cells	Neither
Cellulomonas.fimi	B.cells.naive	LO	0.0568635	0.300857	-0.0314207	0.585884	Naive B Cells	Neither
Cellulomonas.gilvus	B.cells.naive	LO	0.051359	0.350146	-0.056491	0.327061	Naive B Cells	Neither
Cellulomonas.sp..H30R.01	B.cells.naive	LO	-0.0210468	0.701967	-0.0475982	0.409043	Naive B Cells	Neither
Cellulomonas.sp..Y8	B.cells.naive	LO	0.0205199	0.709086	-0.000296379	0.995901	Naive B Cells	Neither
Cellulomonas.sp..zg.ZUI157	B.cells.naive	LO	-0.0358011	0.515008	-0.0555148	0.335503	Naive B Cells	Neither
Cellulosilyticum.lentocellum	B.cells.naive	LO	-0.0368186	0.503128	-0.0562138	0.329444	Naive B Cells	Neither
Cellulosimicrobium.cellulans	B.cells.naive	LO	0.0105503	0.847893	-0.0809823	0.159684	Naive B Cells	Neither
Cellulosimicrobium.sp..BI34T	B.cells.naive	LO	-0.0531008	0.334025	-0.0520292	0.366773	Naive B Cells	Neither
Cellvibrio.japonicus	B.cells.naive	LO	0.0808581	0.140917	0.0441562	0.443784	Naive B Cells	Neither
Chelatococcus.sp..CO.6	B.cells.naive	LO	0.0707557	0.19777	-0.0449102	0.436033	Naive B Cells	Neither
Chitinolyticbacter.meiyuanensis	B.cells.naive	LO	-0.0531008	0.334025	-0.00650652	0.910196	Naive B Cells	Neither
Chloracidobacterium.validum	B.cells.naive	LO	-0.0894132	0.103363	-0.0523067	0.364219	Naive B Cells	Neither
Chlorobaculum.parvum	B.cells.naive	LO	-0.0166781	0.761719	-0.0406759	0.480557	Naive B Cells	Neither
Chloroflexus.aggregans	B.cells.naive	LO	-0.0661433	0.228674	-0.0782573	0.174251	Naive B Cells	Neither
Choristoneura.fumiferana.granulovirus	B.cells.naive	LO	-0.0222167	0.686255	-0.0849419	0.140177	Naive B Cells	Neither
Christensenella.minuta	B.cells.naive	LO	-0.153494	0.00499847	0.0209756	0.716119	Naive B Cells	ORIEN
Christensenella.sp..Marseille.P3954	B.cells.naive	LO	-0.0254096	0.644073	-0.0436779	0.448741	Naive B Cells	Neither
Chromobacterium.vaccinii	B.cells.naive	LO	0.0285139	0.604124	-0.0680293	0.237741	Naive B Cells	Neither
Chroococcidiopsis.thermalis	B.cells.naive	LO	-0.0159893	0.771281	-0.0162297	0.778434	Naive B Cells	Neither
Chthonomonas.calidirosea	B.cells.naive	LO	-0.0565303	0.303703	0.030405	0.59806	Naive B Cells	Neither
Citrobacter.arsenatis	B.cells.naive	LO	0.0197082	0.720101	-0.0614469	0.286339	Naive B Cells	Neither
Citrobacter.freundii	B.cells.naive	LO	-0.0763421	0.164558	-0.0438777	0.446666	Naive B Cells	Neither
Citrobacter.tructae	B.cells.naive	LO	-0.0922505	0.0928271	0.0380311	0.509571	Naive B Cells	Neither
Cloacibacterium.normanense	B.cells.naive	LO	-0.0296777	0.589438	-0.0582877	0.311885	Naive B Cells	Neither
Clostridioides.difficile	B.cells.naive	LO	-0.092569	0.0917003	-0.0143602	0.803402	Naive B Cells	Neither
Clostridium.aceticum	B.cells.naive	LO	0.0096547	0.860668	0.0137545	0.811537	Naive B Cells	Neither
Clostridium.acetobutylicum	B.cells.naive	LO	-0.0376031	0.494067	-0.0610104	0.289783	Naive B Cells	Neither
Clostridium.argentinense	B.cells.naive	LO	-0.0922505	0.0928271	-0.065178	0.25803	Naive B Cells	Neither
Clostridium.baratii	B.cells.naive	LO	-0.123197	0.0245606	0.0739279	0.199389	Naive B Cells	ORIEN
Clostridium.beijerinckii	B.cells.naive	LO	-0.0248638	0.651208	-0.0574458	0.318938	Naive B Cells	Neither
Clostridium.bornimense	B.cells.naive	LO	-0.156022	0.00431831	0.0200578	0.728038	Naive B Cells	ORIEN
Clostridium.botulinum	B.cells.naive	LO	-0.103265	0.0597885	-0.0761127	0.186393	Naive B Cells	Neither
Clostridium.butyricum	B.cells.naive	LO	-0.123695	0.0239824	-0.124511	0.0302481	Naive B Cells	Both
Clostridium.carboxidivorans	B.cells.naive	LO	-0.0182042	0.740664	-0.0764973	0.184171	Naive B Cells	Neither
Clostridium.cellulovorans	B.cells.naive	LO	-0.0123635	0.822157	-0.0381856	0.507852	Naive B Cells	Neither
Clostridium.chauvoei	B.cells.naive	LO	-0.0922505	0.0928271	-0.0445982	0.439231	Naive B Cells	Neither
Clostridium.cochlearium	B.cells.naive	LO	-0.0752089	0.170932	-0.0574953	0.318521	Naive B Cells	Neither
Clostridium.drakei	B.cells.naive	LO	-0.0398029	0.469133	-0.0647713	0.261018	Naive B Cells	Neither
Clostridium.estertheticum	B.cells.naive	LO	0.00129723	0.981185	0.00730078	0.899288	Naive B Cells	Neither
Clostridium.fermenticellae	B.cells.naive	LO	-0.0752089	0.170932	0.014445	0.802265	Naive B Cells	Neither
Clostridium.formicaceticum	B.cells.naive	LO	-0.0531008	0.334025	-0.100629	0.0803197	Naive B Cells	Neither
Clostridium.gasigenes	B.cells.naive	LO	0.049862	0.364386	0.0471871	0.413105	Naive B Cells	Neither
Clostridium.intestinale	B.cells.naive	LO	-0.0246389	0.654157	-0.12119	0.0349784	Naive B Cells	TCGA
Clostridium.isatidis	B.cells.naive	LO	-0.119455	0.029298	-0.0378686	0.511383	Naive B Cells	ORIEN
Clostridium.kluyveri	B.cells.naive	LO	-0.113777	0.0379708	-0.0958852	0.0957124	Naive B Cells	ORIEN
Clostridium.novyi	B.cells.naive	LO	0.0808581	0.140917	0.0438456	0.447	Naive B Cells	Neither
Clostridium.perfringens	B.cells.naive	LO	-0.0541447	0.324597	-0.0420187	0.466176	Naive B Cells	Neither
Clostridium.saccharoperbutylacetonicum	B.cells.naive	LO	-0.0531008	0.334025	-0.0527703	0.359978	Naive B Cells	Neither
Clostridium.scatologenes	B.cells.naive	LO	0.0168158	0.759813	0.0520437	0.366639	Naive B Cells	Neither
Clostridium.septicum	B.cells.naive	LO	-0.102579	0.0615123	-0.0887529	0.123178	Naive B Cells	Neither
Clostridium.sp...deep.sea.	B.cells.naive	LO	-0.0748786	0.172825	-0.00284216	0.960705	Naive B Cells	Neither
Clostridium.sp..AWRP	B.cells.naive	LO	-0.0341093	0.535076	-0.023575	0.682739	Naive B Cells	Neither
Clostridium.sp..BNL1100	B.cells.naive	LO	-0.0531008	0.334025	-0.0848191	0.140754	Naive B Cells	Neither
Clostridium.sp..C1	B.cells.naive	LO	-0.0678464	0.216887	-0.0503169	0.382776	Naive B Cells	Neither
Clostridium.sp..CT4	B.cells.naive	LO	-0.0915213	0.0954493	-0.0276932	0.631119	Naive B Cells	Neither
Clostridium.sp..DL.VIII	B.cells.naive	LO	-0.10265	0.0613327	-0.0629885	0.274399	Naive B Cells	Neither
Clostridium.sp..JN.1	B.cells.naive	LO	-0.0531008	0.334025	-0.096581	0.0933174	Naive B Cells	Neither
Clostridium.sp..JN.9	B.cells.naive	LO	0.00198613	0.971197	0.0234578	0.684232	Naive B Cells	Neither
Clostridium.sp..MF28	B.cells.naive	LO	-0.0922505	0.0928271	0.0940305	0.102335	Naive B Cells	Neither
Clostridium.sp..SY8519	B.cells.naive	LO	-0.143488	0.00873765	-0.00126719	0.982475	Naive B Cells	ORIEN
Clostridium.sporogenes	B.cells.naive	LO	0.0247402	0.652828	-0.109435	0.0570706	Naive B Cells	Neither
Clostridium.taeniosporum	B.cells.naive	LO	-0.119956	0.028621	0.0439217	0.44621	Naive B Cells	ORIEN
Clostridium.tetani	B.cells.naive	LO	-0.0175372	0.749845	-0.178312	0.00183295	Naive B Cells	TCGA
Clostridium.thermarum	B.cells.naive	LO	-0.106682	0.0517745	-0.0473895	0.411102	Naive B Cells	Neither
Clostridium.tyrobutyricum	B.cells.naive	LO	-0.0186593	0.734422	-0.0202849	0.725082	Naive B Cells	Neither
Collimonas.arenae	B.cells.naive	LO	0.130202	0.0174463	-0.0319024	0.580149	Naive B Cells	ORIEN
Collimonas.pratensis	B.cells.naive	LO	-0.0151373	0.783158	-0.097753	0.0893921	Naive B Cells	Neither
Collinsella.sp..zg1085	B.cells.naive	LO	-0.111982	0.0411302	0.0617577	0.283905	Naive B Cells	ORIEN
Comamonas.aquatica	B.cells.naive	LO	0.00752499	0.891186	-0.103251	0.0727108	Naive B Cells	Neither
Comamonas.koreensis	B.cells.naive	LO	0.0435806	0.427977	0.0190222	0.741568	Naive B Cells	Neither
Comamonas.piscis	B.cells.naive	LO	0.113792	0.0379444	-0.0350442	0.543402	Naive B Cells	ORIEN
Comamonas.serinivorans	B.cells.naive	LO	0.0623973	0.256179	-0.0721723	0.210301	Naive B Cells	Neither
Comamonas.sp..NLF.7.7	B.cells.naive	LO	0.049054	0.37222	0.0431294	0.454463	Naive B Cells	Neither
Comamonas.sp..Y33R10.2	B.cells.naive	LO	0.0434461	0.429405	-0.104497	0.0693064	Naive B Cells	Neither
Comamonas.testosteroni	B.cells.naive	LO	-0.00594334	0.913957	-0.0624131	0.278815	Naive B Cells	Neither
Comamonas.thiooxydans	B.cells.naive	LO	0.0166048	0.762736	-0.0482111	0.40303	Naive B Cells	Neither
Conexibacter.sp..SYSU.D00693	B.cells.naive	LO	-0.116317	0.033854	-0.0405333	0.482098	Naive B Cells	ORIEN
Conexivisphaera.calida	B.cells.naive	LO	-0.115881	0.0345322	0.0916397	0.111402	Naive B Cells	ORIEN
Coprobacter.secundus	B.cells.naive	LO	-0.0701897	0.20139	0.00905634	0.875249	Naive B Cells	Neither
Coprothermobacter.proteolyticus	B.cells.naive	LO	-0.0922505	0.0928271	-0.097539	0.0900988	Naive B Cells	Neither
Coraliomargarita.akajimensis	B.cells.naive	LO	-0.0518541	0.345515	-0.015339	0.790304	Naive B Cells	Neither
Corallococcus.coralloides	B.cells.naive	LO	-0.0907322	0.0983529	-0.0131643	0.819481	Naive B Cells	Neither
Corynebacterium.aquilae	B.cells.naive	LO	-0.0922505	0.0928271	0.035642	0.536544	Naive B Cells	Neither
Corynebacterium.argentoratense	B.cells.naive	LO	0.0929265	0.0904483	0.0328738	0.568665	Naive B Cells	Neither
Corynebacterium.atypicum	B.cells.naive	LO	-0.0752089	0.170932	-0.0395703	0.492576	Naive B Cells	Neither
Corynebacterium.aurimucosum	B.cells.naive	LO	0.0531008	0.334025	-0.114766	0.0459267	Naive B Cells	TCGA
Corynebacterium.bovis	B.cells.naive	LO	-0.00834628	0.879396	-0.0574539	0.318869	Naive B Cells	Neither
Corynebacterium.callunae	B.cells.naive	LO	-0.0531008	0.334025	0.0289193	0.616076	Naive B Cells	Neither
Corynebacterium.casei	B.cells.naive	LO	0.00108307	0.984291	-0.08818	0.125626	Naive B Cells	Neither
Corynebacterium.coyleae	B.cells.naive	LO	-0.0553732	0.313723	-0.131133	0.0224271	Naive B Cells	TCGA
Corynebacterium.deserti	B.cells.naive	LO	0.00939716	0.864349	-0.050571	0.380374	Naive B Cells	Neither
Corynebacterium.diphtheriae	B.cells.naive	LO	-0.0531008	0.334025	-0.143733	0.0122584	Naive B Cells	TCGA
Corynebacterium.doosanense	B.cells.naive	LO	-0.05072	0.356181	0.0103496	0.857612	Naive B Cells	Neither
Corynebacterium.efficiens	B.cells.naive	LO	0.106903	0.0512899	0.0359446	0.533088	Naive B Cells	Neither
Corynebacterium.endometrii	B.cells.naive	LO	0.109532	0.0457954	0.00254576	0.9648	Naive B Cells	ORIEN
Corynebacterium.frankenforstense	B.cells.naive	LO	-0.0752089	0.170932	0.0418072	0.468425	Naive B Cells	Neither
Corynebacterium.freneyi	B.cells.naive	LO	0.0416359	0.448897	-0.018988	0.742015	Naive B Cells	Neither
Corynebacterium.genitalium	B.cells.naive	LO	-0.0922505	0.0928271	-0.0769433	0.181618	Naive B Cells	Neither
Corynebacterium.glaucum	B.cells.naive	LO	-0.0422815	0.441889	-0.0632405	0.27248	Naive B Cells	Neither
Corynebacterium.glucuronolyticum	B.cells.naive	LO	-0.073782	0.179219	-0.0778224	0.176664	Naive B Cells	Neither
Corynebacterium.glutamicum	B.cells.naive	LO	-0.0922505	0.0928271	-0.0659644	0.252318	Naive B Cells	Neither
Corynebacterium.halotolerans	B.cells.naive	LO	-0.0752089	0.170932	0.0122898	0.831286	Naive B Cells	Neither
Corynebacterium.humireducens	B.cells.naive	LO	0.0688235	0.210324	0.0263075	0.648306	Naive B Cells	Neither
Corynebacterium.imitans	B.cells.naive	LO	0.00485338	0.929691	-0.0139042	0.809524	Naive B Cells	Neither
Corynebacterium.incognita	B.cells.naive	LO	0.0575385	0.295146	0.00327667	0.954704	Naive B Cells	Neither
Corynebacterium.jeikeium	B.cells.naive	LO	-0.119455	0.029298	-0.0876036	0.128127	Naive B Cells	ORIEN
Corynebacterium.kefirresidentii	B.cells.naive	LO	0.0298877	0.586806	-0.0632427	0.272463	Naive B Cells	Neither
Corynebacterium.kroppenstedtii	B.cells.naive	LO	0.0181831	0.740955	-0.0729519	0.205404	Naive B Cells	Neither
Corynebacterium.lactis	B.cells.naive	LO	0.0639624	0.244421	0.0401476	0.486281	Naive B Cells	Neither
Corynebacterium.liangguodongii	B.cells.naive	LO	0.0543448	0.322809	0.047943	0.405653	Naive B Cells	Neither
Corynebacterium.lizhenjunii	B.cells.naive	LO	0.0531008	0.334025	-0.0342799	0.552235	Naive B Cells	Neither
Corynebacterium.macginleyi	B.cells.naive	LO	0.00566012	0.918042	-0.119262	0.0380045	Naive B Cells	TCGA
Corynebacterium.marinum	B.cells.naive	LO	0.0736171	0.180196	-0.0117891	0.838064	Naive B Cells	Neither
Corynebacterium.maris	B.cells.naive	LO	0.0940115	0.0867323	-0.0863597	0.133655	Naive B Cells	Neither
Corynebacterium.matruchotii	B.cells.naive	LO	-0.0113818	0.836069	0.00792685	0.890704	Naive B Cells	Neither
Corynebacterium.mustelae	B.cells.naive	LO	0.00192976	0.972014	-0.0669045	0.245606	Naive B Cells	Neither
Corynebacterium.nuruki	B.cells.naive	LO	0.0008187	0.988125	-0.0117322	0.838834	Naive B Cells	Neither
Corynebacterium.propinquum	B.cells.naive	LO	0.0764299	0.164072	-0.112729	0.0499483	Naive B Cells	TCGA
Corynebacterium.provencense	B.cells.naive	LO	-0.0752089	0.170932	0.0711319	0.216967	Naive B Cells	Neither
Corynebacterium.pseudopelargi	B.cells.naive	LO	-0.0531008	0.334025	0.0668585	0.245932	Naive B Cells	Neither
Corynebacterium.renale	B.cells.naive	LO	0.00181026	0.973746	0.043116	0.454604	Naive B Cells	Neither
Corynebacterium.resistens	B.cells.naive	LO	0.0104252	0.849677	0.0308371	0.592867	Naive B Cells	Neither
Corynebacterium.riegelii	B.cells.naive	LO	-0.0752089	0.170932	-0.0185617	0.747609	Naive B Cells	Neither
Corynebacterium.sanguinis	B.cells.naive	LO	0.0194423	0.723723	-0.0164788	0.775124	Naive B Cells	Neither
Corynebacterium.segmentosum	B.cells.naive	LO	0.0347372	0.527582	-0.0649306	0.259845	Naive B Cells	Neither
Corynebacterium.silvaticum	B.cells.naive	LO	0.0404291	0.462164	0.117399	0.0411342	Naive B Cells	TCGA
Corynebacterium.simulans	B.cells.naive	LO	-0.0531008	0.334025	-0.0181197	0.753423	Naive B Cells	Neither
Corynebacterium.singulare	B.cells.naive	LO	0.0498353	0.364643	-0.0528119	0.359598	Naive B Cells	Neither
Corynebacterium.sp..1959	B.cells.naive	LO	0.00065446	0.990507	0.0174567	0.762169	Naive B Cells	Neither
Corynebacterium.sp..2019	B.cells.naive	LO	-0.0531008	0.334025	-0.0381529	0.508215	Naive B Cells	Neither
Corynebacterium.sp..2039	B.cells.naive	LO	-0.0531008	0.334025	0.0306213	0.595458	Naive B Cells	Neither
Corynebacterium.sp..NML98.0116	B.cells.naive	LO	-0.00432158	0.937378	0.0122115	0.832346	Naive B Cells	Neither
Corynebacterium.sp..zg.320	B.cells.naive	LO	-0.0296777	0.589438	-0.0758614	0.187855	Naive B Cells	Neither
Corynebacterium.sp..zg.917	B.cells.naive	LO	-0.00791768	0.885545	-0.0770489	0.181018	Naive B Cells	Neither
Corynebacterium.sphenisci	B.cells.naive	LO	0.107593	0.0497967	-0.0988579	0.0858137	Naive B Cells	ORIEN
Corynebacterium.striatum	B.cells.naive	LO	0.0710935	0.195633	-0.0837659	0.14577	Naive B Cells	Neither
Corynebacterium.terpenotabidum	B.cells.naive	LO	0.0840713	0.125745	0.0496634	0.388993	Naive B Cells	Neither
Corynebacterium.testudinoris	B.cells.naive	LO	-0.0752089	0.170932	0.0766693	0.183183	Naive B Cells	Neither
Corynebacterium.timonense	B.cells.naive	LO	0.085082	0.121244	-0.00421579	0.941742	Naive B Cells	Neither
Corynebacterium.tuberculostearicum	B.cells.naive	LO	0.0387189	0.481332	-0.0890822	0.121788	Naive B Cells	Neither
Corynebacterium.ulcerans	B.cells.naive	LO	0.0543077	0.32314	-0.0195895	0.734147	Naive B Cells	Neither
Corynebacterium.urealyticum	B.cells.naive	LO	-0.0343033	0.532754	-0.0568641	0.323871	Naive B Cells	Neither
Corynebacterium.ureicelerivorans	B.cells.naive	LO	0.0466748	0.395884	-0.0258416	0.654127	Naive B Cells	Neither
Corynebacterium.urogenitale	B.cells.naive	LO	0.0784444	0.153207	-0.199008	0.000492665	Naive B Cells	TCGA
Corynebacterium.variabile	B.cells.naive	LO	0.0593348	0.280303	6.96603e-05	0.999037	Naive B Cells	Neither
Corynebacterium.vitaeruminis	B.cells.naive	LO	-0.0345827	0.529421	-0.077822	0.176666	Naive B Cells	Neither
Coxiella.burnetii	B.cells.naive	LO	-0.0531008	0.334025	-0.0549617	0.340347	Naive B Cells	Neither
Crassaminicella.sp..143.21	B.cells.naive	LO	-0.0752089	0.170932	0.026935	0.640499	Naive B Cells	Neither
Croceimicrobium.hydrocarbonivorans	B.cells.naive	LO	-0.0662171	0.228154	-0.0405734	0.481664	Naive B Cells	Neither
Cronobacter.sakazakii	B.cells.naive	LO	0.0394359	0.473244	-0.0373406	0.517293	Naive B Cells	Neither
Cryobacterium.arcticum	B.cells.naive	LO	0.053391	0.331387	-0.101166	0.0787096	Naive B Cells	Neither
Cryobacterium.sp..PAMC25264	B.cells.naive	LO	0.0706	0.198761	0.0327624	0.569976	Naive B Cells	Neither
Cryptobacterium.curtum	B.cells.naive	LO	-0.0122194	0.824195	-0.0975231	0.0901515	Naive B Cells	Neither
Cryptosporidium.parvum	B.cells.naive	LO	-0.024114	0.661061	0.0171481	0.766251	Naive B Cells	Neither
Cupriavidus.basilensis	B.cells.naive	LO	0.0132895	0.809083	0.0203711	0.723962	Naive B Cells	Neither
Cupriavidus.campinensis	B.cells.naive	LO	-0.0531008	0.334025	-0.0726456	0.207318	Naive B Cells	Neither
Cupriavidus.gilardii	B.cells.naive	LO	0.0719931	0.190023	0.0823419	0.152768	Naive B Cells	Neither
Cupriavidus.metallidurans	B.cells.naive	LO	0.0253436	0.644933	-0.0586652	0.308757	Naive B Cells	Neither
Cupriavidus.nantongensis	B.cells.naive	LO	-0.0922505	0.0928271	-0.0304135	0.597959	Naive B Cells	Neither
Cupriavidus.necator	B.cells.naive	LO	-0.0752089	0.170932	-0.0436613	0.448913	Naive B Cells	Neither
Cupriavidus.oxalaticus	B.cells.naive	LO	0.0244845	0.656185	0.0558143	0.332898	Naive B Cells	Neither
Cupriavidus.pauculus	B.cells.naive	LO	-0.0928289	0.0907886	-0.050412	0.381876	Naive B Cells	Neither
Cupriavidus.pinatubonensis	B.cells.naive	LO	-0.0531008	0.334025	-0.0715917	0.214003	Naive B Cells	Neither
Cupriavidus.sp..EM10	B.cells.naive	LO	-0.00803698	0.883833	-0.0655456	0.255349	Naive B Cells	Neither
Cupriavidus.sp..ISTL7	B.cells.naive	LO	-0.00594037	0.914	0.058443	0.310595	Naive B Cells	Neither
Cupriavidus.taiwanensis	B.cells.naive	LO	-0.033998	0.536409	-0.0168788	0.769818	Naive B Cells	Neither
Cutibacterium.avidum	B.cells.naive	LO	-0.0908772	0.097814	-0.117966	0.040159	Naive B Cells	TCGA
Cyanobium.gracile	B.cells.naive	LO	0.0377609	0.492256	-0.0238506	0.679235	Naive B Cells	Neither
Cyanobium.sp..NIES.981	B.cells.naive	LO	-0.00568058	0.917747	-0.070325	0.222241	Naive B Cells	Neither
Cyanobium.sp..NS01	B.cells.naive	LO	0.0718068	0.191175	0.0407893	0.479334	Naive B Cells	Neither
Cyclobacterium.marinum	B.cells.naive	LO	-0.0359758	0.512957	0.0359057	0.533531	Naive B Cells	Neither
Cytobacillus.ciccensis	B.cells.naive	LO	0.0500777	0.362312	-0.0641039	0.265974	Naive B Cells	Neither
Cytobacillus.kochii	B.cells.naive	LO	-0.0752089	0.170932	-0.0756698	0.188975	Naive B Cells	Neither
Debaryomyces.hansenii	B.cells.naive	LO	-0.0277408	0.613969	-0.0789553	0.170429	Naive B Cells	Neither
Dechloromonas.sp..HYN0024	B.cells.naive	LO	0.0233706	0.670889	-0.0746097	0.195265	Naive B Cells	Neither
Dechloromonas.sp..TW.R.39.2	B.cells.naive	LO	0.0440496	0.423018	0.00107092	0.985189	Naive B Cells	Neither
Defluviicoccus.vanus	B.cells.naive	LO	-0.0531008	0.334025	-0.0756026	0.18937	Naive B Cells	Neither
Dehalobacterium.formicoaceticum	B.cells.naive	LO	-0.0385072	0.483735	-0.0989981	0.0853678	Naive B Cells	Neither
Delftia.acidovorans	B.cells.naive	LO	0.0314944	0.566848	-0.0332512	0.564231	Naive B Cells	Neither
Delftia.lacustris	B.cells.naive	LO	-0.0528409	0.336401	0.0179388	0.755806	Naive B Cells	Neither
Delftia.sp..Cs1.4	B.cells.naive	LO	0.0791096	0.149742	-0.0294745	0.609316	Naive B Cells	Neither
Delftia.sp..HK171	B.cells.naive	LO	0.0297376	0.588688	-0.056832	0.324144	Naive B Cells	Neither
Delftia.sp..WY8	B.cells.naive	LO	-0.0531008	0.334025	0.0434209	0.451418	Naive B Cells	Neither
Delftia.tsuruhatensis	B.cells.naive	LO	-0.0736157	0.180204	0.0551431	0.338754	Naive B Cells	Neither
Denitratisoma.oestradiolicum	B.cells.naive	LO	-0.104998	0.0556052	-0.0646418	0.261975	Naive B Cells	Neither
Denitrobacterium.detoxificans	B.cells.naive	LO	-0.00404646	0.941358	0.0112338	0.845594	Naive B Cells	Neither
Denitrovibrio.acetiphilus	B.cells.naive	LO	0.0819691	0.13552	0.0257351	0.655459	Naive B Cells	Neither
Dermabacter.jinjuensis	B.cells.naive	LO	0.0244845	0.656185	-0.0263603	0.647646	Naive B Cells	Neither
Desulfarculus.baarsii	B.cells.naive	LO	-0.00309207	0.955172	-0.0373655	0.517014	Naive B Cells	Neither
Desulfatibacillum.aliphaticivorans	B.cells.naive	LO	-0.000784725	0.988618	0.0100054	0.8623	Naive B Cells	Neither
Desulfobacca.acetoxidans	B.cells.naive	LO	-0.106682	0.0517745	-0.00834204	0.885018	Naive B Cells	Neither
Desulfobulbus.oligotrophicus	B.cells.naive	LO	-0.0752089	0.170932	-0.0786227	0.172243	Naive B Cells	Neither
Desulfococcus.oleovorans	B.cells.naive	LO	-0.0531008	0.334025	0.0544106	0.345219	Naive B Cells	Neither
Desulfocurvibacter.africanus	B.cells.naive	LO	-0.0531008	0.334025	0.0223469	0.698437	Naive B Cells	Neither
Desulfofarcimen.acetoxidans	B.cells.naive	LO	-0.052885	0.335997	0.016188	0.778989	Naive B Cells	Neither
Desulfomonile.tiedjei	B.cells.naive	LO	-0.00645875	0.906528	0.00624936	0.913731	Naive B Cells	Neither
Desulfonema.magnum	B.cells.naive	LO	-0.0117496	0.830851	-0.071133	0.216961	Naive B Cells	Neither
Desulfosarcina.alkanivorans	B.cells.naive	LO	-0.0954296	0.0820614	-0.0326618	0.571161	Naive B Cells	Neither
Desulfotomaculum.reducens	B.cells.naive	LO	0.00109329	0.984143	-0.0280706	0.626472	Naive B Cells	Neither
Desulfovibrio.ferrophilus	B.cells.naive	LO	-0.0478912	0.383674	-0.0742124	0.19766	Naive B Cells	Neither
Desulfurispirillum.indicum	B.cells.naive	LO	-0.0752089	0.170932	0.00144046	0.980079	Naive B Cells	Neither
Desulfurivibrio.alkaliphilus	B.cells.naive	LO	-0.0531008	0.334025	0.0145851	0.800388	Naive B Cells	Neither
Desulfuromonas.sp..T3	B.cells.naive	LO	0.0676175	0.218445	0.0158291	0.783767	Naive B Cells	Neither
Diaphorobacter.sp..HDW4A	B.cells.naive	LO	0.0289925	0.598065	-0.0922376	0.109078	Naive B Cells	Neither
Diaphorobacter.sp..HDW4B	B.cells.naive	LO	-0.0660605	0.229258	0.0447479	0.437695	Naive B Cells	Neither
Dickeya.dadantii	B.cells.naive	LO	-0.0362057	0.510266	0.0602483	0.295861	Naive B Cells	Neither
Dietzia.lutea	B.cells.naive	LO	0.102966	0.0605353	-0.0600879	0.297151	Naive B Cells	Neither
Dietzia.sp..oral.taxon.368	B.cells.naive	LO	-0.0256524	0.640908	0.0543062	0.346146	Naive B Cells	Neither
Dietzia.timorensis	B.cells.naive	LO	-0.0922505	0.0928271	-0.0222388	0.699826	Naive B Cells	Neither
Dolichospermum.flos.aquae	B.cells.naive	LO	0.0101136	0.854117	0.0227699	0.693016	Naive B Cells	Neither
Dyella.caseinilytica	B.cells.naive	LO	-0.0597384	0.277039	-0.0358103	0.53462	Naive B Cells	Neither
Dyella.thiooxydans	B.cells.naive	LO	-0.0752089	0.170932	0.0926682	0.107427	Naive B Cells	Neither
Dysgonomonas.sp..HDW5A	B.cells.naive	LO	-0.04124	0.453225	0.00395718	0.94531	Naive B Cells	Neither
Dysgonomonas.sp..HDW5B	B.cells.naive	LO	-0.0295266	0.591336	-0.115862	0.0438784	Naive B Cells	TCGA
Dysosmobacter.sp..Marseille.Q4140	B.cells.naive	LO	-0.143158	0.0088952	0.036206	0.530112	Naive B Cells	ORIEN
Dysosmobacter.welbionis	B.cells.naive	LO	-0.035743	0.51569	-0.0156528	0.786117	Naive B Cells	Neither
Edwardsiella.ictaluri	B.cells.naive	LO	-0.00489521	0.929087	-0.00457797	0.936747	Naive B Cells	Neither
Edwardsiella.tarda	B.cells.naive	LO	0.0929265	0.0904483	0.0463347	0.421604	Naive B Cells	Neither
Eggerthella.guodeyinii	B.cells.naive	LO	-0.0800252	0.145069	-0.0474403	0.4106	Naive B Cells	Neither
Egibacter.rhizosphaerae	B.cells.naive	LO	-0.0396973	0.470314	0.0407283	0.479992	Naive B Cells	Neither
Egicoccus.halophilus	B.cells.naive	LO	-0.0531008	0.334025	0.0793782	0.168144	Naive B Cells	Neither
Eikenella.exigua	B.cells.naive	LO	-0.0922505	0.0928271	0.0256379	0.656677	Naive B Cells	Neither
Elizabethkingia.anophelis	B.cells.naive	LO	-0.0667365	0.224518	-0.0393738	0.494728	Naive B Cells	Neither
Elizabethkingia.sp..JS20170427COW	B.cells.naive	LO	0.00181026	0.973746	-0.0450116	0.434997	Naive B Cells	Neither
Elusimicrobium.minutum	B.cells.naive	LO	-0.0531008	0.334025	-0.0239597	0.677849	Naive B Cells	Neither
Empedobacter.brevis	B.cells.naive	LO	-0.052249	0.341848	-0.0810084	0.159549	Naive B Cells	Neither
Empedobacter.falsenii	B.cells.naive	LO	0.0426488	0.43793	0.0270349	0.63926	Naive B Cells	Neither
Empedobacter.stercoris	B.cells.naive	LO	0.0096547	0.860668	-0.0632913	0.272094	Naive B Cells	Neither
endosymbiont.of.unidentified.scaly.snail.isolate.Monju	B.cells.naive	LO	0.0155376	0.777571	-0.0370241	0.520853	Naive B Cells	Neither
Enterobacter.asburiae	B.cells.naive	LO	-0.0255584	0.642133	-0.0461654	0.423304	Naive B Cells	Neither
Enterobacter.bugandensis	B.cells.naive	LO	-0.0362057	0.510266	0.00631678	0.912804	Naive B Cells	Neither
Enterobacter.cancerogenus	B.cells.naive	LO	0.0921729	0.0931036	-0.085543	0.137383	Naive B Cells	Neither
Enterobacter.cloacae	B.cells.naive	LO	-0.0466097	0.396544	0.0510952	0.375449	Naive B Cells	Neither
Enterobacter.hormaechei	B.cells.naive	LO	-0.0808032	0.141188	0.0087612	0.879283	Naive B Cells	Neither
Enterobacter.kobei	B.cells.naive	LO	-0.0109166	0.842681	-0.0195944	0.734082	Naive B Cells	Neither
Enterobacter.ludwigii	B.cells.naive	LO	0.0514251	0.349525	-0.0301686	0.600912	Naive B Cells	Neither
Enterobacter.oligotrophicus	B.cells.naive	LO	-0.0531008	0.334025	-0.0453945	0.431096	Naive B Cells	Neither
Enterobacter.roggenkampii	B.cells.naive	LO	-0.0507059	0.356315	0.0143855	0.803063	Naive B Cells	Neither
Enterobacter.sichuanensis	B.cells.naive	LO	0.113341	0.0387176	-0.0651313	0.258372	Naive B Cells	ORIEN
Enterobacter.soli	B.cells.naive	LO	0.00185667	0.973074	-0.0231648	0.687968	Naive B Cells	Neither
Enterobacter.sp..BIDMC.29	B.cells.naive	LO	0.00181026	0.973746	-0.0229863	0.690248	Naive B Cells	Neither
Enterobacter.sp..RHBSTW.00975	B.cells.naive	LO	0.0662082	0.228217	0.0756576	0.189047	Naive B Cells	Neither
Enterobacter.sp..SA187	B.cells.naive	LO	0.085082	0.121244	-0.00737757	0.898235	Naive B Cells	Neither
Enterocloster.clostridioformis	B.cells.naive	LO	-0.0913641	0.0960221	0.0487554	0.397734	Naive B Cells	Neither
Enterococcus.avium	B.cells.naive	LO	-0.0455064	0.407829	-0.0594107	0.302639	Naive B Cells	Neither
Enterococcus.cecorum	B.cells.naive	LO	-0.0374904	0.495364	-0.0473219	0.411771	Naive B Cells	Neither
Enterococcus.faecalis	B.cells.naive	LO	-0.00524043	0.9241	-0.0615752	0.285332	Naive B Cells	Neither
Enterococcus.faecium	B.cells.naive	LO	-0.117468	0.0321162	-0.0170302	0.767811	Naive B Cells	ORIEN
Enterococcus.hirae	B.cells.naive	LO	-0.080715	0.141624	-0.0803808	0.162818	Naive B Cells	Neither
Ephemeroptericola.cinctiostellae	B.cells.naive	LO	-0.0531008	0.334025	0.0229117	0.691202	Naive B Cells	Neither
Epibacterium.mobile	B.cells.naive	LO	0.0470667	0.391925	-0.0510834	0.37556	Naive B Cells	Neither
Epilithonimonas.vandammei	B.cells.naive	LO	0.102029	0.0629268	-0.101595	0.0774435	Naive B Cells	Neither
Erwinia.billingiae	B.cells.naive	LO	-0.00543077	0.921352	-0.0392067	0.496563	Naive B Cells	Neither
Erwinia.persicina	B.cells.naive	LO	-0.0531008	0.334025	-0.0767745	0.182581	Naive B Cells	Neither
Erwinia.sp..Ejp617	B.cells.naive	LO	-0.0948975	0.0837894	-0.0950683	0.0985863	Naive B Cells	Neither
Erysipelothrix.inopinata	B.cells.naive	LO	-0.00802806	0.883961	-0.0930109	0.106128	Naive B Cells	Neither
Erysipelothrix.larvae	B.cells.naive	LO	-0.0428452	0.43582	0.0390966	0.497774	Naive B Cells	Neither
Erysipelothrix.rhusiopathiae	B.cells.naive	LO	-0.0922505	0.0928271	-0.00182591	0.974749	Naive B Cells	Neither
Erythrobacter.litoralis	B.cells.naive	LO	0.059135	0.281929	-0.0748293	0.193949	Naive B Cells	Neither
Erythrobacter.neustonensis	B.cells.naive	LO	-0.0595803	0.278315	-0.048336	0.40181	Naive B Cells	Neither
Erythrobacter.sp..HL.111	B.cells.naive	LO	-0.0555457	0.312216	-0.0392447	0.496146	Naive B Cells	Neither
Erythrobacter.sp..JK5	B.cells.naive	LO	0.0760308	0.166292	0.0656978	0.254245	Naive B Cells	Neither
Escherichia.albertii	B.cells.naive	LO	-0.106682	0.0517745	-0.0774418	0.178797	Naive B Cells	Neither
Escherichia.coli	B.cells.naive	LO	-0.0993165	0.0702929	-0.0272514	0.636577	Naive B Cells	Neither
Escherichia.fergusonii	B.cells.naive	LO	-0.0362057	0.510266	-0.0712136	0.216438	Naive B Cells	Neither
Escherichia.marmotae	B.cells.naive	LO	-0.0922505	0.0928271	-0.0833583	0.147748	Naive B Cells	Neither
Eubacterium.limosum	B.cells.naive	LO	-0.0814456	0.138043	-0.105655	0.0662589	Naive B Cells	Neither
Evansella.cellulosilytica	B.cells.naive	LO	-0.00580791	0.91591	0.0127781	0.82469	Naive B Cells	Neither
Ezakiella.massiliensis	B.cells.naive	LO	-0.0279091	0.61182	0.0469141	0.415816	Naive B Cells	Neither
Faecalibacillus.intestinalis	B.cells.naive	LO	-0.00871125	0.874165	-0.0465821	0.419127	Naive B Cells	Neither
Faecalibaculum.rodentium	B.cells.naive	LO	-0.105567	0.0542861	0.00734091	0.898738	Naive B Cells	Neither
Falsirhodobacter.sp..PG104	B.cells.naive	LO	-0.00541712	0.921549	0.0442251	0.443073	Naive B Cells	Neither
Fannyhessea.vaginae	B.cells.naive	LO	-0.0653471	0.234337	-0.0203279	0.724523	Naive B Cells	Neither
Fastidiosipila.sanguinis	B.cells.naive	LO	-0.103711	0.0586862	-0.00970981	0.866329	Naive B Cells	Neither
Fervidobacterium.pennivorans	B.cells.naive	LO	-0.0741359	0.177137	-0.0200881	0.727644	Naive B Cells	Neither
Fibrobacter.succinogenes	B.cells.naive	LO	-0.0150409	0.784504	0.0845344	0.142097	Naive B Cells	Neither
Filimonas.lacunae	B.cells.naive	LO	-0.00126797	0.981609	0.0134909	0.815082	Naive B Cells	Neither
Flagellimonas.maritima	B.cells.naive	LO	-0.0782425	0.154271	-0.0465908	0.41904	Naive B Cells	Neither
Flammeovirga.kamogawensis	B.cells.naive	LO	0.00408331	0.940825	-0.0518374	0.368544	Naive B Cells	Neither
Flammeovirga.pectinis	B.cells.naive	LO	-0.0531008	0.334025	-0.0156411	0.786272	Naive B Cells	Neither
Flammeovirga.sp..MY04	B.cells.naive	LO	-0.0531008	0.334025	-0.00825575	0.886199	Naive B Cells	Neither
Flavisolibacter.tropicus	B.cells.naive	LO	-0.0734963	0.180913	-0.0112227	0.845744	Naive B Cells	Neither
Flexistipes.sinusarabici	B.cells.naive	LO	0.019372	0.724681	-0.0679962	0.23797	Naive B Cells	Neither
Flocculibacter.collagenilyticus	B.cells.naive	LO	0.00482735	0.930067	0.0450247	0.434863	Naive B Cells	Neither
Fluviibacter.phosphoraccumulans	B.cells.naive	LO	0.0351203	0.523037	-0.0489946	0.39542	Naive B Cells	Neither
Fluviispira.sanaruensis	B.cells.naive	LO	-0.0343091	0.532686	-0.125285	0.0292279	Naive B Cells	TCGA
Francisella.tularensis	B.cells.naive	LO	-0.0453603	0.409338	-0.0715214	0.214454	Naive B Cells	Neither
Frankia.alni	B.cells.naive	LO	0.0234851	0.669372	-0.0490136	0.395237	Naive B Cells	Neither
Frankia.casuarinae	B.cells.naive	LO	0.099719	0.0691573	0.0821113	0.153925	Naive B Cells	Neither
Frankia.sp..ArI3	B.cells.naive	LO	0.0306569	0.57721	-0.0227145	0.693724	Naive B Cells	Neither
Frankia.sp..QA3	B.cells.naive	LO	-0.00186008	0.973024	-0.00677434	0.906516	Naive B Cells	Neither
Frateuria.aurantia	B.cells.naive	LO	0.0112184	0.83839	0.0694003	0.228395	Naive B Cells	Neither
Frederiksenia.canicola	B.cells.naive	LO	-0.0531008	0.334025	0.0191461	0.739945	Naive B Cells	Neither
Fretibacterium.fastidiosum	B.cells.naive	LO	-0.128486	0.0189984	-0.117401	0.0411301	Naive B Cells	Both
Friedmanniella.luteola	B.cells.naive	LO	-0.119455	0.029298	-0.0215747	0.708375	Naive B Cells	ORIEN
Frigoribacterium.sp..NBH87	B.cells.naive	LO	-0.0531008	0.334025	0.0135612	0.814136	Naive B Cells	Neither
Fuerstia.marisgermanicae	B.cells.naive	LO	0.0931814	0.0895638	-0.0271304	0.638075	Naive B Cells	Neither
Fulvivirga.sp..S481	B.cells.naive	LO	-0.0531008	0.334025	-0.0443225	0.442068	Naive B Cells	Neither
Fusobacterium.canifelinum	B.cells.naive	LO	-0.137389	0.0120866	0.0488487	0.396831	Naive B Cells	ORIEN
Fusobacterium.gonidiaformans	B.cells.naive	LO	0.0105652	0.847682	0.0120381	0.834692	Naive B Cells	Neither
Fusobacterium.hwasookii	B.cells.naive	LO	-0.223237	3.95032e-05	-0.0210483	0.715177	Naive B Cells	ORIEN
Fusobacterium.mortiferum	B.cells.naive	LO	-0.00970828	0.859903	-0.0736426	0.201134	Naive B Cells	Neither
Fusobacterium.necrophorum	B.cells.naive	LO	-0.0643895	0.241279	0.00781928	0.892178	Naive B Cells	Neither
Fusobacterium.nucleatum	B.cells.naive	LO	-0.144529	0.00825718	-0.0370544	0.520512	Naive B Cells	ORIEN
Fusobacterium.periodonticum	B.cells.naive	LO	-0.0556911	0.310949	-0.14051	0.0143694	Naive B Cells	TCGA
Fusobacterium.pseudoperiodonticum	B.cells.naive	LO	-0.109608	0.0456447	-0.00981704	0.864867	Naive B Cells	ORIEN
Fusobacterium.sp..NSJ.57	B.cells.naive	LO	-0.0368606	0.502641	-0.0115114	0.841827	Naive B Cells	Neither
Fusobacterium.sp..oral.taxon.203	B.cells.naive	LO	-0.176799	0.00119653	0.0188614	0.743675	Naive B Cells	ORIEN
Fusobacterium.ulcerans	B.cells.naive	LO	-0.103457	0.059312	0.070024	0.224231	Naive B Cells	Neither
Fusobacterium.varium	B.cells.naive	LO	0.0380413	0.489045	0.0136224	0.813313	Naive B Cells	Neither
Gardnerella.vaginalis	B.cells.naive	LO	0.029597	0.590452	-0.0273206	0.635721	Naive B Cells	Neither
Gemella.haemolysans	B.cells.naive	LO	-0.0329639	0.548882	-0.100345	0.0811811	Naive B Cells	Neither
Gemella.morbillorum	B.cells.naive	LO	-0.174306	0.00140652	0.00852723	0.882483	Naive B Cells	ORIEN
Gemella.sanguinis	B.cells.naive	LO	-0.0839864	0.126129	-0.0450406	0.434701	Naive B Cells	Neither
Gemella.sp..zg.570	B.cells.naive	LO	-0.127057	0.0203811	0.0353054	0.5404	Naive B Cells	ORIEN
Geminocystis.sp..NIES.3708	B.cells.naive	LO	-0.0752089	0.170932	-0.0397226	0.49091	Naive B Cells	Neither
Geminocystis.sp..NIES.3709	B.cells.naive	LO	-0.033457	0.542917	-0.127378	0.0266137	Naive B Cells	TCGA
Gemmata.massiliana	B.cells.naive	LO	0.0627669	0.253367	-0.0883113	0.125062	Naive B Cells	Neither
Gemmatimonas.aurantiaca	B.cells.naive	LO	0.033188	0.546167	0.0512639	0.373873	Naive B Cells	Neither
Gemmatimonas.phototrophica	B.cells.naive	LO	0.0622844	0.257042	0.0399613	0.488307	Naive B Cells	Neither
Gemmatimonas.sp..TET16	B.cells.naive	LO	-0.0531008	0.334025	-0.0690475	0.230775	Naive B Cells	Neither
Gemmobacter.sp..HYN0069	B.cells.naive	LO	0.0317632	0.56354	0.00501955	0.93066	Naive B Cells	Neither
Geobacillus.stearothermophilus	B.cells.naive	LO	-0.052573	0.338859	-0.0552938	0.337434	Naive B Cells	Neither
Geobacillus.subterraneus	B.cells.naive	LO	0.00846346	0.877716	-0.0338962	0.556695	Naive B Cells	Neither
Geobacter.metallireducens	B.cells.naive	LO	-0.0103994	0.850044	-0.0790758	0.169776	Naive B Cells	Neither
Geobacter.sp..FeAm09	B.cells.naive	LO	-0.0587276	0.285263	0.0515466	0.371241	Naive B Cells	Neither
Georgenia.sp..Z294	B.cells.naive	LO	-0.0531008	0.334025	0.0613638	0.286992	Naive B Cells	Neither
Geosporobacter.ferrireducens	B.cells.naive	LO	-0.0531008	0.334025	-0.104004	0.0706367	Naive B Cells	Neither
Gimesia.chilikensis	B.cells.naive	LO	0.044842	0.414715	-0.0726933	0.207019	Naive B Cells	Neither
Gloeomargarita.lithophora	B.cells.naive	LO	0.0368383	0.502898	0.0241847	0.674996	Naive B Cells	Neither
Gloeothece.citriformis	B.cells.naive	LO	0.0539513	0.32633	-0.0456824	0.428177	Naive B Cells	Neither
Gluconobacter.albidus	B.cells.naive	LO	0.0096547	0.860668	0.000388408	0.994628	Naive B Cells	Neither
Glycocaulis.alkaliphilus	B.cells.naive	LO	-0.0456171	0.406688	0.00309432	0.957222	Naive B Cells	Neither
Gordonia.amarae	B.cells.naive	LO	0.0754273	0.16969	0.0516	0.370744	Naive B Cells	Neither
Gordonia.polyisoprenivorans	B.cells.naive	LO	0.0199866	0.716317	-0.0344434	0.550339	Naive B Cells	Neither
Gordonibacter.pamelaeae	B.cells.naive	LO	-0.0807113	0.141642	-0.0100822	0.861253	Naive B Cells	Neither
Gordonibacter.urolithinfaciens	B.cells.naive	LO	-0.0651471	0.235775	-0.0599543	0.298228	Naive B Cells	Neither
Gottschalkia.acidurici	B.cells.naive	LO	-0.0124092	0.82151	0.0461185	0.423776	Naive B Cells	Neither
Gracilibacillus.sp..SCU50	B.cells.naive	LO	-0.0531008	0.334025	-0.0868342	0.131525	Naive B Cells	Neither
Gramella.sp..MAR_2010_147	B.cells.naive	LO	0.0186869	0.734044	-0.0229666	0.690499	Naive B Cells	Neither
Granulibacter.bethesdensis	B.cells.naive	LO	-0.0752089	0.170932	-0.0267897	0.642302	Naive B Cells	Neither
Granulicella.sp..WH15	B.cells.naive	LO	0.00342211	0.950393	-0.0852305	0.13883	Naive B Cells	Neither
Gudongella.oleilytica	B.cells.naive	LO	-0.0404509	0.461923	0.0554906	0.335714	Naive B Cells	Neither
Guyparkeria.halophila	B.cells.naive	LO	-0.0104201	0.849749	-0.0423703	0.462451	Naive B Cells	Neither
Gynuella.sunshinyii	B.cells.naive	LO	0.119294	0.0295172	0.0341221	0.554067	Naive B Cells	ORIEN
Haematobacter.massiliensis	B.cells.naive	LO	-0.0922505	0.0928271	0.0130727	0.820716	Naive B Cells	Neither
Haemophilus.haemolyticus	B.cells.naive	LO	-0.106682	0.0517745	0.0414018	0.472754	Naive B Cells	Neither
Haemophilus.influenzae	B.cells.naive	LO	0.0339554	0.53692	-0.0678021	0.239315	Naive B Cells	Neither
Haemophilus.parahaemolyticus	B.cells.naive	LO	-0.00678119	0.901884	0.0305105	0.596791	Naive B Cells	Neither
Haemophilus.parainfluenzae	B.cells.naive	LO	-0.0183094	0.73922	-0.000483334	0.993315	Naive B Cells	Neither
Hafnia.alvei	B.cells.naive	LO	0.0491425	0.371357	-0.0628343	0.275578	Naive B Cells	Neither
Halanaerobium.hydrogeniformans	B.cells.naive	LO	-0.0922505	0.0928271	-0.0575795	0.317811	Naive B Cells	Neither
Halobacteriovorax.sp..BALOs_7	B.cells.naive	LO	0.036934	0.50179	-0.0602875	0.295546	Naive B Cells	Neither
Halobacterium.sp..DL1	B.cells.naive	LO	0.0917196	0.0947303	-0.00927703	0.872235	Naive B Cells	Neither
Halocella.sp..SP3.1	B.cells.naive	LO	-0.0367658	0.50374	-0.0474126	0.410873	Naive B Cells	Neither
Halomicronema.hongdechloris	B.cells.naive	LO	-0.0531008	0.334025	-0.0344313	0.550479	Naive B Cells	Neither
Halomonas.aestuarii	B.cells.naive	LO	0.0953402	0.0823498	-0.0453022	0.432034	Naive B Cells	Neither
Halomonas.chromatireducens	B.cells.naive	LO	0.0953402	0.0823498	-0.0684869	0.234592	Naive B Cells	Neither
Halomonas.huangheensis	B.cells.naive	LO	-0.106682	0.0517745	-0.0607869	0.291556	Naive B Cells	Neither
Halomonas.meridiana	B.cells.naive	LO	0.00861496	0.875544	-0.0449018	0.436119	Naive B Cells	Neither
Halomonas.socia	B.cells.naive	LO	0.0136521	0.803979	-0.106085	0.0651556	Naive B Cells	Neither
Halomonas.sp..N3.2A	B.cells.naive	LO	-0.0510977	0.352606	-0.0605261	0.293636	Naive B Cells	Neither
[truncated: 1,118 more rows]

## Sheet: B.cells.memory
SUPPLEMENTARY TABLE S10: CORRELATION BETWEEN SUBSETS OF IMMUNE CELLS AND MICROBES IN ORIEN AND TCGA
microbe	im.cell	onset	ORIEN.est	ORIEN.p	TCGA.est	TCGA.p	newlabs	sigcode
Abiotrophia.defectiva	B.cells.memory	EO	-0.0942058	0.306095	0.19302	0.161993	Memory B Cells	Neither
Abyssicoccus.albus	B.cells.memory	EO	-0.0732414	0.426619	-0.0475337	0.732863	Memory B Cells	Neither
Acetivibrio.clariflavus	B.cells.memory	EO	-0.0535348	0.561427	-0.0269338	0.846703	Memory B Cells	Neither
Acetivibrio.thermocellus	B.cells.memory	EO	-0.0439448	0.633659	-0.0475337	0.732863	Memory B Cells	Neither
Acetomicrobium.mobile	B.cells.memory	EO	-0.0732414	0.426619	0.713746	1.37722e-09	Memory B Cells	TCGA
Acholeplasma.palmae	B.cells.memory	EO	0.00399498	0.965458	-0.0269338	0.846703	Memory B Cells	Neither
Achromobacter.deleyi	B.cells.memory	EO	0.0753452	0.41342	0.139511	0.31435	Memory B Cells	Neither
Achromobacter.insolitus	B.cells.memory	EO	0.174159	0.057117	-0.0625414	0.653237	Memory B Cells	Neither
Achromobacter.xylosoxidans	B.cells.memory	EO	0.0451139	0.624647	0.325033	0.0164793	Memory B Cells	TCGA
Acidibrevibacterium.fodinaquatile	B.cells.memory	EO	-0.00133166	0.988483	0.40433	0.00242689	Memory B Cells	TCGA
Acidimicrobium.ferrooxidans	B.cells.memory	EO	-0.117732	0.200317	-0.0384478	0.78253	Memory B Cells	Neither
Acidipropionibacterium.virtanenii	B.cells.memory	EO	-0.152498	0.0963557	-0.0384478	0.78253	Memory B Cells	Neither
Acinetobacter.baumannii	B.cells.memory	EO	-0.161352	0.0783093	0.277126	0.0424859	Memory B Cells	TCGA
Acinetobacter.calcoaceticus	B.cells.memory	EO	0.00162632	0.985935	-0.0691697	0.619193	Memory B Cells	Neither
Acinetobacter.cumulans	B.cells.memory	EO	-0.0318344	0.72997	0.34669	0.0102221	Memory B Cells	TCGA
Acinetobacter.guillouiae	B.cells.memory	EO	-0.122513	0.182518	0.242868	0.0768026	Memory B Cells	Neither
Acinetobacter.haemolyticus	B.cells.memory	EO	-0.0466082	0.613209	0.134637	0.331722	Memory B Cells	Neither
Acinetobacter.johnsonii	B.cells.memory	EO	-0.0637595	0.489035	0.277762	0.0419943	Memory B Cells	TCGA
Acinetobacter.junii	B.cells.memory	EO	-0.0886555	0.335595	0.310494	0.0223091	Memory B Cells	TCGA
Acinetobacter.lwoffii	B.cells.memory	EO	-0.0173116	0.851137	0.301044	0.0269636	Memory B Cells	TCGA
Acinetobacter.nosocomialis	B.cells.memory	EO	-0.134135	0.144125	0.437359	0.000943063	Memory B Cells	TCGA
Acinetobacter.pittii	B.cells.memory	EO	0.094548	0.304334	0.328955	0.0151503	Memory B Cells	TCGA
Acinetobacter.radioresistens	B.cells.memory	EO	0.0122498	0.894359	0.256417	0.0612612	Memory B Cells	Neither
Acinetobacter.schindleri	B.cells.memory	EO	-0.00399498	0.965458	0.359502	0.00758774	Memory B Cells	TCGA
Acinetobacter.sp..LoGeW2.3	B.cells.memory	EO	0.00399498	0.965458	0.372054	0.00560106	Memory B Cells	TCGA
Acinetobacter.sp..TTH0.4	B.cells.memory	EO	0.147998	0.106708	0.281436	0.0392451	Memory B Cells	TCGA
Acinetobacter.sp..WCHAc010034	B.cells.memory	EO	0.0564036	0.54061	0.638385	2.06521e-07	Memory B Cells	TCGA
Acinetobacter.towneri	B.cells.memory	EO	-0.0199749	0.828562	0.131533	0.343091	Memory B Cells	Neither
Acinetobacter.ursingii	B.cells.memory	EO	0.0759047	0.40995	0.0820181	0.555459	Memory B Cells	Neither
Acinetobacter.variabilis	B.cells.memory	EO	-0.122513	0.182518	0.34669	0.0102221	Memory B Cells	TCGA
Actinoalloteichus.hymeniacidonis	B.cells.memory	EO	0.147814	0.107149	0.388192	0.00372502	Memory B Cells	TCGA
Actinobacillus.porcitonsillarum	B.cells.memory	EO	0.175719	0.0548925	-0.0269338	0.846703	Memory B Cells	Neither
Actinobacillus.sp..GY.402	B.cells.memory	EO	0.120419	0.190166	-0.0269338	0.846703	Memory B Cells	Neither
Actinocatenispora.sera	B.cells.memory	EO	-0.0052243	0.954839	0.5	0.000118289	Memory B Cells	TCGA
Actinomadura.sp..WMMA1423	B.cells.memory	EO	-0.122513	0.182518	0.40433	0.00242689	Memory B Cells	TCGA
Actinomadura.verrucosospora	B.cells.memory	EO	-0.0016023	0.986143	0.713746	1.37722e-09	Memory B Cells	TCGA
Actinomyces.procaprae	B.cells.memory	EO	0.184316	0.0438789	0.48042	0.000236342	Memory B Cells	Both
Actinomyces.sp..HMT.175	B.cells.memory	EO	0.160905	0.0791501	0.234765	0.0874933	Memory B Cells	Neither
Actinomyces.sp..oral.taxon.169	B.cells.memory	EO	-0.00376654	0.967432	0.234765	0.0874933	Memory B Cells	Neither
Actinomyces.sp..oral.taxon.897	B.cells.memory	EO	0.0306282	0.739828	0.713746	1.37722e-09	Memory B Cells	TCGA
Actinomyces.viscosus	B.cells.memory	EO	0.110528	0.229447	0.40433	0.00242689	Memory B Cells	TCGA
Actinomyces.weissii	B.cells.memory	EO	0.142488	0.12055	-0.0269338	0.846703	Memory B Cells	Neither
Actinomyces.wuliandei	B.cells.memory	EO	0.0393044	0.66995	-0.0269338	0.846703	Memory B Cells	Neither
Actinoplanes.derwentensis	B.cells.memory	EO	-0.10057	0.274425	0.281436	0.0392451	Memory B Cells	TCGA
Actinoplanes.ianthinogenes	B.cells.memory	EO	0.0838947	0.362291	0.5	0.000118289	Memory B Cells	TCGA
Actinoplanes.sp..N902.109	B.cells.memory	EO	-0.0226382	0.806127	0.265471	0.0523645	Memory B Cells	Neither
Actinopolymorpha.singaporensis	B.cells.memory	EO	-0.019654	0.831276	0.306916	0.0239846	Memory B Cells	TCGA
Adhaeribacter.swui	B.cells.memory	EO	-0.173986	0.0573686	-0.0554089	0.690668	Memory B Cells	Neither
Aeoliella.mucimassa	B.cells.memory	EO	0.0157517	0.864416	0.40433	0.00242689	Memory B Cells	TCGA
Aeribacillus.pallidus	B.cells.memory	EO	-0.00133166	0.988483	-0.0754348	0.587727	Memory B Cells	Neither
Aeromonas.caviae	B.cells.memory	EO	-0.122513	0.182518	-0.0754348	0.587727	Memory B Cells	Neither
Aeromonas.sp..CA23	B.cells.memory	EO	0.0904781	0.325715	0.665163	4.10061e-08	Memory B Cells	TCGA
Aerosticca.soli	B.cells.memory	EO	0.0625881	0.497069	-0.087213	0.530605	Memory B Cells	Neither
Afipia.carboxidovorans	B.cells.memory	EO	-0.0226382	0.806127	0.253844	0.0639996	Memory B Cells	Neither
Afipia.sp..GAS231	B.cells.memory	EO	0.0157438	0.864483	0.294176	0.0308355	Memory B Cells	TCGA
Agarilytica.rhodophyticola	B.cells.memory	EO	0.0519348	0.573201	-0.0384478	0.78253	Memory B Cells	Neither
Aggregatibacter.segnis	B.cells.memory	EO	0.0994189	0.279982	-0.0269338	0.846703	Memory B Cells	Neither
Aggregatibacter.sp..2125159857	B.cells.memory	EO	-0.0624316	0.498148	-0.0475337	0.732863	Memory B Cells	Neither
Agrobacterium.larrymoorei	B.cells.memory	EO	-0.122513	0.182518	0.5	0.000118289	Memory B Cells	TCGA
Agrobacterium.vitis	B.cells.memory	EO	0.15488	0.0912049	0.242868	0.0768026	Memory B Cells	Neither
Agromyces.flavus	B.cells.memory	EO	-0.00133166	0.988483	0.48042	0.000236342	Memory B Cells	TCGA
Akkermansia.glycaniphila	B.cells.memory	EO	0.0667576	0.468791	0.5	0.000118289	Memory B Cells	TCGA
Akkermansia.muciniphila	B.cells.memory	EO	0.135008	0.141509	-0.081428	0.558317	Memory B Cells	Neither
Alcaligenes.aquatilis	B.cells.memory	EO	-0.122513	0.182518	-0.0475337	0.732863	Memory B Cells	Neither
Alcaligenes.faecalis	B.cells.memory	EO	0.0744368	0.41909	0.322943	0.0172278	Memory B Cells	TCGA
Algoriphagus.sanaruensis	B.cells.memory	EO	0.139824	0.127718	-0.0384478	0.78253	Memory B Cells	Neither
Alicyclobacillus.acidocaldarius	B.cells.memory	EO	-0.0150189	0.870667	0.179271	0.194604	Memory B Cells	Neither
Alienimonas.californiensis	B.cells.memory	EO	0.0167386	0.85601	0.253729	0.0641242	Memory B Cells	Neither
Alistipes.communis	B.cells.memory	EO	-0.00487829	0.957828	0.281436	0.0392451	Memory B Cells	TCGA
Alistipes.dispar	B.cells.memory	EO	-0.167993	0.0666441	0.388192	0.00372502	Memory B Cells	TCGA
Alistipes.finegoldii	B.cells.memory	EO	-0.0759824	0.40947	-0.0554089	0.690668	Memory B Cells	Neither
Alistipes.megaguti	B.cells.memory	EO	-0.0241842	0.793175	-0.0554089	0.690668	Memory B Cells	Neither
Alkalibacter.sp..ES005	B.cells.memory	EO	-0.0439448	0.633659	0.5	0.000118289	Memory B Cells	TCGA
Alkalicella.caledoniensis	B.cells.memory	EO	-0.122513	0.182518	-0.0384478	0.78253	Memory B Cells	Neither
Alkalihalobacillus.clausii	B.cells.memory	EO	-0.0199749	0.828562	-0.0269338	0.846703	Memory B Cells	Neither
Allokutzneria.albata	B.cells.memory	EO	-0.0755042	0.412433	0.40433	0.00242689	Memory B Cells	TCGA
Alloprevotella.sp..E39	B.cells.memory	EO	-0.104206	0.257357	0.17481	0.206126	Memory B Cells	Neither
Altererythrobacter.ishigakiensis	B.cells.memory	EO	0.135863	0.13898	0.713746	1.37722e-09	Memory B Cells	TCGA
Altibacter.sp..ALE3EI	B.cells.memory	EO	-0.0173116	0.851137	-0.0384478	0.78253	Memory B Cells	Neither
Alysiella.filiformis	B.cells.memory	EO	0.134498	0.143032	0.40433	0.00242689	Memory B Cells	TCGA
Aminipila.butyrica	B.cells.memory	EO	-0.0858481	0.351183	-0.0475337	0.732863	Memory B Cells	Neither
Aminipila.sp..JN.18	B.cells.memory	EO	-0.132552	0.14896	-0.0269338	0.846703	Memory B Cells	Neither
Ammonifex.degensii	B.cells.memory	EO	0.119741	0.19269	0.40433	0.00242689	Memory B Cells	TCGA
Amniculibacterium.sp..G2.70	B.cells.memory	EO	-0.0112681	0.902782	-0.0554089	0.690668	Memory B Cells	Neither
Amphibacillus.xylanus	B.cells.memory	EO	0.307637	0.000630834	-0.0384478	0.78253	Memory B Cells	ORIEN
Amycolatopsis.albispora	B.cells.memory	EO	-0.15623	0.088384	-0.0384478	0.78253	Memory B Cells	Neither
Amycolatopsis.japonica	B.cells.memory	EO	0.00956209	0.917444	-0.0384478	0.78253	Memory B Cells	Neither
Amycolatopsis.methanolica	B.cells.memory	EO	-0.0740158	0.421733	0.48042	0.000236342	Memory B Cells	TCGA
Amycolatopsis.sp..DSM.110486	B.cells.memory	EO	-0.0730514	0.427823	0.40433	0.00242689	Memory B Cells	TCGA
Anaerococcus.obesiensis	B.cells.memory	EO	0.0332915	0.718119	-0.0625414	0.653237	Memory B Cells	Neither
Anaerocolumna.sp..CTTW	B.cells.memory	EO	-0.00876501	0.924305	-0.0754348	0.587727	Memory B Cells	Neither
Anaerolinea.sp...rifampicinis.	B.cells.memory	EO	-0.0439448	0.633659	-0.0554089	0.690668	Memory B Cells	Neither
Anaerolinea.thermophila	B.cells.memory	EO	-0.0872214	0.343502	-0.0475337	0.732863	Memory B Cells	Neither
Anaerostipes.rhamnosivorans	B.cells.memory	EO	-0.0439448	0.633659	-0.0691697	0.619193	Memory B Cells	Neither
Anaerotignum.propionicum	B.cells.memory	EO	0.0735441	0.424705	0.305635	0.0246098	Memory B Cells	TCGA
Anatilimnocola.aggregata	B.cells.memory	EO	-0.0924063	0.315468	-0.0475337	0.732863	Memory B Cells	Neither
Ancylobacter.pratisalsi	B.cells.memory	EO	-0.122513	0.182518	0.388192	0.00372502	Memory B Cells	TCGA
Aquabacter.sp..L1I39	B.cells.memory	EO	-0.00133166	0.988483	0.242868	0.0768026	Memory B Cells	Neither
Aquaspirillum.sp..LM1	B.cells.memory	EO	-0.0146483	0.873832	-0.0384478	0.78253	Memory B Cells	Neither
Aquisphaera.giovannonii	B.cells.memory	EO	0.0495304	0.59111	-0.0754348	0.587727	Memory B Cells	Neither
Arachidicoccus.soli	B.cells.memory	EO	-0.011985	0.89663	0.242868	0.0768026	Memory B Cells	Neither
Arachidicoccus.sp..B3.10	B.cells.memory	EO	0.0144909	0.875176	0.241987	0.0779121	Memory B Cells	Neither
Archangium.violaceum	B.cells.memory	EO	0.0326376	0.72343	0.306916	0.0239846	Memory B Cells	TCGA
Arcticibacterium.luteifluviistationis	B.cells.memory	EO	-0.0112681	0.902782	0.40433	0.00242689	Memory B Cells	TCGA
Arenibacter.algicola	B.cells.memory	EO	0.0199749	0.828562	-0.0554089	0.690668	Memory B Cells	Neither
Arenimonas.daejeonensis	B.cells.memory	EO	-0.00133166	0.988483	0.265471	0.0523645	Memory B Cells	Neither
Arsenophonus.endosymbiont.of.Aphis.craccivora	B.cells.memory	EO	-0.0199749	0.828562	-0.0384478	0.78253	Memory B Cells	Neither
Asaia.bogorensis	B.cells.memory	EO	0.000888258	0.992318	-0.0384478	0.78253	Memory B Cells	Neither
Aspergillus.chevalieri	B.cells.memory	EO	0.154451	0.0921162	0.168565	0.223052	Memory B Cells	Neither
Atopobium.sp..oral.taxon.416	B.cells.memory	EO	0.00663478	0.942665	-0.0384478	0.78253	Memory B Cells	Neither
Aurantimicrobium.sp..MWH.Mo1	B.cells.memory	EO	-0.0872214	0.343502	0.34669	0.0102221	Memory B Cells	TCGA
Auraticoccus.monumenti	B.cells.memory	EO	-0.0175758	0.848891	0.332581	0.0140037	Memory B Cells	TCGA
Aureliella.helgolandensis	B.cells.memory	EO	-0.122513	0.182518	0.40433	0.00242689	Memory B Cells	TCGA
Austwickia.chelonae	B.cells.memory	EO	-0.0392304	0.670535	-0.0269338	0.846703	Memory B Cells	Neither
Autographa.californica.multiple.nucleopolyhedrovirus	B.cells.memory	EO	-0.173986	0.0573686	-0.0269338	0.846703	Memory B Cells	Neither
Babesia.bigemina	B.cells.memory	EO	-0.0366693	0.690909	0.149138	0.281783	Memory B Cells	Neither
Bacillus.altitudinis	B.cells.memory	EO	-0.0496269	0.590386	-0.0554089	0.690668	Memory B Cells	Neither
Bacillus.amyloliquefaciens	B.cells.memory	EO	-0.0453037	0.62319	-0.0384478	0.78253	Memory B Cells	Neither
Bacillus.anthracis	B.cells.memory	EO	-0.0725097	0.431266	0.265471	0.0523645	Memory B Cells	Neither
Bacillus.atrophaeus	B.cells.memory	EO	0.00904757	0.921872	0.107731	0.438106	Memory B Cells	Neither
Bacillus.cytotoxicus	B.cells.memory	EO	-0.0149558	0.871206	-0.0625414	0.653237	Memory B Cells	Neither
Bacillus.dafuensis	B.cells.memory	EO	0.137161	0.13521	0.713746	1.37722e-09	Memory B Cells	TCGA
Bacillus.fonticola	B.cells.memory	EO	-0.00133166	0.988483	-0.0384478	0.78253	Memory B Cells	Neither
Bacillus.freudenreichii	B.cells.memory	EO	-0.00133166	0.988483	-0.0269338	0.846703	Memory B Cells	Neither
Bacillus.gobiensis	B.cells.memory	EO	-0.0872214	0.343502	-0.0384478	0.78253	Memory B Cells	Neither
Bacillus.methanolicus	B.cells.memory	EO	-0.00133166	0.988483	-0.0475337	0.732863	Memory B Cells	Neither
Bacillus.mycoides	B.cells.memory	EO	0.194882	0.0329267	0.19302	0.161993	Memory B Cells	ORIEN
Bacillus.paranthracis	B.cells.memory	EO	0.0920223	0.317492	-0.0269338	0.846703	Memory B Cells	Neither
Bacillus.siamensis	B.cells.memory	EO	0.0332915	0.718119	-0.0269338	0.846703	Memory B Cells	Neither
Bacillus.smithii	B.cells.memory	EO	-0.117732	0.200317	-0.0269338	0.846703	Memory B Cells	Neither
Bacillus.sp..1NLA3E	B.cells.memory	EO	0.00399498	0.965458	0.713746	1.37722e-09	Memory B Cells	TCGA
Bacillus.sp..N1.1	B.cells.memory	EO	0.0517702	0.574419	-0.0269338	0.846703	Memory B Cells	Neither
Bacillus.sp..NSP9.1	B.cells.memory	EO	0.137161	0.13521	0.713746	1.37722e-09	Memory B Cells	TCGA
Bacillus.sp..S3	B.cells.memory	EO	0.123111	0.180375	-0.0625414	0.653237	Memory B Cells	Neither
Bacillus.thuringiensis	B.cells.memory	EO	0.232726	0.01053	0.189141	0.170757	Memory B Cells	ORIEN
Bacillus.velezensis	B.cells.memory	EO	-0.0257329	0.780256	0.164792	0.233733	Memory B Cells	Neither
Bacteroides.caccae	B.cells.memory	EO	0.146595	0.110109	0.195556	0.156442	Memory B Cells	Neither
Bacteroides.caecimuris	B.cells.memory	EO	-0.0344283	0.708921	0.388192	0.00372502	Memory B Cells	TCGA
Bacteroides.fragilis	B.cells.memory	EO	0.132695	0.14852	0.0748285	0.59074	Memory B Cells	Neither
Bacteroides.heparinolyticus	B.cells.memory	EO	-0.116937	0.203394	-0.0691697	0.619193	Memory B Cells	Neither
Bacteroides.intestinalis	B.cells.memory	EO	-0.0351794	0.702865	0.291281	0.0326009	Memory B Cells	TCGA
Bacteroides.luhongzhouii	B.cells.memory	EO	-0.0184717	0.841288	-0.0269338	0.846703	Memory B Cells	Neither
Bacteroides.ovatus	B.cells.memory	EO	0.0480162	0.602516	0.189141	0.170757	Memory B Cells	Neither
Bacteroides.salyersiae	B.cells.memory	EO	0.0773204	0.401248	0.277212	0.0424191	Memory B Cells	TCGA
Bacteroides.sp..A1C1	B.cells.memory	EO	0.134498	0.143032	-0.0269338	0.846703	Memory B Cells	Neither
Bacteroides.sp..CBA7301	B.cells.memory	EO	-0.0568762	0.537217	0.332581	0.0140037	Memory B Cells	TCGA
Bacteroides.sp..M10	B.cells.memory	EO	-0.0247322	0.788597	-0.0269338	0.846703	Memory B Cells	Neither
Bacteroides.xylanisolvens	B.cells.memory	EO	0.00295372	0.974458	-0.0625414	0.653237	Memory B Cells	Neither
Bacteroides.zhangwenhongi	B.cells.memory	EO	0.0700905	0.446835	0.332581	0.0140037	Memory B Cells	TCGA
Bacteroides.zoogleoformans	B.cells.memory	EO	-0.173986	0.0573686	0.34669	0.0102221	Memory B Cells	TCGA
Baekduia.soli	B.cells.memory	EO	0.131834	0.151193	0.332581	0.0140037	Memory B Cells	TCGA
Barnesiella.viscericola	B.cells.memory	EO	-0.04133	0.654009	0.294176	0.0308355	Memory B Cells	TCGA
Bergeyella.cardium	B.cells.memory	EO	-0.00133166	0.988483	-0.0384478	0.78253	Memory B Cells	Neither
Bernardetia.litoralis	B.cells.memory	EO	-0.0439448	0.633659	-0.0384478	0.78253	Memory B Cells	Neither
Berryella.intestinalis	B.cells.memory	EO	-0.122513	0.182518	-0.0269338	0.846703	Memory B Cells	Neither
Bifidobacterium.actinocoloniiforme	B.cells.memory	EO	0.00399498	0.965458	-0.0269338	0.846703	Memory B Cells	Neither
Bifidobacterium.adolescentis	B.cells.memory	EO	0.0670227	0.467023	0.1824	0.186801	Memory B Cells	Neither
Bifidobacterium.angulatum	B.cells.memory	EO	-0.122513	0.182518	0.40433	0.00242689	Memory B Cells	TCGA
Bifidobacterium.animalis	B.cells.memory	EO	-0.160688	0.0795605	0.187988	0.173427	Memory B Cells	Neither
Bifidobacterium.asteroides	B.cells.memory	EO	-0.0628358	0.495364	-0.0384478	0.78253	Memory B Cells	Neither
Bifidobacterium.bifidum	B.cells.memory	EO	0.0257998	0.779699	0.291281	0.0326009	Memory B Cells	TCGA
Bifidobacterium.breve	B.cells.memory	EO	-0.00665831	0.942462	-0.0475337	0.732863	Memory B Cells	Neither
Bifidobacterium.longum	B.cells.memory	EO	0.0397903	0.666112	0.176645	0.201328	Memory B Cells	Neither
Bifidobacterium.pseudocatenulatum	B.cells.memory	EO	0.0701291	0.446584	-0.0269338	0.846703	Memory B Cells	Neither
Bifidobacterium.pseudolongum	B.cells.memory	EO	0.00399498	0.965458	-0.0269338	0.846703	Memory B Cells	Neither
Bifidobacterium.pullorum	B.cells.memory	EO	-0.122513	0.182518	0.40433	0.00242689	Memory B Cells	TCGA
Bifidobacterium.scardovii	B.cells.memory	EO	-0.0395981	0.667629	0.40433	0.00242689	Memory B Cells	TCGA
Bifidobacterium.thermophilum	B.cells.memory	EO	-0.00133166	0.988483	-0.0554089	0.690668	Memory B Cells	Neither
Biomaibacter.acetigenes	B.cells.memory	EO	0.137161	0.13521	-0.0475337	0.732863	Memory B Cells	Neither
Blastochloris.tepida	B.cells.memory	EO	0.0176586	0.848188	0.306916	0.0239846	Memory B Cells	TCGA
Blautia.producta	B.cells.memory	EO	-0.128308	0.16253	0.139317	0.315029	Memory B Cells	Neither
Blautia.sp..LZLJ.3	B.cells.memory	EO	0.0468518	0.611353	0.318473	0.0189253	Memory B Cells	TCGA
Bombilactobacillus.bombi	B.cells.memory	EO	-0.0439448	0.633659	-0.0384478	0.78253	Memory B Cells	Neither
Bordetella.bronchialis	B.cells.memory	EO	-0.0199749	0.828562	-0.0475337	0.732863	Memory B Cells	Neither
Bordetella.hinzii	B.cells.memory	EO	-0.0705781	0.443672	0.265471	0.0523645	Memory B Cells	Neither
Bordetella.holmesii	B.cells.memory	EO	-0.00213726	0.981517	0.294176	0.0308355	Memory B Cells	TCGA
Borrelia.crocidurae	B.cells.memory	EO	0.270939	0.00276141	-0.0269338	0.846703	Memory B Cells	ORIEN
Borrelia.miyamotoi	B.cells.memory	EO	-0.083384	0.365231	-0.0269338	0.846703	Memory B Cells	Neither
Boseongicola.sp..CCM32	B.cells.memory	EO	-0.0199749	0.828562	-0.0384478	0.78253	Memory B Cells	Neither
Brachybacterium.avium	B.cells.memory	EO	0.00385585	0.966661	-0.0475337	0.732863	Memory B Cells	Neither
Brachybacterium.faecium	B.cells.memory	EO	0.115855	0.207638	-0.0554089	0.690668	Memory B Cells	Neither
Brachybacterium.saurashtrense	B.cells.memory	EO	-0.122513	0.182518	0.294176	0.0308355	Memory B Cells	TCGA
Brachybacterium.vulturis	B.cells.memory	EO	0.113191	0.218349	0.48042	0.000236342	Memory B Cells	TCGA
Brachyspira.intermedia	B.cells.memory	EO	0.142278	0.121104	-0.0269338	0.846703	Memory B Cells	Neither
Brachyspira.murdochii	B.cells.memory	EO	0.131641	0.1518	-0.0269338	0.846703	Memory B Cells	Neither
Brachyspira.pilosicoli	B.cells.memory	EO	0.137161	0.13521	-0.0384478	0.78253	Memory B Cells	Neither
Brasilonema.sennae	B.cells.memory	EO	-0.06028	0.513101	-0.0384478	0.78253	Memory B Cells	Neither
Breoghania.sp..L.A4	B.cells.memory	EO	0.110528	0.229447	0.388192	0.00372502	Memory B Cells	TCGA
Brevefilum.fermentans	B.cells.memory	EO	-0.134116	0.14418	0.306916	0.0239846	Memory B Cells	TCGA
Brevirhabdus.pacifica	B.cells.memory	EO	0.102538	0.265095	-0.0384478	0.78253	Memory B Cells	Neither
Brucella.suis	B.cells.memory	EO	0.131834	0.151193	-0.0269338	0.846703	Memory B Cells	Neither
Bulleidia.sp..zg.1006	B.cells.memory	EO	0.0092693	0.919964	-0.0475337	0.732863	Memory B Cells	Neither
Burkholderia.ambifaria	B.cells.memory	EO	0.135388	0.140381	0.40433	0.00242689	Memory B Cells	TCGA
Burkholderia.anthina	B.cells.memory	EO	-0.0253016	0.783848	0.294176	0.0308355	Memory B Cells	TCGA
Burkholderia.cenocepacia	B.cells.memory	EO	0.13684	0.136136	0.265471	0.0523645	Memory B Cells	Neither
Burkholderia.cepacia	B.cells.memory	EO	-0.0266495	0.772638	0.332581	0.0140037	Memory B Cells	TCGA
Burkholderia.contaminans	B.cells.memory	EO	0.118955	0.19565	0.30219	0.0263589	Memory B Cells	TCGA
Burkholderia.diffusa	B.cells.memory	EO	-0.0306172	0.739918	-0.0269338	0.846703	Memory B Cells	Neither
Burkholderia.glumae	B.cells.memory	EO	0.0191734	0.835342	0.530941	3.62301e-05	Memory B Cells	TCGA
Burkholderia.lata	B.cells.memory	EO	0.107865	0.240934	0.388192	0.00372502	Memory B Cells	TCGA
Burkholderia.mallei	B.cells.memory	EO	-0.122513	0.182518	0.253729	0.0641242	Memory B Cells	Neither
Burkholderia.multivorans	B.cells.memory	EO	-0.122513	0.182518	0.164792	0.233733	Memory B Cells	Neither
Burkholderia.pseudomallei	B.cells.memory	EO	-0.053059	0.564917	0.186101	0.177864	Memory B Cells	Neither
Burkholderia.pyrrocinia	B.cells.memory	EO	0.0492715	0.593053	0.48042	0.000236342	Memory B Cells	TCGA
Burkholderia.seminalis	B.cells.memory	EO	0.158468	0.0838631	0.48042	0.000236342	Memory B Cells	TCGA
Burkholderia.sp..BDU8	B.cells.memory	EO	0.0126245	0.891147	0.372054	0.00560106	Memory B Cells	TCGA
Burkholderia.sp..CCGE1003	B.cells.memory	EO	0.142488	0.12055	-0.0384478	0.78253	Memory B Cells	Neither
Burkholderia.sp..DHOD12	B.cells.memory	EO	-0.0695319	0.450474	0.34669	0.0102221	Memory B Cells	TCGA
Burkholderia.sp..NK8	B.cells.memory	EO	0.0226382	0.806127	-0.0384478	0.78253	Memory B Cells	Neither
Burkholderia.territorii	B.cells.memory	EO	0.265398	0.00339418	-0.0554089	0.690668	Memory B Cells	ORIEN
Burkholderia.ubonensis	B.cells.memory	EO	-0.00133166	0.988483	-0.0691697	0.619193	Memory B Cells	Neither
Burkholderia.virus.BcepSaruman	B.cells.memory	EO	-0.122513	0.182518	0.713746	1.37722e-09	Memory B Cells	TCGA
Buttiauxella.sp..3AFRM03	B.cells.memory	EO	0.145151	0.113696	0.332581	0.0140037	Memory B Cells	TCGA
Butyricimonas.faecalis	B.cells.memory	EO	0.0600583	0.514654	-0.0625414	0.653237	Memory B Cells	Neither
Butyricimonas.virosa	B.cells.memory	EO	-0.0228731	0.804156	-0.0691697	0.619193	Memory B Cells	Neither
Butyrivibrio.fibrisolvens	B.cells.memory	EO	-0.0818761	0.373996	-0.0691697	0.619193	Memory B Cells	Neither
Caldilinea.aerophila	B.cells.memory	EO	0.0626963	0.496324	-0.0475337	0.732863	Memory B Cells	Neither
Caloramator.sp..E03	B.cells.memory	EO	0.0618132	0.502422	0.253729	0.0641242	Memory B Cells	Neither
Caloranaerobacter.azorensis	B.cells.memory	EO	0.0193224	0.834081	-0.0475337	0.732863	Memory B Cells	Neither
Campylobacter.avium	B.cells.memory	EO	0.1112	0.226611	-0.0269338	0.846703	Memory B Cells	Neither
Campylobacter.coli	B.cells.memory	EO	0.146361	0.110685	-0.0384478	0.78253	Memory B Cells	Neither
Campylobacter.gracilis	B.cells.memory	EO	-0.038096	0.679531	-0.0384478	0.78253	Memory B Cells	Neither
Campylobacter.hominis	B.cells.memory	EO	-0.114267	0.213976	-0.0384478	0.78253	Memory B Cells	Neither
Campylobacter.jejuni	B.cells.memory	EO	-0.0201675	0.826935	-0.0475337	0.732863	Memory B Cells	Neither
Campylobacter.showae	B.cells.memory	EO	0.00129912	0.988764	0.265471	0.0523645	Memory B Cells	Neither
Candida.orthopsilosis	B.cells.memory	EO	0.130154	0.156519	-0.0625414	0.653237	Memory B Cells	Neither
Candidatus.Babela.massiliensis	B.cells.memory	EO	-0.138708	0.130819	-0.0384478	0.78253	Memory B Cells	Neither
Candidatus.Deianiraea.vastatrix	B.cells.memory	EO	0.040602	0.659721	-0.0554089	0.690668	Memory B Cells	Neither
Candidatus.Desulfofervidus.auxilii	B.cells.memory	EO	0.0677875	0.461944	-0.0269338	0.846703	Memory B Cells	Neither
Candidatus.Desulfovibrio.trichonymphae	B.cells.memory	EO	-0.139839	0.127678	0.713746	1.37722e-09	Memory B Cells	TCGA
Candidatus.Endolissoclinum.faulkneri	B.cells.memory	EO	-0.0604085	0.512201	-0.0475337	0.732863	Memory B Cells	Neither
Candidatus.Erwinia.haradaeae	B.cells.memory	EO	0.0171988	0.852095	0.294176	0.0308355	Memory B Cells	TCGA
Candidatus.Filomicrobium.marinum	B.cells.memory	EO	-0.00133166	0.988483	0.34669	0.0102221	Memory B Cells	TCGA
Candidatus.Fukatsuia.symbiotica	B.cells.memory	EO	-0.00665831	0.942462	-0.0384478	0.78253	Memory B Cells	Neither
Candidatus.Hodgkinia.cicadicola	B.cells.memory	EO	-0.101783	0.268646	-0.0691697	0.619193	Memory B Cells	Neither
Candidatus.Izimaplasma.sp..HR1	B.cells.memory	EO	-0.0334308	0.71699	0.713746	1.37722e-09	Memory B Cells	TCGA
Candidatus.Kinetoplastibacterium.sorsogonicusi	B.cells.memory	EO	-0.00133166	0.988483	-0.0269338	0.846703	Memory B Cells	Neither
Candidatus.Methylopumilus.turicensis	B.cells.memory	EO	-0.122513	0.182518	0.40433	0.00242689	Memory B Cells	TCGA
Candidatus.Nanosynbacter.lyticus	B.cells.memory	EO	-0.00808901	0.930127	0.447011	0.00070241	Memory B Cells	TCGA
Candidatus.Nitrosacidococcus.tergens	B.cells.memory	EO	-0.122513	0.182518	-0.0269338	0.846703	Memory B Cells	Neither
Candidatus.Nitrosocosmicus.oleophilus	B.cells.memory	EO	0.0998746	0.277773	-0.0269338	0.846703	Memory B Cells	Neither
Candidatus.Nitrososphaera.gargensis	B.cells.memory	EO	0.137161	0.13521	-0.0475337	0.732863	Memory B Cells	Neither
Candidatus.Paracaedibacter.acanthamoebae	B.cells.memory	EO	-0.122513	0.182518	-0.0625414	0.653237	Memory B Cells	Neither
Candidatus.Phycorickettsia.trachydisci	B.cells.memory	EO	-0.122513	0.182518	-0.0625414	0.653237	Memory B Cells	Neither
Candidatus.Planktophila.lacus	B.cells.memory	EO	-0.00133166	0.988483	0.34669	0.0102221	Memory B Cells	TCGA
Candidatus.Prometheoarchaeum.syntrophicum	B.cells.memory	EO	0.142488	0.12055	-0.0269338	0.846703	Memory B Cells	Neither
Candidatus.Promineofilum.breve	B.cells.memory	EO	-0.0345843	0.707662	0.34669	0.0102221	Memory B Cells	TCGA
Candidatus.Saccharimonas.aalborgensis	B.cells.memory	EO	0.0862522	0.348911	0.234765	0.0874933	Memory B Cells	Neither
Candidatus.Sneabacter.namystus	B.cells.memory	EO	-0.115223	0.210142	0.40433	0.00242689	Memory B Cells	TCGA
Candidatus.Sodalis.pierantonius	B.cells.memory	EO	0.0206398	0.822948	0.281436	0.0392451	Memory B Cells	TCGA
Candidatus.Walczuchella.monophlebidarum	B.cells.memory	EO	-0.00133166	0.988483	-0.0475337	0.732863	Memory B Cells	Neither
Capnocytophaga.endodontalis	B.cells.memory	EO	-0.0509783	0.580295	-0.0554089	0.690668	Memory B Cells	Neither
Capnocytophaga.haemolytica	B.cells.memory	EO	0.116125	0.206571	-0.0475337	0.732863	Memory B Cells	Neither
Capnocytophaga.leadbetteri	B.cells.memory	EO	0.134498	0.143032	-0.0269338	0.846703	Memory B Cells	Neither
Capnocytophaga.sputigena	B.cells.memory	EO	-0.0387394	0.674424	0.219358	0.111003	Memory B Cells	Neither
Caproiciproducens.sp..NJN.50	B.cells.memory	EO	0.0121732	0.895016	-0.0475337	0.732863	Memory B Cells	Neither
Cardiobacterium.hominis	B.cells.memory	EO	0.0307538	0.7388	0.21875	0.11202	Memory B Cells	Neither
Casimicrobium.huifangae	B.cells.memory	EO	-0.0337728	0.71422	-0.0475337	0.732863	Memory B Cells	Neither
Cedecea.neteri	B.cells.memory	EO	0.0716588	0.436706	0.294176	0.0308355	Memory B Cells	TCGA
Cellulomonas.fimi	B.cells.memory	EO	0.0972113	0.290852	-0.0384478	0.78253	Memory B Cells	Neither
Cellulomonas.gilvus	B.cells.memory	EO	0.119244	0.194559	0.713746	1.37722e-09	Memory B Cells	TCGA
Cellulomonas.sp..H30R.01	B.cells.memory	EO	0.147814	0.107149	0.5	0.000118289	Memory B Cells	TCGA
Cellulosilyticum.lentocellum	B.cells.memory	EO	0.00886477	0.923446	-0.0269338	0.846703	Memory B Cells	Neither
Cellulosimicrobium.cellulans	B.cells.memory	EO	-0.130884	0.154187	0.265471	0.0523645	Memory B Cells	Neither
Cellvibrio.sp..KY.GH.1	B.cells.memory	EO	0.0157517	0.864416	0.388192	0.00372502	Memory B Cells	TCGA
Chitinolyticbacter.meiyuanensis	B.cells.memory	EO	-0.122513	0.182518	0.388192	0.00372502	Memory B Cells	TCGA
Chloracidobacterium.validum	B.cells.memory	EO	-0.173986	0.0573686	0.304364	0.0252435	Memory B Cells	TCGA
Chlorobaculum.parvum	B.cells.memory	EO	-0.122513	0.182518	0.5	0.000118289	Memory B Cells	TCGA
Chloroflexus.aggregans	B.cells.memory	EO	-0.0910329	0.322745	-0.0269338	0.846703	Memory B Cells	Neither
Choristoneura.fumiferana.granulovirus	B.cells.memory	EO	0.0931692	0.311472	-0.0554089	0.690668	Memory B Cells	Neither
Christensenella.minuta	B.cells.memory	EO	0.0242185	0.792888	0.294176	0.0308355	Memory B Cells	TCGA
Christensenella.sp..Marseille.P3954	B.cells.memory	EO	-0.117671	0.200551	-0.0384478	0.78253	Memory B Cells	Neither
Chroococcidiopsis.thermalis	B.cells.memory	EO	0.145151	0.113696	0.332581	0.0140037	Memory B Cells	TCGA
Chthonomonas.calidirosea	B.cells.memory	EO	0.200509	0.0281042	0.332581	0.0140037	Memory B Cells	Both
Citrobacter.arsenatis	B.cells.memory	EO	0.137161	0.13521	0.40433	0.00242689	Memory B Cells	TCGA
Citrobacter.freundii	B.cells.memory	EO	-0.0661509	0.472851	0.195556	0.156442	Memory B Cells	Neither
Citrobacter.tructae	B.cells.memory	EO	0.0981349	0.286271	0.5	0.000118289	Memory B Cells	TCGA
Cloacibacterium.normanense	B.cells.memory	EO	0.0784827	0.394185	0.283113	0.0380406	Memory B Cells	TCGA
Clostridioides.difficile	B.cells.memory	EO	-0.0325908	0.72381	0.310989	0.0220854	Memory B Cells	TCGA
Clostridium.argentinense	B.cells.memory	EO	-0.122513	0.182518	-0.0384478	0.78253	Memory B Cells	Neither
Clostridium.baratii	B.cells.memory	EO	0.0625549	0.497298	-0.0475337	0.732863	Memory B Cells	Neither
Clostridium.beijerinckii	B.cells.memory	EO	-0.0580149	0.529088	-0.0554089	0.690668	Memory B Cells	Neither
Clostridium.bornimense	B.cells.memory	EO	-0.0383488	0.677523	-0.0384478	0.78253	Memory B Cells	Neither
Clostridium.botulinum	B.cells.memory	EO	-0.0343141	0.709843	0.109923	0.428788	Memory B Cells	Neither
Clostridium.butyricum	B.cells.memory	EO	-0.00553142	0.952188	-0.0384478	0.78253	Memory B Cells	Neither
Clostridium.cellulovorans	B.cells.memory	EO	0.0332054	0.718818	-0.0269338	0.846703	Memory B Cells	Neither
Clostridium.chauvoei	B.cells.memory	EO	-0.0466082	0.613209	0.5	0.000118289	Memory B Cells	TCGA
Clostridium.drakei	B.cells.memory	EO	-0.173986	0.0573686	-0.0269338	0.846703	Memory B Cells	Neither
Clostridium.estertheticum	B.cells.memory	EO	0.0692003	0.452642	-0.0475337	0.732863	Memory B Cells	Neither
Clostridium.gasigenes	B.cells.memory	EO	-0.00133166	0.988483	-0.0269338	0.846703	Memory B Cells	Neither
Clostridium.intestinale	B.cells.memory	EO	0.0759759	0.40951	-0.0475337	0.732863	Memory B Cells	Neither
Clostridium.isatidis	B.cells.memory	EO	-0.122513	0.182518	0.40433	0.00242689	Memory B Cells	TCGA
Clostridium.kluyveri	B.cells.memory	EO	-0.140317	0.126368	-0.0475337	0.732863	Memory B Cells	Neither
Clostridium.perfringens	B.cells.memory	EO	0.112447	0.221411	0.400225	0.00271178	Memory B Cells	TCGA
Clostridium.sp...deep.sea.	B.cells.memory	EO	-0.0951546	0.301228	0.332581	0.0140037	Memory B Cells	TCGA
Clostridium.sp..AWRP	B.cells.memory	EO	0.13875	0.130702	-0.0269338	0.846703	Memory B Cells	Neither
Clostridium.sp..C1	B.cells.memory	EO	-0.116404	0.205478	0.40433	0.00242689	Memory B Cells	TCGA
Clostridium.sp..CT4	B.cells.memory	EO	0.109167	0.235269	-0.0384478	0.78253	Memory B Cells	Neither
Clostridium.sp..DL.VIII	B.cells.memory	EO	-0.00158452	0.986296	-0.0475337	0.732863	Memory B Cells	Neither
Clostridium.sp..JN.9	B.cells.memory	EO	0.0812314	0.377782	-0.0554089	0.690668	Memory B Cells	Neither
Clostridium.sp..SY8519	B.cells.memory	EO	0.00422504	0.963471	-0.0754348	0.587727	Memory B Cells	Neither
Clostridium.sporogenes	B.cells.memory	EO	0.137161	0.13521	-0.0625414	0.653237	Memory B Cells	Neither
Clostridium.taeniosporum	B.cells.memory	EO	0.0519348	0.573201	0.713746	1.37722e-09	Memory B Cells	TCGA
Clostridium.tetani	B.cells.memory	EO	-0.016615	0.857062	0.117319	0.398188	Memory B Cells	Neither
Clostridium.thermarum	B.cells.memory	EO	-0.0608793	0.508913	-0.0554089	0.690668	Memory B Cells	Neither
Collimonas.arenae	B.cells.memory	EO	0.207812	0.0227527	-0.0475337	0.732863	Memory B Cells	ORIEN
Collinsella.sp..zg1085	B.cells.memory	EO	-0.114267	0.213976	-0.0625414	0.653237	Memory B Cells	Neither
Comamonas.aquatica	B.cells.memory	EO	0.0955096	0.29942	0.124714	0.368904	Memory B Cells	Neither
Comamonas.kerstersii	B.cells.memory	EO	-0.0439448	0.633659	0.265471	0.0523645	Memory B Cells	Neither
Comamonas.koreensis	B.cells.memory	EO	-0.00133166	0.988483	0.186101	0.177864	Memory B Cells	Neither
Comamonas.piscis	B.cells.memory	EO	-0.173986	0.0573686	0.17481	0.206126	Memory B Cells	Neither
Comamonas.sp..Y33R10.2	B.cells.memory	EO	-0.00133166	0.988483	0.242868	0.0768026	Memory B Cells	Neither
Comamonas.testosteroni	B.cells.memory	EO	-0.000336707	0.997088	0.287746	0.03487	Memory B Cells	TCGA
Comamonas.thiooxydans	B.cells.memory	EO	-0.0436462	0.63597	0.199011	0.149111	Memory B Cells	Neither
Conexibacter.sp..SYSU.D00693	B.cells.memory	EO	-0.0381708	0.678936	0.281436	0.0392451	Memory B Cells	TCGA
Conexivisphaera.calida	B.cells.memory	EO	0.203761	0.0256015	-0.0384478	0.78253	Memory B Cells	ORIEN
Coprobacter.secundus	B.cells.memory	EO	-0.0869382	0.345077	-0.0554089	0.690668	Memory B Cells	Neither
Coraliomargarita.akajimensis	B.cells.memory	EO	-0.0439448	0.633659	-0.0384478	0.78253	Memory B Cells	Neither
Corallococcus.coralloides	B.cells.memory	EO	0.139824	0.127718	0.306916	0.0239846	Memory B Cells	TCGA
Corynebacterium.atypicum	B.cells.memory	EO	0.0431182	0.640063	0.48042	0.000236342	Memory B Cells	TCGA
Corynebacterium.aurimucosum	B.cells.memory	EO	-0.00133166	0.988483	0.164792	0.233733	Memory B Cells	Neither
Corynebacterium.bovis	B.cells.memory	EO	0.0630064	0.494192	-0.0384478	0.78253	Memory B Cells	Neither
Corynebacterium.callunae	B.cells.memory	EO	-0.00133166	0.988483	0.40433	0.00242689	Memory B Cells	TCGA
Corynebacterium.coyleae	B.cells.memory	EO	-0.0600283	0.514865	0.336235	0.0129245	Memory B Cells	TCGA
Corynebacterium.doosanense	B.cells.memory	EO	-0.0253016	0.783848	-0.0384478	0.78253	Memory B Cells	Neither
Corynebacterium.genitalium	B.cells.memory	EO	-0.102264	0.26638	0.214031	0.120168	Memory B Cells	Neither
Corynebacterium.glucuronolyticum	B.cells.memory	EO	0.0213795	0.816712	0.199011	0.149111	Memory B Cells	Neither
Corynebacterium.glutamicum	B.cells.memory	EO	0.0955951	0.298985	0.499501	0.000120458	Memory B Cells	TCGA
Corynebacterium.imitans	B.cells.memory	EO	0.0998746	0.277773	0.183915	0.183104	Memory B Cells	Neither
Corynebacterium.incognita	B.cells.memory	EO	0.00399498	0.965458	-0.0475337	0.732863	Memory B Cells	Neither
Corynebacterium.jeikeium	B.cells.memory	EO	0.0213068	0.817325	0.173596	0.209343	Memory B Cells	Neither
Corynebacterium.kefirresidentii	B.cells.memory	EO	-0.0470377	0.609938	0.216998	0.114994	Memory B Cells	Neither
Corynebacterium.kroppenstedtii	B.cells.memory	EO	-0.034081	0.711727	0.141201	0.308466	Memory B Cells	Neither
Corynebacterium.liangguodongii	B.cells.memory	EO	-0.00133166	0.988483	-0.0269338	0.846703	Memory B Cells	Neither
Corynebacterium.lizhenjunii	B.cells.memory	EO	-0.00133166	0.988483	0.34669	0.0102221	Memory B Cells	TCGA
Corynebacterium.macginleyi	B.cells.memory	EO	-0.0825571	0.370022	0.164263	0.235259	Memory B Cells	Neither
Corynebacterium.maris	B.cells.memory	EO	0.0991921	0.281086	-0.0554089	0.690668	Memory B Cells	Neither
Corynebacterium.matruchotii	B.cells.memory	EO	0.0421482	0.647613	0.149138	0.281783	Memory B Cells	Neither
Corynebacterium.minutissimum	B.cells.memory	EO	-0.00558516	0.951724	0.399881	0.00273693	Memory B Cells	TCGA
Corynebacterium.mustelae	B.cells.memory	EO	-0.0199749	0.828562	0.388192	0.00372502	Memory B Cells	TCGA
Corynebacterium.propinquum	B.cells.memory	EO	-0.0752714	0.413879	0.283289	0.0379162	Memory B Cells	TCGA
Corynebacterium.provencense	B.cells.memory	EO	-0.0466082	0.613209	-0.0475337	0.732863	Memory B Cells	Neither
Corynebacterium.pseudotuberculosis	B.cells.memory	EO	0.0306282	0.739828	-0.0269338	0.846703	Memory B Cells	Neither
Corynebacterium.riegelii	B.cells.memory	EO	0.1303	0.15605	0.179271	0.194604	Memory B Cells	Neither
Corynebacterium.sanguinis	B.cells.memory	EO	0.00399498	0.965458	-0.0475337	0.732863	Memory B Cells	Neither
Corynebacterium.segmentosum	B.cells.memory	EO	-0.0123029	0.893904	0.209108	0.12914	Memory B Cells	Neither
Corynebacterium.silvaticum	B.cells.memory	EO	0.137161	0.13521	-0.0269338	0.846703	Memory B Cells	Neither
Corynebacterium.simulans	B.cells.memory	EO	-0.109085	0.23562	-0.0928356	0.504337	Memory B Cells	Neither
Corynebacterium.singulare	B.cells.memory	EO	0.0454575	0.622009	-0.0691697	0.619193	Memory B Cells	Neither
Corynebacterium.sp..1959	B.cells.memory	EO	-0.00133166	0.988483	-0.081428	0.558317	Memory B Cells	Neither
Corynebacterium.sp..2039	B.cells.memory	EO	0.0572614	0.53446	0.332581	0.0140037	Memory B Cells	TCGA
Corynebacterium.sp..FDAARGOS.1242	B.cells.memory	EO	0.00399498	0.965458	-0.0475337	0.732863	Memory B Cells	Neither
Corynebacterium.sp..NML93.0612	B.cells.memory	EO	-0.00133166	0.988483	-0.0475337	0.732863	Memory B Cells	Neither
Corynebacterium.sp..NML98.0116	B.cells.memory	EO	-0.142256	0.121162	0.437015	0.000952861	Memory B Cells	TCGA
Corynebacterium.sp..sy039	B.cells.memory	EO	-0.00133166	0.988483	-0.0554089	0.690668	Memory B Cells	Neither
Corynebacterium.striatum	B.cells.memory	EO	0.0816428	0.375363	0.378383	0.00478446	Memory B Cells	TCGA
Corynebacterium.terpenotabidum	B.cells.memory	EO	0.0960359	0.296753	-0.0475337	0.732863	Memory B Cells	Neither
Corynebacterium.tuberculostearicum	B.cells.memory	EO	-0.142685	0.120032	0.236253	0.085448	Memory B Cells	Neither
Corynebacterium.urealyticum	B.cells.memory	EO	-0.0439448	0.633659	0.294176	0.0308355	Memory B Cells	TCGA
Corynebacterium.ureicelerivorans	B.cells.memory	EO	0.0738866	0.422546	0.301635	0.0266503	Memory B Cells	TCGA
Corynebacterium.variabile	B.cells.memory	EO	0.147814	0.107149	-0.0475337	0.732863	Memory B Cells	Neither
Corynebacterium.vitaeruminis	B.cells.memory	EO	-0.0471127	0.609368	0.138709	0.317167	Memory B Cells	Neither
Corynebacterium.xerosis	B.cells.memory	EO	-0.0191113	0.835868	-0.0554089	0.690668	Memory B Cells	Neither
Coxiella.burnetii	B.cells.memory	EO	-0.0146483	0.873832	-0.0554089	0.690668	Memory B Cells	Neither
Coxiella.endosymbiont.of.Amblyomma.sculptum	B.cells.memory	EO	0.078568	0.39367	-0.0554089	0.690668	Memory B Cells	Neither
Crassaminicella.sp..143.21	B.cells.memory	EO	-0.122513	0.182518	-0.0269338	0.846703	Memory B Cells	Neither
Croceimicrobium.hydrocarbonivorans	B.cells.memory	EO	-0.0150189	0.870667	0.40433	0.00242689	Memory B Cells	TCGA
Cronobacter.sakazakii	B.cells.memory	EO	0.0545981	0.553667	0.34669	0.0102221	Memory B Cells	TCGA
Cryptobacterium.curtum	B.cells.memory	EO	-0.122513	0.182518	-0.0269338	0.846703	Memory B Cells	Neither
Cryptosporidium.parvum	B.cells.memory	EO	0.157608	0.0855784	-0.0754348	0.587727	Memory B Cells	Neither
Cupriavidus.basilensis	B.cells.memory	EO	0.148891	0.104588	0.10258	0.460443	Memory B Cells	Neither
Cupriavidus.gilardii	B.cells.memory	EO	-0.122513	0.182518	0.155948	0.260136	Memory B Cells	Neither
Cupriavidus.metallidurans	B.cells.memory	EO	-0.0646301	0.48311	0.224398	0.102832	Memory B Cells	Neither
Cupriavidus.necator	B.cells.memory	EO	0.0369562	0.688616	0.195556	0.156442	Memory B Cells	Neither
Cupriavidus.oxalaticus	B.cells.memory	EO	-0.0599248	0.515591	0.049162	0.724069	Memory B Cells	Neither
Cupriavidus.pauculus	B.cells.memory	EO	0.00968322	0.916402	0.427559	0.00126083	Memory B Cells	TCGA
Cupriavidus.pinatubonensis	B.cells.memory	EO	-0.0838947	0.362291	0.277212	0.0424191	Memory B Cells	TCGA
Cupriavidus.sp..ISTL7	B.cells.memory	EO	0.202322	0.026685	-0.0691697	0.619193	Memory B Cells	ORIEN
Cupriavidus.taiwanensis	B.cells.memory	EO	0.0316864	0.731177	0.14924	0.281448	Memory B Cells	Neither
Cutibacterium.avidum	B.cells.memory	EO	-0.0318555	0.729798	0.33116	0.0144439	Memory B Cells	TCGA
Cyanobium.gracile	B.cells.memory	EO	-0.00133166	0.988483	0.40433	0.00242689	Memory B Cells	TCGA
Cyanobium.sp..NIES.981	B.cells.memory	EO	0.106992	0.244782	-0.0269338	0.846703	Memory B Cells	Neither
Cyanobium.sp..NS01	B.cells.memory	EO	-0.00133166	0.988483	-0.0384478	0.78253	Memory B Cells	Neither
Cyclobacterium.marinum	B.cells.memory	EO	0.0999788	0.277269	0.388192	0.00372502	Memory B Cells	TCGA
Cytobacillus.kochii	B.cells.memory	EO	0.0956292	0.298812	-0.0269338	0.846703	Memory B Cells	Neither
Debaryomyces.hansenii	B.cells.memory	EO	0.004475	0.961311	0.224398	0.102832	Memory B Cells	Neither
Dechloromonas.sp..HYN0024	B.cells.memory	EO	-0.122513	0.182518	0.388192	0.00372502	Memory B Cells	TCGA
Defluviicoccus.vanus	B.cells.memory	EO	0.0386182	0.675385	0.281436	0.0392451	Memory B Cells	TCGA
Dehalobacterium.formicoaceticum	B.cells.memory	EO	-0.173986	0.0573686	-0.0269338	0.846703	Memory B Cells	Neither
Delftia.acidovorans	B.cells.memory	EO	0.0211993	0.81823	0.19302	0.161993	Memory B Cells	Neither
Delftia.lacustris	B.cells.memory	EO	-0.0619976	0.501145	-0.087213	0.530605	Memory B Cells	Neither
Delftia.tsuruhatensis	B.cells.memory	EO	0.0400627	0.663964	0.40433	0.00242689	Memory B Cells	TCGA
Denitratisoma.oestradiolicum	B.cells.memory	EO	-0.0199749	0.828562	-0.0554089	0.690668	Memory B Cells	Neither
Denitrobacterium.detoxificans	B.cells.memory	EO	-0.173986	0.0573686	-0.0384478	0.78253	Memory B Cells	Neither
Dermabacter.jinjuensis	B.cells.memory	EO	-0.0886555	0.335595	-0.0625414	0.653237	Memory B Cells	Neither
Desulfarculus.baarsii	B.cells.memory	EO	-0.0769673	0.403408	0.34669	0.0102221	Memory B Cells	TCGA
Desulfatibacillum.aliphaticivorans	B.cells.memory	EO	0.0171207	0.85276	0.34669	0.0102221	Memory B Cells	TCGA
Desulfobacca.acetoxidans	B.cells.memory	EO	-0.068369	0.458103	-0.0475337	0.732863	Memory B Cells	Neither
Desulfobulbus.oligotrophicus	B.cells.memory	EO	0.0937538	0.308432	-0.0384478	0.78253	Memory B Cells	Neither
Desulfococcus.oleovorans	B.cells.memory	EO	-0.0929421	0.312658	-0.0384478	0.78253	Memory B Cells	Neither
Desulfocurvibacter.africanus	B.cells.memory	EO	0.0892213	0.332508	-0.0475337	0.732863	Memory B Cells	Neither
Desulfofarcimen.acetoxidans	B.cells.memory	EO	0.030134	0.743879	-0.0554089	0.690668	Memory B Cells	Neither
Desulfomonile.tiedjei	B.cells.memory	EO	-0.122513	0.182518	-0.0475337	0.732863	Memory B Cells	Neither
Desulfopila.sp..IMCC35005	B.cells.memory	EO	0.0466082	0.613209	-0.0269338	0.846703	Memory B Cells	Neither
Desulfosarcina.alkanivorans	B.cells.memory	EO	0.225001	0.0134835	0.5	0.000118289	Memory B Cells	Both
Desulfotomaculum.reducens	B.cells.memory	EO	0.0193685	0.833691	-0.0384478	0.78253	Memory B Cells	Neither
Desulfovibrio.ferrophilus	B.cells.memory	EO	0.160963	0.0790403	-0.0269338	0.846703	Memory B Cells	Neither
Desulfuromonas.sp..T3	B.cells.memory	EO	-0.058405	0.526316	0.306916	0.0239846	Memory B Cells	TCGA
Diaphorobacter.aerolatus	B.cells.memory	EO	0.078568	0.39367	0.265471	0.0523645	Memory B Cells	Neither
Diaphorobacter.sp..HDW4A	B.cells.memory	EO	-0.0381967	0.678731	0.133264	0.336719	Memory B Cells	Neither
Diaphorobacter.sp..HDW4B	B.cells.memory	EO	-0.122513	0.182518	0.199011	0.149111	Memory B Cells	Neither
Dietzia.lutea	B.cells.memory	EO	-0.107978	0.240438	0.253844	0.0639996	Memory B Cells	Neither
Dietzia.psychralcaliphila	B.cells.memory	EO	0.00411325	0.964437	0.22414	0.103238	Memory B Cells	Neither
Dietzia.sp..oral.taxon.368	B.cells.memory	EO	-0.00801375	0.930776	0.386926	0.00384889	Memory B Cells	TCGA
Dietzia.timorensis	B.cells.memory	EO	0.0519348	0.573201	0.306916	0.0239846	Memory B Cells	TCGA
Dyella.caseinilytica	B.cells.memory	EO	0.0429675	0.641234	-0.0475337	0.732863	Memory B Cells	Neither
Dyella.thiooxydans	B.cells.memory	EO	0.0972113	0.290852	0.294176	0.0308355	Memory B Cells	TCGA
Dysosmobacter.sp..Marseille.Q4140	B.cells.memory	EO	0.0203708	0.825219	0.332581	0.0140037	Memory B Cells	TCGA
Dysosmobacter.welbionis	B.cells.memory	EO	0.0224766	0.807485	0.372054	0.00560106	Memory B Cells	TCGA
Edwardsiella.ictaluri	B.cells.memory	EO	-0.0615204	0.504452	0.388192	0.00372502	Memory B Cells	TCGA
Eggerthella.guodeyinii	B.cells.memory	EO	-0.0642755	0.485519	0.5	0.000118289	Memory B Cells	TCGA
Egibacter.rhizosphaerae	B.cells.memory	EO	0.226113	0.0130185	0.277212	0.0424191	Memory B Cells	Both
Eikenella.exigua	B.cells.memory	EO	0.0132886	0.885459	-0.0384478	0.78253	Memory B Cells	Neither
Elioraea.sp..MS.P2	B.cells.memory	EO	-0.00133166	0.988483	-0.0475337	0.732863	Memory B Cells	Neither
Elizabethkingia.anophelis	B.cells.memory	EO	0.137161	0.13521	0.183915	0.183104	Memory B Cells	Neither
Empedobacter.brevis	B.cells.memory	EO	0.0403288	0.661869	-0.0625414	0.653237	Memory B Cells	Neither
endosymbiont.of.unidentified.scaly.snail.isolate.Monju	B.cells.memory	EO	0.0652514	0.478904	-0.0625414	0.653237	Memory B Cells	Neither
Enterobacter.asburiae	B.cells.memory	EO	-0.0511477	0.579036	0.281436	0.0392451	Memory B Cells	TCGA
Enterobacter.cloacae	B.cells.memory	EO	-0.122513	0.182518	0.231892	0.0915527	Memory B Cells	Neither
Enterobacter.hormaechei	B.cells.memory	EO	-0.00939271	0.918902	0.270089	0.0482479	Memory B Cells	TCGA
Enterobacter.kobei	B.cells.memory	EO	-0.122513	0.182518	0.306916	0.0239846	Memory B Cells	TCGA
Enterobacter.soli	B.cells.memory	EO	0.23776	0.00892587	-0.0269338	0.846703	Memory B Cells	ORIEN
Enterobacter.sp..JUb54	B.cells.memory	EO	0.0466082	0.613209	-0.0475337	0.732863	Memory B Cells	Neither
Enterobacter.sp..SA187	B.cells.memory	EO	0.110528	0.229447	0.318473	0.0189253	Memory B Cells	TCGA
Enterocloster.clostridioformis	B.cells.memory	EO	-0.0117638	0.898527	0.242868	0.0768026	Memory B Cells	Neither
Enterococcus.avium	B.cells.memory	EO	0.145146	0.113709	-0.0475337	0.732863	Memory B Cells	Neither
Enterococcus.cecorum	B.cells.memory	EO	-0.0179972	0.845313	-0.0554089	0.690668	Memory B Cells	Neither
Enterococcus.faecalis	B.cells.memory	EO	-0.0670379	0.466922	0.195556	0.156442	Memory B Cells	Neither
Enterococcus.faecium	B.cells.memory	EO	-0.00724558	0.937397	-0.103725	0.455423	Memory B Cells	Neither
Epilithonimonas.vandammei	B.cells.memory	EO	0.0759047	0.40995	0.147633	0.286722	Memory B Cells	Neither
Erwinia.billingiae	B.cells.memory	EO	-0.0562144	0.541971	0.294176	0.0308355	Memory B Cells	TCGA
Erwinia.sp..Ejp617	B.cells.memory	EO	0.0519348	0.573201	0.388192	0.00372502	Memory B Cells	TCGA
Erysipelothrix.larvae	B.cells.memory	EO	0.091642	0.319505	-0.0384478	0.78253	Memory B Cells	Neither
Erythrobacter.neustonensis	B.cells.memory	EO	-0.0269738	0.769948	0.40433	0.00242689	Memory B Cells	TCGA
Erythrobacter.sp..HL.111	B.cells.memory	EO	0.128301	0.162552	0.388192	0.00372502	Memory B Cells	TCGA
Erythrobacter.sp..JK5	B.cells.memory	EO	-0.0359549	0.696633	-0.0384478	0.78253	Memory B Cells	Neither
Escherichia.albertii	B.cells.memory	EO	-0.0624316	0.498148	0.388192	0.00372502	Memory B Cells	TCGA
Escherichia.coli	B.cells.memory	EO	0.0875147	0.341876	0.240782	0.0794505	Memory B Cells	Neither
Eubacterium.limosum	B.cells.memory	EO	-0.0444396	0.629838	-0.0269338	0.846703	Memory B Cells	Neither
Evansella.cellulosilytica	B.cells.memory	EO	0.0542972	0.555858	-0.0269338	0.846703	Memory B Cells	Neither
Ezakiella.massiliensis	B.cells.memory	EO	-0.055977	0.543681	-0.0475337	0.732863	Memory B Cells	Neither
Faecalibaculum.rodentium	B.cells.memory	EO	-0.0537157	0.560103	-0.0475337	0.732863	Memory B Cells	Neither
Fannyhessea.vaginae	B.cells.memory	EO	-0.0600283	0.514865	0.253729	0.0641242	Memory B Cells	Neither
Fastidiosipila.sanguinis	B.cells.memory	EO	-0.0417178	0.650974	0.40433	0.00242689	Memory B Cells	TCGA
Fibrobacter.succinogenes	B.cells.memory	EO	-0.122513	0.182518	-0.0384478	0.78253	Memory B Cells	Neither
Filimonas.lacunae	B.cells.memory	EO	0.0141105	0.878427	0.268696	0.0494606	Memory B Cells	TCGA
Flammeovirga.sp..MY04	B.cells.memory	EO	-0.0146483	0.873832	-0.0269338	0.846703	Memory B Cells	Neither
Flavisolibacter.tropicus	B.cells.memory	EO	-0.00133166	0.988483	0.265471	0.0523645	Memory B Cells	Neither
Fluviibacter.phosphoraccumulans	B.cells.memory	EO	0.0532118	0.563795	0.265471	0.0523645	Memory B Cells	Neither
Fluviispira.sanaruensis	B.cells.memory	EO	-0.0223865	0.808241	0.713746	1.37722e-09	Memory B Cells	TCGA
Francisella.tularensis	B.cells.memory	EO	-0.122513	0.182518	0.388192	0.00372502	Memory B Cells	TCGA
Frankia.casuarinae	B.cells.memory	EO	0.0892213	0.332508	0.5	0.000118289	Memory B Cells	TCGA
Frateuria.aurantia	B.cells.memory	EO	0.00937422	0.919061	0.332581	0.0140037	Memory B Cells	TCGA
Frederiksenia.canicola	B.cells.memory	EO	-0.00133166	0.988483	-0.0475337	0.732863	Memory B Cells	Neither
Fretibacterium.fastidiosum	B.cells.memory	EO	-0.0208034	0.821568	-0.0554089	0.690668	Memory B Cells	Neither
Friedmanniella.luteola	B.cells.memory	EO	-0.0705781	0.443672	0.253844	0.0639996	Memory B Cells	Neither
Frigoribacterium.sp..NBH87	B.cells.memory	EO	-0.122513	0.182518	0.34669	0.0102221	Memory B Cells	TCGA
Fuerstia.marisgermanicae	B.cells.memory	EO	0.158468	0.0838631	-0.0475337	0.732863	Memory B Cells	Neither
Fusobacterium.canifelinum	B.cells.memory	EO	0.0034978	0.969755	0.34669	0.0102221	Memory B Cells	TCGA
Fusobacterium.gonidiaformans	B.cells.memory	EO	0.00906001	0.921765	-0.0554089	0.690668	Memory B Cells	Neither
Fusobacterium.hwasookii	B.cells.memory	EO	0.0741903	0.420636	-0.0691697	0.619193	Memory B Cells	Neither
Fusobacterium.mortiferum	B.cells.memory	EO	-0.0973137	0.290342	-0.0554089	0.690668	Memory B Cells	Neither
Fusobacterium.necrophorum	B.cells.memory	EO	-0.00457615	0.960437	-0.0625414	0.653237	Memory B Cells	Neither
Fusobacterium.nucleatum	B.cells.memory	EO	0.141325	0.123639	0.0798239	0.56612	Memory B Cells	Neither
Fusobacterium.pseudoperiodonticum	B.cells.memory	EO	-0.0420491	0.648386	0.20888	0.129567	Memory B Cells	Neither
Fusobacterium.sp..NSJ.57	B.cells.memory	EO	-0.18482	0.043295	-0.0554089	0.690668	Memory B Cells	ORIEN
Fusobacterium.sp..oral.taxon.203	B.cells.memory	EO	-0.0692993	0.451994	-0.0625414	0.653237	Memory B Cells	Neither
Fusobacterium.ulcerans	B.cells.memory	EO	0.00974874	0.915839	-0.0269338	0.846703	Memory B Cells	Neither
Fusobacterium.varium	B.cells.memory	EO	0.0826311	0.369591	0.34669	0.0102221	Memory B Cells	TCGA
Gardnerella.vaginalis	B.cells.memory	EO	-0.119772	0.192576	0.126858	0.360663	Memory B Cells	Neither
Gemella.haemolysans	B.cells.memory	EO	0.00225058	0.980537	0.327826	0.0155232	Memory B Cells	TCGA
Gemella.morbillorum	B.cells.memory	EO	0.104387	0.25653	-0.0691697	0.619193	Memory B Cells	Neither
Gemella.sanguinis	B.cells.memory	EO	0.0109607	0.905422	-0.0691697	0.619193	Memory B Cells	Neither
Gemella.sp..zg.570	B.cells.memory	EO	-0.0849048	0.35652	-0.0475337	0.732863	Memory B Cells	Neither
Gemmata.massiliana	B.cells.memory	EO	-0.0439448	0.633659	0.713746	1.37722e-09	Memory B Cells	TCGA
Gemmatimonas.phototrophica	B.cells.memory	EO	-0.126087	0.169987	0.332581	0.0140037	Memory B Cells	TCGA
Gemmatimonas.sp..TET16	B.cells.memory	EO	-0.00564193	0.951234	0.48042	0.000236342	Memory B Cells	TCGA
Gemmobacter.sp..HYN0069	B.cells.memory	EO	0.094548	0.304334	0.332581	0.0140037	Memory B Cells	TCGA
Geobacillus.stearothermophilus	B.cells.memory	EO	-0.0318974	0.729456	-0.00437871	0.974931	Memory B Cells	Neither
Geobacillus.subterraneus	B.cells.memory	EO	0.087687	0.340922	0.301684	0.0266249	Memory B Cells	TCGA
Geobacter.metallireducens	B.cells.memory	EO	0.0732414	0.426619	0.5	0.000118289	Memory B Cells	TCGA
Georgenia.sp..Z294	B.cells.memory	EO	0.142488	0.12055	0.294176	0.0308355	Memory B Cells	TCGA
Gloeomargarita.lithophora	B.cells.memory	EO	0.0139901	0.879458	-0.0384478	0.78253	Memory B Cells	Neither
Glycocaulis.alkaliphilus	B.cells.memory	EO	0.0382657	0.678182	-0.0384478	0.78253	Memory B Cells	Neither
Gordonia.amarae	B.cells.memory	EO	0.11079	0.228338	0.48042	0.000236342	Memory B Cells	TCGA
Gordonibacter.pamelaeae	B.cells.memory	EO	-0.0428439	0.642195	-0.0269338	0.846703	Memory B Cells	Neither
Gottschalkia.acidurici	B.cells.memory	EO	-0.158942	0.0829287	-0.0384478	0.78253	Memory B Cells	Neither
Gramella.sp..MAR_2010_147	B.cells.memory	EO	0.158468	0.0838631	0.40433	0.00242689	Memory B Cells	TCGA
Granulicella.sp..WH15	B.cells.memory	EO	-0.138708	0.130819	0.294176	0.0308355	Memory B Cells	TCGA
Gynuella.sunshinyii	B.cells.memory	EO	-0.0441665	0.631946	0.306916	0.0239846	Memory B Cells	TCGA
Haematobacter.massiliensis	B.cells.memory	EO	0.028939	0.753704	0.176645	0.201328	Memory B Cells	Neither
Haemophilus.haemolyticus	B.cells.memory	EO	-0.00133166	0.988483	0.306916	0.0239846	Memory B Cells	TCGA
Haemophilus.influenzae	B.cells.memory	EO	0.101694	0.269068	0.277212	0.0424191	Memory B Cells	TCGA
Haemophilus.parainfluenzae	B.cells.memory	EO	0.141638	0.122801	0.329052	0.0151185	Memory B Cells	TCGA
Hafnia.alvei	B.cells.memory	EO	-0.155436	0.0900356	-0.0554089	0.690668	Memory B Cells	Neither
Halanaerobium.hydrogeniformans	B.cells.memory	EO	-0.0732414	0.426619	0.713746	1.37722e-09	Memory B Cells	TCGA
Halobacteriovorax.sp..BALOs_7	B.cells.memory	EO	-0.0592627	0.52025	0.372054	0.00560106	Memory B Cells	TCGA
Halobacterium.sp..DL1	B.cells.memory	EO	0.0519348	0.573201	-0.0269338	0.846703	Memory B Cells	Neither
Halocella.sp..SP3.1	B.cells.memory	EO	0.113191	0.218349	-0.0269338	0.846703	Memory B Cells	Neither
Halomicrobium.sp..LC1Hm	B.cells.memory	EO	-0.0302755	0.742719	-0.0384478	0.78253	Memory B Cells	Neither
Halomonas.aestuarii	B.cells.memory	EO	0.126508	0.168556	0.40433	0.00242689	Memory B Cells	TCGA
Halomonas.chromatireducens	B.cells.memory	EO	-0.0173116	0.851137	-0.0475337	0.732863	Memory B Cells	Neither
Halomonas.socia	B.cells.memory	EO	0.0305212	0.740705	-0.0384478	0.78253	Memory B Cells	Neither
Haloplanus.rubicundus	B.cells.memory	EO	-0.0929421	0.312658	0.5	0.000118289	Memory B Cells	TCGA
Haloprofundus.sp..MHR1	B.cells.memory	EO	0.0625881	0.497069	0.34669	0.0102221	Memory B Cells	TCGA
Halotalea.alkalilenta	B.cells.memory	EO	-0.0199749	0.828562	0.253729	0.0641242	Memory B Cells	Neither
Halothermothrix.orenii	B.cells.memory	EO	0.0991169	0.281453	-0.0384478	0.78253	Memory B Cells	Neither
Helicobacter.cinaedi	B.cells.memory	EO	0.0332915	0.718119	-0.0384478	0.78253	Memory B Cells	Neither
Helicobacter.pylori	B.cells.memory	EO	-0.172211	0.059998	-0.0928356	0.504337	Memory B Cells	Neither
Heliomicrobium.modesticaldum	B.cells.memory	EO	-0.0660818	0.473314	-0.0384478	0.78253	Memory B Cells	Neither
Herbiconiux.sp..SALV.R1	B.cells.memory	EO	-0.0438432	0.634445	0.332581	0.0140037	Memory B Cells	TCGA
Humisphaera.borealis	B.cells.memory	EO	0.0126155	0.891224	0.224398	0.102832	Memory B Cells	Neither
Hydrogenibacillus.sp..N12	B.cells.memory	EO	0.00352764	0.969497	0.713746	1.37722e-09	Memory B Cells	TCGA
Hydrogenophaga.sp..BA0156	B.cells.memory	EO	-0.0759282	0.409805	0.148274	0.28461	Memory B Cells	Neither
Hydrogenophaga.sp..BPS33	B.cells.memory	EO	-0.00133166	0.988483	0.155796	0.260607	Memory B Cells	Neither
Hydrogenophaga.sp..PAMC20947	B.cells.memory	EO	-0.00133166	0.988483	0.253729	0.0641242	Memory B Cells	Neither
Hydrogenophaga.sp..PBC	B.cells.memory	EO	-0.00133166	0.988483	0.195556	0.156442	Memory B Cells	Neither
Hydrogenophaga.sp..PBL.H3	B.cells.memory	EO	0.16037	0.0801674	0.20888	0.129567	Memory B Cells	Neither
Hydrogenophaga.sp..YM1	B.cells.memory	EO	-0.0387401	0.674418	-0.087213	0.530605	Memory B Cells	Neither
Hydrogenophilus.thermoluteolus	B.cells.memory	EO	-0.0187697	0.838762	0.164792	0.233733	Memory B Cells	Neither
Hylemonella.gracilis	B.cells.memory	EO	-0.00133166	0.988483	0.155948	0.260136	Memory B Cells	Neither
Hymenobacter.busanensis	B.cells.memory	EO	0.0300432	0.744625	0.40433	0.00242689	Memory B Cells	TCGA
Hymenobacter.oligotrophus	B.cells.memory	EO	-0.0732414	0.426619	-0.0625414	0.653237	Memory B Cells	Neither
Hymenobacter.qilianensis	B.cells.memory	EO	0.0687188	0.4558	0.306916	0.0239846	Memory B Cells	TCGA
Hymenobacter.sedentarius	B.cells.memory	EO	0.0234142	0.799619	0.203664	0.13964	Memory B Cells	Neither
Hymenobacter.sp..BRD67	B.cells.memory	EO	0.126426	0.168833	-0.0475337	0.732863	Memory B Cells	Neither
Hymenobacter.sp..HDW8	B.cells.memory	EO	-0.122513	0.182518	0.5	0.000118289	Memory B Cells	TCGA
Hymenobacter.sp..NBH84	B.cells.memory	EO	-0.0474363	0.60691	0.306916	0.0239846	Memory B Cells	TCGA
Hymenobacter.sp..PAMC.26628	B.cells.memory	EO	0.147998	0.106708	0.48042	0.000236342	Memory B Cells	TCGA
Hymenobacter.sp..TS19	B.cells.memory	EO	0.0279649	0.761743	0.40433	0.00242689	Memory B Cells	TCGA
Hyphomicrobium.denitrificans	B.cells.memory	EO	0.0606613	0.510434	0.372054	0.00560106	Memory B Cells	TCGA
Hyphomicrobium.nitrativorans	B.cells.memory	EO	-0.0886555	0.335595	0.332581	0.0140037	Memory B Cells	TCGA
Iamia.sp..SCSIO.61187	B.cells.memory	EO	0.0431182	0.640063	0.265471	0.0523645	Memory B Cells	Neither
Ichthyobacterium.seriolicida	B.cells.memory	EO	-0.0732414	0.426619	0.388192	0.00372502	Memory B Cells	TCGA
Ilyobacter.polytropus	B.cells.memory	EO	-0.129302	0.159272	-0.0269338	0.846703	Memory B Cells	Neither
Indioceanicola.profundi	B.cells.memory	EO	-0.120537	0.189728	0.34669	0.0102221	Memory B Cells	TCGA
Isoptericola.dokdonensis	B.cells.memory	EO	0.0679147	0.461102	-0.0475337	0.732863	Memory B Cells	Neither
Isosphaera.pallida	B.cells.memory	EO	-0.000110317	0.999046	-0.0475337	0.732863	Memory B Cells	Neither
Jatrophihabitans.sp..GAS493	B.cells.memory	EO	0.140355	0.126266	0.265471	0.0523645	Memory B Cells	Neither
Jeotgalicoccus.sp..ATCC.8456	B.cells.memory	EO	-0.0526151	0.568181	0.166846	0.227875	Memory B Cells	Neither
Jonquetella.anthropi	B.cells.memory	EO	-0.127436	0.16543	-0.0269338	0.846703	Memory B Cells	Neither
Kaistella.antarctica	B.cells.memory	EO	-0.148432	0.105673	-0.0269338	0.846703	Memory B Cells	Neither
Kaistella.jeonii	B.cells.memory	EO	-0.0438432	0.634445	-0.0475337	0.732863	Memory B Cells	Neither
Kerstersia.gyiorum	B.cells.memory	EO	-0.0279649	0.761743	0.203664	0.13964	Memory B Cells	Neither
Kineobactrum.salinum	B.cells.memory	EO	0.134498	0.143032	0.388192	0.00372502	Memory B Cells	TCGA
Kingella.denitrificans	B.cells.memory	EO	0.0892213	0.332508	-0.0554089	0.690668	Memory B Cells	Neither
Kingella.oralis	B.cells.memory	EO	-0.00133166	0.988483	0.34669	0.0102221	Memory B Cells	TCGA
Kitasatospora.setae	B.cells.memory	EO	-0.0135218	0.883463	0.332581	0.0140037	Memory B Cells	TCGA
Kitasatospora.sp..MMS16.BH015	B.cells.memory	EO	0.0723489	0.432291	-0.0554089	0.690668	Memory B Cells	Neither
Kitasatospora.sp..NA04385	B.cells.memory	EO	-0.00650614	0.943775	0.332581	0.0140037	Memory B Cells	TCGA
Kluyveromyces.lactis	B.cells.memory	EO	0.057	0.53633	-0.0554089	0.690668	Memory B Cells	Neither
Kocuria.indica	B.cells.memory	EO	-0.00133166	0.988483	-0.0384478	0.78253	Memory B Cells	Neither
Kocuria.palustris	B.cells.memory	EO	-0.221299	0.0151393	0.107731	0.438106	Memory B Cells	ORIEN
Kocuria.rhizophila	B.cells.memory	EO	0.0336136	0.715509	0.242868	0.0768026	Memory B Cells	Neither
Kocuria.rosea	B.cells.memory	EO	-0.143431	0.118086	0.203664	0.13964	Memory B Cells	Neither
Kocuria.sp..KD4	B.cells.memory	EO	-0.00133166	0.988483	-0.0554089	0.690668	Memory B Cells	Neither
Kocuria.sp..TGY1120_3	B.cells.memory	EO	-0.122513	0.182518	0.294176	0.0308355	Memory B Cells	TCGA
Kocuria.turfanensis	B.cells.memory	EO	0.0438689	0.634246	0.34669	0.0102221	Memory B Cells	TCGA
Kocuria.varians	B.cells.memory	EO	-0.0872214	0.343502	-0.0475337	0.732863	Memory B Cells	Neither
Kribbella.flavida	B.cells.memory	EO	0.0759047	0.40995	0.713746	1.37722e-09	Memory B Cells	TCGA
Kushneria.konosiri	B.cells.memory	EO	0.0572614	0.53446	-0.0475337	0.732863	Memory B Cells	Neither
Kutzneria.sp..CA.103260	B.cells.memory	EO	0.120102	0.191345	0.306916	0.0239846	Memory B Cells	TCGA
Lachnoanaerobaculum.umeaense	B.cells.memory	EO	0.0354145	0.700974	0.173596	0.209343	Memory B Cells	Neither
Lacibacter.sp..S13.6.6	B.cells.memory	EO	0.147814	0.107149	0.241987	0.0779121	Memory B Cells	Neither
Lacimicrobium.alkaliphilum	B.cells.memory	EO	0.0227414	0.805261	-0.0269338	0.846703	Memory B Cells	Neither
Lacrimispora.saccharolytica	B.cells.memory	EO	0.0173719	0.850624	0.17481	0.206126	Memory B Cells	Neither
Lactiplantibacillus.pentosus	B.cells.memory	EO	-0.117368	0.201721	-0.0384478	0.78253	Memory B Cells	Neither
Lactiplantibacillus.plantarum	B.cells.memory	EO	-0.0652548	0.478881	0.147253	0.287978	Memory B Cells	Neither
Lactobacillus.amylovorus	B.cells.memory	EO	0.073809	0.423034	-0.0269338	0.846703	Memory B Cells	Neither
Lactobacillus.helveticus	B.cells.memory	EO	-0.122513	0.182518	0.241987	0.0779121	Memory B Cells	Neither
Lactobacillus.jensenii	B.cells.memory	EO	-0.00133166	0.988483	0.256651	0.0610162	Memory B Cells	Neither
Lactobacillus.johnsonii	B.cells.memory	EO	-0.141945	0.121984	0.40433	0.00242689	Memory B Cells	TCGA
Lactococcus.cremoris	B.cells.memory	EO	-0.0216614	0.814339	0.348661	0.00977149	Memory B Cells	TCGA
Lactococcus.lactis	B.cells.memory	EO	0.00399498	0.965458	0.291122	0.0327001	Memory B Cells	TCGA
Lactococcus.piscium	B.cells.memory	EO	0.0439448	0.633659	-0.0475337	0.732863	Memory B Cells	Neither
Leclercia.adecarboxylata	B.cells.memory	EO	0.0672934	0.465222	0.277212	0.0424191	Memory B Cells	TCGA
Leclercia.sp..4.9.1.25	B.cells.memory	EO	0.0625881	0.497069	0.388192	0.00372502	Memory B Cells	TCGA
Leclercia.sp..LSNIH1	B.cells.memory	EO	0.123845	0.177773	-0.0384478	0.78253	Memory B Cells	Neither
Leclercia.sp..LSNIH3	B.cells.memory	EO	0.086558	0.347199	0.5	0.000118289	Memory B Cells	TCGA
Legionella.longbeachae	B.cells.memory	EO	0.143173	0.118757	-0.0384478	0.78253	Memory B Cells	Neither
Legionella.pneumophila	B.cells.memory	EO	0.106669	0.246221	0.253729	0.0641242	Memory B Cells	Neither
Leifsonia.shinshuensis	B.cells.memory	EO	-0.0792786	0.389393	0.320006	0.0183276	Memory B Cells	TCGA
Leptospirillum.ferrooxidans	B.cells.memory	EO	0.0545981	0.553667	0.713746	1.37722e-09	Memory B Cells	TCGA
Leptothrix.cholodnii	B.cells.memory	EO	-0.0145585	0.874599	0.155948	0.260136	Memory B Cells	Neither
Leptotrichia.buccalis	B.cells.memory	EO	0.0125729	0.891589	0.5	0.000118289	Memory B Cells	TCGA
Leptotrichia.hofstadii	B.cells.memory	EO	0.0115542	0.900326	-0.0625414	0.653237	Memory B Cells	Neither
Leptotrichia.hongkongensis	B.cells.memory	EO	-0.201674	0.0271849	-0.0269338	0.846703	Memory B Cells	ORIEN
Leptotrichia.shahii	B.cells.memory	EO	-0.0892655	0.332267	-0.0475337	0.732863	Memory B Cells	Neither
Leptotrichia.sp..oral.taxon.212	B.cells.memory	EO	-0.140009	0.127212	0.253844	0.0639996	Memory B Cells	Neither
Leptotrichia.sp..oral.taxon.218	B.cells.memory	EO	-0.0293361	0.750435	-0.0269338	0.846703	Memory B Cells	Neither
Leptotrichia.sp..oral.taxon.221	B.cells.memory	EO	-0.0494596	0.59164	-0.0554089	0.690668	Memory B Cells	Neither
Leptotrichia.sp..oral.taxon.498	B.cells.memory	EO	0.0627533	0.495932	-0.0384478	0.78253	Memory B Cells	Neither
Leptotrichia.sp..oral.taxon.847	B.cells.memory	EO	0.00100861	0.991277	-0.0269338	0.846703	Memory B Cells	Neither
Leptotrichia.trevisanii	B.cells.memory	EO	-0.0061686	0.946688	-0.0475337	0.732863	Memory B Cells	Neither
Leptotrichia.wadei	B.cells.memory	EO	0.048055	0.602222	0.456163	0.000526938	Memory B Cells	TCGA
Leucobacter.muris	B.cells.memory	EO	0.0691531	0.452951	0.294176	0.0308355	Memory B Cells	TCGA
Leuconostoc.mesenteroides	B.cells.memory	EO	-0.0732414	0.426619	0.265471	0.0523645	Memory B Cells	Neither
Ligilactobacillus.ruminis	B.cells.memory	EO	-0.0435592	0.636643	0.5	0.000118289	Memory B Cells	TCGA
Ligilactobacillus.salivarius	B.cells.memory	EO	-0.110933	0.227733	-0.0475337	0.732863	Memory B Cells	Neither
Lignipirellula.cremea	B.cells.memory	EO	0.0625881	0.497069	0.40433	0.00242689	Memory B Cells	TCGA
Limnohabitans.sp..103DPR2	B.cells.memory	EO	-0.011888	0.897462	0.265471	0.0523645	Memory B Cells	Neither
Limosilactobacillus.fermentum	B.cells.memory	EO	-0.0194781	0.832763	-0.0554089	0.690668	Memory B Cells	Neither
Limosilactobacillus.vaginalis	B.cells.memory	EO	-0.125554	0.171817	0.306916	0.0239846	Memory B Cells	TCGA
Loigolactobacillus.coryniformis	B.cells.memory	EO	0.0332915	0.718119	0.5	0.000118289	Memory B Cells	TCGA
Longicatena.caecimuris	B.cells.memory	EO	-0.0239261	0.795333	0.294176	0.0308355	Memory B Cells	TCGA
Luteimonas.sp..MC1825	B.cells.memory	EO	0.023621	0.797888	-0.0269338	0.846703	Memory B Cells	Neither
Luteipulveratus.mongoliensis	B.cells.memory	EO	0.0759047	0.40995	0.40433	0.00242689	Memory B Cells	TCGA
Luteitalea.pratensis	B.cells.memory	EO	-0.0483394	0.600073	0.231892	0.0915527	Memory B Cells	Neither
Luteolibacter.luteus	B.cells.memory	EO	-0.0450251	0.62533	-0.0475337	0.732863	Memory B Cells	Neither
Lysobacter.antibioticus	B.cells.memory	EO	0.0844067	0.359359	0.318473	0.0189253	Memory B Cells	TCGA
Lysobacter.enzymogenes	B.cells.memory	EO	0.0675613	0.463443	0.332581	0.0140037	Memory B Cells	TCGA
Magnetospirillum.gryphiswaldense	B.cells.memory	EO	0.0672146	0.465746	0.241987	0.0779121	Memory B Cells	Neither
Magnetospirillum.sp..ME.1	B.cells.memory	EO	-0.0305341	0.740599	0.388192	0.00372502	Memory B Cells	TCGA
Mahella.australiensis	B.cells.memory	EO	-0.0146274	0.87401	-0.0384478	0.78253	Memory B Cells	Neither
Mannheimia.sp..USDA.ARS.USMARC.1261	B.cells.memory	EO	0.147447	0.108033	-0.0269338	0.846703	Memory B Cells	Neither
Marinicauda.algicola	B.cells.memory	EO	0.0348114	0.70583	0.40433	0.00242689	Memory B Cells	TCGA
Marinobacter.fonticola	B.cells.memory	EO	0.137161	0.13521	-0.0475337	0.732863	Memory B Cells	Neither
Marinobacterium.aestuarii	B.cells.memory	EO	-0.122513	0.182518	-0.0384478	0.78253	Memory B Cells	Neither
Marinomonas.algicola	B.cells.memory	EO	0.0519348	0.573201	-0.0554089	0.690668	Memory B Cells	Neither
Marinomonas.foliarum	B.cells.memory	EO	0.20623	0.0238312	-0.0269338	0.846703	Memory B Cells	ORIEN
Marmoricola.scoriae	B.cells.memory	EO	0.0466082	0.613209	0.214031	0.120168	Memory B Cells	Neither
Massilistercora.timonensis	B.cells.memory	EO	-0.0634846	0.490914	0.17481	0.206126	Memory B Cells	Neither
Megamonas.funiformis	B.cells.memory	EO	-0.00133166	0.988483	0.147185	0.288204	Memory B Cells	Neither
Megasphaera.elsdenii	B.cells.memory	EO	-0.0418793	0.649712	-0.0554089	0.690668	Memory B Cells	Neither
Megasphaera.stantonii	B.cells.memory	EO	-0.138708	0.130819	0.388192	0.00372502	Memory B Cells	TCGA
Melioribacter.roseus	B.cells.memory	EO	0.0332915	0.718119	-0.0625414	0.653237	Memory B Cells	Neither
Methanobrevibacter.smithii	B.cells.memory	EO	-0.0875127	0.341886	-0.0384478	0.78253	Memory B Cells	Neither
Methylibium.petroleiphilum	B.cells.memory	EO	0.137161	0.13521	0.277212	0.0424191	Memory B Cells	TCGA
Methylobacterium.aquaticum	B.cells.memory	EO	0.0912097	0.321802	0.164339	0.23504	Memory B Cells	Neither
Methylobacterium.brachiatum	B.cells.memory	EO	0.117412	0.201551	0.29285	0.0316343	Memory B Cells	TCGA
Methylobacterium.currus	B.cells.memory	EO	-0.122513	0.182518	0.234765	0.0874933	Memory B Cells	Neither
Methylobacterium.durans	B.cells.memory	EO	-0.120498	0.189872	0.21875	0.11202	Memory B Cells	Neither
Methylobacterium.mesophilicum	B.cells.memory	EO	0.111956	0.223447	0.149138	0.281783	Memory B Cells	Neither
Methylobacterium.nodulans	B.cells.memory	EO	-0.0476639	0.605184	-0.0554089	0.690668	Memory B Cells	Neither
Methylobacterium.oryzae	B.cells.memory	EO	0.0677229	0.462372	-0.0384478	0.78253	Memory B Cells	Neither
Methylobacterium.phyllosphaerae	B.cells.memory	EO	0.206696	0.0235088	0.69338	6.19144e-09	Memory B Cells	Both
Methylobacterium.radiodurans	B.cells.memory	EO	0.12614	0.169809	0.224398	0.102832	Memory B Cells	Neither
Methylobacterium.radiotolerans	B.cells.memory	EO	0.146669	0.109928	0.173596	0.209343	Memory B Cells	Neither
Methylobacterium.sp..17Sr1.1	B.cells.memory	EO	-0.020922	0.820568	0.40433	0.00242689	Memory B Cells	TCGA
Methylobacterium.sp..C1	B.cells.memory	EO	0.0212475	0.817824	0.253729	0.0641242	Memory B Cells	Neither
Methylobacterium.sp..WL1	B.cells.memory	EO	0.0735247	0.424828	0.1824	0.186801	Memory B Cells	Neither
Methylobacterium.terrae	B.cells.memory	EO	0.145151	0.113696	0.265471	0.0523645	Memory B Cells	Neither
Methylomagnum.ishizawai	B.cells.memory	EO	-0.122513	0.182518	0.34669	0.0102221	Memory B Cells	TCGA
Methylomusa.anaerophila	B.cells.memory	EO	-0.068369	0.458103	0.294176	0.0308355	Memory B Cells	TCGA
Methylosinus.sp..C49	B.cells.memory	EO	-0.00133166	0.988483	-0.0691697	0.619193	Memory B Cells	Neither
Methylovulum.psychrotolerans	B.cells.memory	EO	0.110528	0.229447	-0.0475337	0.732863	Memory B Cells	Neither
Micavibrio.aeruginosavorus	B.cells.memory	EO	-0.00139555	0.98793	-0.0625414	0.653237	Memory B Cells	Neither
Microbacterium.caowuchunii	B.cells.memory	EO	-0.0679147	0.461102	-0.0384478	0.78253	Memory B Cells	Neither
Microbacterium.esteraromaticum	B.cells.memory	EO	-0.00766692	0.933765	0.48042	0.000236342	Memory B Cells	TCGA
Microbacterium.hominis	B.cells.memory	EO	-0.00399498	0.965458	0.388192	0.00372502	Memory B Cells	TCGA
Microbacterium.oleivorans	B.cells.memory	EO	0.0176586	0.848188	0.332581	0.0140037	Memory B Cells	TCGA
Microbacterium.oxydans	B.cells.memory	EO	-0.122513	0.182518	0.385708	0.00397156	Memory B Cells	TCGA
Microbacterium.paraoxydans	B.cells.memory	EO	-0.0980325	0.286776	0.253844	0.0639996	Memory B Cells	Neither
Microbacterium.pygmaeum	B.cells.memory	EO	0.142488	0.12055	0.265471	0.0523645	Memory B Cells	Neither
Microbacterium.schleiferi	B.cells.memory	EO	-0.00133166	0.988483	0.242868	0.0768026	Memory B Cells	Neither
Microbacterium.sediminis	B.cells.memory	EO	-0.0237502	0.796806	0.253729	0.0641242	Memory B Cells	Neither
Microbacterium.sp..10M.3C3	B.cells.memory	EO	0.086558	0.347199	0.388192	0.00372502	Memory B Cells	TCGA
Microbacterium.sp..1S1	B.cells.memory	EO	-0.122513	0.182518	0.332581	0.0140037	Memory B Cells	TCGA
Microbacterium.sp..ABRD_28	B.cells.memory	EO	-0.140977	0.124578	0.388192	0.00372502	Memory B Cells	TCGA
Microbacterium.sp..Nx66	B.cells.memory	EO	-0.122513	0.182518	0.388192	0.00372502	Memory B Cells	TCGA
Microbacterium.sp..PM5	B.cells.memory	EO	-0.0872214	0.343502	0.242868	0.0768026	Memory B Cells	Neither
Microbacterium.sp..SGAir0570	B.cells.memory	EO	0.0679147	0.461102	-0.0269338	0.846703	Memory B Cells	Neither
Microbacterium.sp..XT11	B.cells.memory	EO	-0.00133166	0.988483	0.388192	0.00372502	Memory B Cells	TCGA
Microbacterium.testaceum	B.cells.memory	EO	0.026257	0.775897	0.294176	0.0308355	Memory B Cells	TCGA
Micrococcus.luteus	B.cells.memory	EO	-0.199017	0.0293206	0.242952	0.0766978	Memory B Cells	ORIEN
Micromonospora.auratinigra	B.cells.memory	EO	0.153141	0.0949426	0.40433	0.00242689	Memory B Cells	TCGA
Micromonospora.echinaurantiaca	B.cells.memory	EO	0.0227583	0.805119	-0.0269338	0.846703	Memory B Cells	Neither
Micromonospora.maris	B.cells.memory	EO	0.0719095	0.435099	0.5	0.000118289	Memory B Cells	TCGA
Micromonospora.rifamycinica	B.cells.memory	EO	-0.00988914	0.914631	0.713746	1.37722e-09	Memory B Cells	TCGA
Micromonospora.sagamiensis	B.cells.memory	EO	0.0918846	0.318219	0.40433	0.00242689	Memory B Cells	TCGA
Micromonospora.siamensis	B.cells.memory	EO	-0.129173	0.159691	-0.0384478	0.78253	Memory B Cells	Neither
Micromonospora.sp..WMMC415	B.cells.memory	EO	-0.0961571	0.29614	0.713746	1.37722e-09	Memory B Cells	TCGA
Micromonospora.viridifaciens	B.cells.memory	EO	-0.133665	0.145548	0.332581	0.0140037	Memory B Cells	TCGA
Microterricola.viridarii	B.cells.memory	EO	-0.036422	0.692888	0.20888	0.129567	Memory B Cells	Neither
Minicystis.rosea	B.cells.memory	EO	-0.0682024	0.459201	0.306916	0.0239846	Memory B Cells	TCGA
Mixta.intestinalis	B.cells.memory	EO	0.000241611	0.99791	0.294176	0.0308355	Memory B Cells	TCGA
Mobiluncus.curtisii	B.cells.memory	EO	-0.138708	0.130819	-0.0475337	0.732863	Memory B Cells	Neither
Modestobacter.marinus	B.cells.memory	EO	-0.113091	0.218758	0.1824	0.186801	Memory B Cells	Neither
Mogibacterium.diversum	B.cells.memory	EO	-0.114267	0.213976	-0.0691697	0.619193	Memory B Cells	Neither
Monoglobus.pectinilyticus	B.cells.memory	EO	0.00647062	0.944082	-0.0554089	0.690668	Memory B Cells	Neither
Moraxella.bovoculi	B.cells.memory	EO	-0.00133166	0.988483	0.281436	0.0392451	Memory B Cells	TCGA
Moraxella.catarrhalis	B.cells.memory	EO	0.13635	0.137556	0.341804	0.0114174	Memory B Cells	TCGA
Moraxella.cuniculi	B.cells.memory	EO	-0.0152395	0.868784	-0.0475337	0.732863	Memory B Cells	Neither
Moraxella.nonliquefaciens	B.cells.memory	EO	-0.0732414	0.426619	0.34669	0.0102221	Memory B Cells	TCGA
Moraxella.osloensis	B.cells.memory	EO	0.325791	0.000282225	0.228725	0.0961956	Memory B Cells	ORIEN
Moraxella.ovis	B.cells.memory	EO	-0.00133166	0.988483	-0.0269338	0.846703	Memory B Cells	Neither
Morganella.morganii	B.cells.memory	EO	-0.0657905	0.475271	0.183915	0.183104	Memory B Cells	Neither
Mumia.sp..ZJ1417	B.cells.memory	EO	-0.00133166	0.988483	0.224398	0.102832	Memory B Cells	Neither
Muribaculum.gordoncarteri	B.cells.memory	EO	-0.018458	0.841404	-0.0475337	0.732863	Memory B Cells	Neither
Muribaculum.intestinale	B.cells.memory	EO	-0.138708	0.130819	-0.0269338	0.846703	Memory B Cells	Neither
Mycetohabitans.rhizoxinica	B.cells.memory	EO	-0.00133166	0.988483	-0.0554089	0.690668	Memory B Cells	Neither
Mycoavidus.cysteinexigens	B.cells.memory	EO	0.140258	0.126529	-0.0384478	0.78253	Memory B Cells	Neither
Mycobacterium.diernhoferi	B.cells.memory	EO	-0.00133166	0.988483	0.372054	0.00560106	Memory B Cells	TCGA
Mycobacterium.doricum	B.cells.memory	EO	0.094548	0.304334	0.265471	0.0523645	Memory B Cells	Neither
Mycobacterium.florentinum	B.cells.memory	EO	0.170503	0.0626208	0.34669	0.0102221	Memory B Cells	TCGA
Mycobacterium.gallinarum	B.cells.memory	EO	-0.0332915	0.718119	0.332581	0.0140037	Memory B Cells	TCGA
Mycobacterium.goodii	B.cells.memory	EO	-0.0211415	0.818717	0.372054	0.00560106	Memory B Cells	TCGA
Mycobacterium.gordonae	B.cells.memory	EO	-0.11116	0.226777	0.403391	0.00248956	Memory B Cells	TCGA
Mycobacterium.grossiae	B.cells.memory	EO	0.115423	0.209347	0.294176	0.0308355	Memory B Cells	TCGA
Mycobacterium.haemophilum	B.cells.memory	EO	-0.0347095	0.706651	0.40433	0.00242689	Memory B Cells	TCGA
Mycobacterium.holsaticum	B.cells.memory	EO	-0.0152477	0.868715	0.388192	0.00372502	Memory B Cells	TCGA
Mycobacterium.koreense	B.cells.memory	EO	-0.0113627	0.90197	0.5	0.000118289	Memory B Cells	TCGA
Mycobacterium.mantenii	B.cells.memory	EO	-0.0332915	0.718119	0.40433	0.00242689	Memory B Cells	TCGA
Mycobacterium.parmense	B.cells.memory	EO	0.0625881	0.497069	0.332581	0.0140037	Memory B Cells	TCGA
Mycobacterium.riyadhense	B.cells.memory	EO	0.081096	0.378581	0.388192	0.00372502	Memory B Cells	TCGA
Mycobacterium.shigaense	B.cells.memory	EO	0.116884	0.203601	0.34669	0.0102221	Memory B Cells	TCGA
Mycobacterium.sp..DL592	B.cells.memory	EO	0.0843768	0.359529	-0.0384478	0.78253	Memory B Cells	Neither
Mycobacterium.sp..ELW1	B.cells.memory	EO	-0.122513	0.182518	-0.0554089	0.690668	Memory B Cells	Neither
Mycobacterium.sp..JS623	B.cells.memory	EO	0.0694699	0.450879	0.713746	1.37722e-09	Memory B Cells	TCGA
Mycobacterium.sp..THAF192	B.cells.memory	EO	-0.0199749	0.828562	-0.0269338	0.846703	Memory B Cells	Neither
Mycobacterium.sp..YC.RL4	B.cells.memory	EO	-0.0652514	0.478904	0.277212	0.0424191	Memory B Cells	TCGA
Mycobacteroides.chelonae	B.cells.memory	EO	-0.138679	0.1309	0.265471	0.0523645	Memory B Cells	Neither
Mycobacteroides.immunogenum	B.cells.memory	EO	0.00757214	0.934582	0.265471	0.0523645	Memory B Cells	Neither
Mycolicibacter.minnesotensis	B.cells.memory	EO	-0.0173907	0.850464	-0.0475337	0.732863	Memory B Cells	Neither
Mycolicibacterium.aichiense	B.cells.memory	EO	0.0163663	0.859179	-0.0269338	0.846703	Memory B Cells	Neither
Mycolicibacterium.anyangense	B.cells.memory	EO	0.094548	0.304334	-0.0269338	0.846703	Memory B Cells	Neither
Mycolicibacterium.aubagnense	B.cells.memory	EO	0.119384	0.19403	0.242868	0.0768026	Memory B Cells	Neither
Mycolicibacterium.chubuense	B.cells.memory	EO	-0.122513	0.182518	0.332581	0.0140037	Memory B Cells	TCGA
Mycolicibacterium.fallax	B.cells.memory	EO	-0.122513	0.182518	0.294176	0.0308355	Memory B Cells	TCGA
Mycolicibacterium.fluoranthenivorans	B.cells.memory	EO	0.0391727	0.670992	0.306916	0.0239846	Memory B Cells	TCGA
Mycolicibacterium.gilvum	B.cells.memory	EO	0.0109318	0.90567	0.332581	0.0140037	Memory B Cells	TCGA
Mycolicibacterium.litorale	B.cells.memory	EO	0.118166	0.198651	0.48042	0.000236342	Memory B Cells	TCGA
Mycolicibacterium.madagascariense	B.cells.memory	EO	0.070346	0.445176	0.242868	0.0768026	Memory B Cells	Neither
Mycolicibacterium.mageritense	B.cells.memory	EO	-0.0875667	0.341588	-0.0625414	0.653237	Memory B Cells	Neither
Mycolicibacterium.mucogenicum	B.cells.memory	EO	-0.00133166	0.988483	0.234765	0.0874933	Memory B Cells	Neither
Mycolicibacterium.neoaurum	B.cells.memory	EO	0.112397	0.221616	0.241987	0.0779121	Memory B Cells	Neither
Mycolicibacterium.phlei	B.cells.memory	EO	-0.0961571	0.29614	-0.0384478	0.78253	Memory B Cells	Neither
Mycolicibacterium.rutilum	B.cells.memory	EO	0.0144909	0.875176	0.294176	0.0308355	Memory B Cells	TCGA
Mycolicibacterium.sediminis	B.cells.memory	EO	0.0279649	0.761743	0.34669	0.0102221	Memory B Cells	TCGA
Mycoplasma.capricolum	B.cells.memory	EO	-0.00462599	0.960007	-0.0475337	0.732863	Memory B Cells	Neither
Mycoplasmopsis.californica	B.cells.memory	EO	-0.0624316	0.498148	-0.0475337	0.732863	Memory B Cells	Neither
Myroides.odoratus	B.cells.memory	EO	-0.00932163	0.919513	0.332581	0.0140037	Memory B Cells	TCGA
Myroides.profundi	B.cells.memory	EO	0.0524965	0.569055	-0.0384478	0.78253	Memory B Cells	Neither
Myxococcus.xanthus	B.cells.memory	EO	0.078467	0.394281	0.34669	0.0102221	Memory B Cells	TCGA
Nakamurella.sp..PAMC28650	B.cells.memory	EO	-0.0873117	0.343001	0.5	0.000118289	Memory B Cells	TCGA
Nakamurella.sp..s14.144	B.cells.memory	EO	-0.00133166	0.988483	0.48042	0.000236342	Memory B Cells	TCGA
Natronomonas.halophila	B.cells.memory	EO	-0.122513	0.182518	-0.0384478	0.78253	Memory B Cells	Neither
Natronorubrum.aibiense	B.cells.memory	EO	-0.0267677	0.771657	0.5	0.000118289	Memory B Cells	TCGA
Ndongobacter.massiliensis	B.cells.memory	EO	-0.114267	0.213976	-0.0475337	0.732863	Memory B Cells	Neither
Neisseria.animalis	B.cells.memory	EO	0.162339	0.0764781	0.48042	0.000236342	Memory B Cells	TCGA
Neisseria.bacilliformis	B.cells.memory	EO	-0.00133166	0.988483	-0.0554089	0.690668	Memory B Cells	Neither
Neisseria.elongata	B.cells.memory	EO	-0.0210366	0.819601	0.214031	0.120168	Memory B Cells	Neither
Neisseria.mucosa	B.cells.memory	EO	-0.0872214	0.343502	-0.0983307	0.479324	Memory B Cells	Neither
Neisseria.sicca	B.cells.memory	EO	-0.00133166	0.988483	-0.0625414	0.653237	Memory B Cells	Neither
Neisseria.subflava	B.cells.memory	EO	-0.0150189	0.870667	-0.081428	0.558317	Memory B Cells	Neither
Neobacillus.mesonae	B.cells.memory	EO	0.137161	0.13521	-0.0269338	0.846703	Memory B Cells	Neither
Neochlamydia.sp..S13	B.cells.memory	EO	-0.096756	0.293128	-0.0384478	0.78253	Memory B Cells	Neither
Neorhizobium.sp..SOG26	B.cells.memory	EO	0.011985	0.89663	0.306916	0.0239846	Memory B Cells	TCGA
Neurospora.crassa	B.cells.memory	EO	0.216676	0.0174524	-0.171051	0.216202	Memory B Cells	ORIEN
Niabella.soli	B.cells.memory	EO	-0.122513	0.182518	0.304364	0.0252435	Memory B Cells	TCGA
Nibricoccus.aquaticus	B.cells.memory	EO	-0.0872214	0.343502	0.304364	0.0252435	Memory B Cells	TCGA
Nitratireductor.sp..OM.1	B.cells.memory	EO	-0.0872214	0.343502	-0.0554089	0.690668	Memory B Cells	Neither
Nocardia.farcinica	B.cells.memory	EO	-0.0396826	0.666962	0.332581	0.0140037	Memory B Cells	TCGA
Nocardia.mangyaensis	B.cells.memory	EO	-0.125016	0.173674	0.332581	0.0140037	Memory B Cells	TCGA
Nocardia.sp..CS682	B.cells.memory	EO	0.0627938	0.495654	0.40433	0.00242689	Memory B Cells	TCGA
Nocardia.tengchongensis	B.cells.memory	EO	0.0270277	0.769501	0.277212	0.0424191	Memory B Cells	TCGA
Nocardia.wallacei	B.cells.memory	EO	0.15235	0.0966823	-0.0475337	0.732863	Memory B Cells	Neither
Nocardioides.baekrokdamisoli	B.cells.memory	EO	-0.00133166	0.988483	0.268696	0.0494606	Memory B Cells	TCGA
Nocardioides.cynanchi	B.cells.memory	EO	0.0149874	0.870937	0.253729	0.0641242	Memory B Cells	Neither
Nocardioides.daphniae	B.cells.memory	EO	-0.0872214	0.343502	0.332581	0.0140037	Memory B Cells	TCGA
Nocardioides.dokdonensis	B.cells.memory	EO	0.0860001	0.350327	0.332581	0.0140037	Memory B Cells	TCGA
Nocardioides.dongkuii	B.cells.memory	EO	-0.00133166	0.988483	0.277212	0.0424191	Memory B Cells	TCGA
Nocardioides.houyundeii	B.cells.memory	EO	-0.122513	0.182518	0.34669	0.0102221	Memory B Cells	TCGA
Nocardioides.sp..HDW12B	B.cells.memory	EO	0.0966693	0.293563	0.242868	0.0768026	Memory B Cells	Neither
Nocardioides.sp..JS614	B.cells.memory	EO	-0.0705781	0.443672	0.40433	0.00242689	Memory B Cells	TCGA
Nocardioides.sp..S5	B.cells.memory	EO	0.00932163	0.919513	0.234765	0.0874933	Memory B Cells	Neither
Nocardioides.sp..zg.1228	B.cells.memory	EO	0.0318659	0.729713	0.306916	0.0239846	Memory B Cells	TCGA
Nocardioides.sp..zg.536	B.cells.memory	EO	0.103887	0.258825	0.34669	0.0102221	Memory B Cells	TCGA
Nocardiopsis.sp..HDS12	B.cells.memory	EO	0.0838947	0.362291	-0.0269338	0.846703	Memory B Cells	Neither
Nocardiopsis.sp..MT53	B.cells.memory	EO	0.0027911	0.975864	0.388192	0.00372502	Memory B Cells	TCGA
Nonlabens.spongiae	B.cells.memory	EO	0.0590206	0.521958	0.48042	0.000236342	Memory B Cells	TCGA
Nonomuraea.coxensis	B.cells.memory	EO	-0.0834076	0.365094	0.318473	0.0189253	Memory B Cells	TCGA
Nordella.sp..HKS.07	B.cells.memory	EO	-0.096756	0.293128	0.318473	0.0189253	Memory B Cells	TCGA
Nostoc.edaphicum	B.cells.memory	EO	0.110528	0.229447	-0.0269338	0.846703	Memory B Cells	Neither
Nostoc.flagelliforme	B.cells.memory	EO	0.200509	0.0281042	-0.0384478	0.78253	Memory B Cells	ORIEN
Nostoc.sp..NIES.4103	B.cells.memory	EO	-0.0436462	0.63597	0.713746	1.37722e-09	Memory B Cells	TCGA
Novibacillus.thermophilus	B.cells.memory	EO	0.121181	0.187355	0.40433	0.00242689	Memory B Cells	TCGA
Novosphingopyxis.iocasae	B.cells.memory	EO	-0.0475939	0.605714	0.553571	1.41317e-05	Memory B Cells	TCGA
Ochrobactrum.sp..MT180101	B.cells.memory	EO	0.126508	0.168556	-0.109041	0.432522	Memory B Cells	Neither
Odoribacter.splanchnicus	B.cells.memory	EO	-0.11555	0.208843	0.106057	0.4453	Memory B Cells	Neither
Ogataea.parapolymorpha	B.cells.memory	EO	0.199239	0.0291363	0.259429	0.0581758	Memory B Cells	ORIEN
Oleiharenicola.sp..KSB.15	B.cells.memory	EO	-0.146436	0.110501	-0.0475337	0.732863	Memory B Cells	Neither
Olsenella.sp..GAM18	B.cells.memory	EO	-0.122513	0.182518	-0.0384478	0.78253	Memory B Cells	Neither
Olsenella.sp..oral.taxon.807	B.cells.memory	EO	-0.0815086	0.376151	-0.0269338	0.846703	Memory B Cells	Neither
Olsenella.timonensis	B.cells.memory	EO	-0.00399498	0.965458	-0.0384478	0.78253	Memory B Cells	Neither
Olsenella.uli	B.cells.memory	EO	-0.122513	0.182518	-0.0269338	0.846703	Memory B Cells	Neither
Orientia.tsutsugamushi	B.cells.memory	EO	0.0432822	0.638791	0.372347	0.00556067	Memory B Cells	TCGA
Ornithinimicrobium.sp..H23M54	B.cells.memory	EO	0.0892213	0.332508	0.277212	0.0424191	Memory B Cells	TCGA
Oscillibacter.sp..MM35	B.cells.memory	EO	0.0770428	0.402946	-0.087213	0.530605	Memory B Cells	Neither
Oscillibacter.sp..MM50	B.cells.memory	EO	0.0920278	0.317463	0.186101	0.177864	Memory B Cells	Neither
Oscillibacter.sp..MM59	B.cells.memory	EO	0.0386796	0.674898	0.553571	1.41317e-05	Memory B Cells	TCGA
Oscillibacter.sp..NSJ.62	B.cells.memory	EO	-0.0369208	0.688898	-0.0625414	0.653237	Memory B Cells	Neither
Oscillibacter.sp..PEA192	B.cells.memory	EO	-0.0218894	0.81242	-0.0384478	0.78253	Memory B Cells	Neither
Oscillibacter.valericigenes	B.cells.memory	EO	0.0479415	0.603081	-0.0754348	0.587727	Memory B Cells	Neither
Owenweeksia.hongkongensis	B.cells.memory	EO	0.064725	0.482465	-0.0625414	0.653237	Memory B Cells	Neither
Oxalobacter.formigenes	B.cells.memory	EO	-0.122513	0.182518	-0.0475337	0.732863	Memory B Cells	Neither
Oxynema.sp..AP17	B.cells.memory	EO	0.110528	0.229447	-0.0384478	0.78253	Memory B Cells	Neither
Paenarthrobacter.sp..YJN.D	B.cells.memory	EO	0.0618721	0.502014	-0.0384478	0.78253	Memory B Cells	Neither
Paeniglutamicibacter.sp..Y32M11	B.cells.memory	EO	-0.00133166	0.988483	0.294176	0.0308355	Memory B Cells	TCGA
Pajaroellobacter.abortibovis	B.cells.memory	EO	-0.00133166	0.988483	-0.0475337	0.732863	Memory B Cells	Neither
Paludibacter.propionicigenes	B.cells.memory	EO	-0.0879325	0.339567	0.281436	0.0392451	Memory B Cells	TCGA
Paludibacterium.sp..B53371	B.cells.memory	EO	0.0201171	0.827361	-0.0475337	0.732863	Memory B Cells	Neither
Paludibaculum.fermentans	B.cells.memory	EO	0.00732139	0.936744	0.306916	0.0239846	Memory B Cells	TCGA
Pandoraea.oxalativorans	B.cells.memory	EO	-0.0613907	0.505353	0.388192	0.00372502	Memory B Cells	TCGA
Pandoravirus.inopinatum	B.cells.memory	EO	-0.0736524	0.424022	-0.0269338	0.846703	Memory B Cells	Neither
Pandoravirus.quercus	B.cells.memory	EO	-0.00269706	0.976677	0.713746	1.37722e-09	Memory B Cells	TCGA
Pantoea.ananatis	B.cells.memory	EO	0.0956292	0.298812	-0.0554089	0.690668	Memory B Cells	Neither
Pantoea.dispersa	B.cells.memory	EO	0.0519348	0.573201	0.553998	1.38737e-05	Memory B Cells	TCGA
Parabacteroides.distasonis	B.cells.memory	EO	-0.0859384	0.350674	0.299255	0.0279306	Memory B Cells	TCGA
Parabacteroides.goldsteinii	B.cells.memory	EO	-0.148083	0.106505	0.277212	0.0424191	Memory B Cells	TCGA
Paraliobacillus.zengyii	B.cells.memory	EO	-0.011985	0.89663	-0.0475337	0.732863	Memory B Cells	Neither
Paraprevotella.xylaniphila	B.cells.memory	EO	-0.1959	0.0320057	-0.0475337	0.732863	Memory B Cells	ORIEN
Parasphingopyxis.sp..CP4	B.cells.memory	EO	-0.0439448	0.633659	0.706976	2.30208e-09	Memory B Cells	TCGA
Parasphingorhabdus.halotolerans	B.cells.memory	EO	0.137161	0.13521	-0.0384478	0.78253	Memory B Cells	Neither
Parolsenella.massiliensis	B.cells.memory	EO	0.000196661	0.998299	-0.0269338	0.846703	Memory B Cells	Neither
Pediococcus.acidilactici	B.cells.memory	EO	0.0107251	0.907446	-0.0269338	0.846703	Memory B Cells	Neither
Pediococcus.pentosaceus	B.cells.memory	EO	0.0625881	0.497069	-0.0384478	0.78253	Memory B Cells	Neither
Pelolinea.submarina	B.cells.memory	EO	-0.0732414	0.426619	-0.0269338	0.846703	Memory B Cells	Neither
Pelosinus.fermentans	B.cells.memory	EO	-0.122513	0.182518	-0.0384478	0.78253	Memory B Cells	Neither
Peptoclostridium.acidaminophilum	B.cells.memory	EO	-0.0305184	0.740727	-0.0269338	0.846703	Memory B Cells	Neither
Peptoniphilus.ivorii	B.cells.memory	EO	-0.0518285	0.573988	-0.0554089	0.690668	Memory B Cells	Neither
Phascolarctobacterium.sp..Marseille.Q4147	B.cells.memory	EO	-0.0268855	0.770679	0.507688	8.90957e-05	Memory B Cells	TCGA
Phnomibacter.ginsenosidimutans	B.cells.memory	EO	0.0753466	0.413412	0.253729	0.0641242	Memory B Cells	Neither
Phocaeicola.dorei	B.cells.memory	EO	0.0103151	0.910969	0.122751	0.376548	Memory B Cells	Neither
Phocaeicola.vulgatus	B.cells.memory	EO	0.174315	0.0568913	0.261498	0.0561295	Memory B Cells	Neither
Phreatobacter.stygius	B.cells.memory	EO	0.00932163	0.919513	0.17481	0.206126	Memory B Cells	Neither
Phycicoccus.endophyticus	B.cells.memory	EO	-0.122513	0.182518	0.306916	0.0239846	Memory B Cells	TCGA
Phycisphaera.mikurensis	B.cells.memory	EO	-0.0146483	0.873832	-0.0384478	0.78253	Memory B Cells	Neither
Phytohabitans.flavus	B.cells.memory	EO	-0.00939271	0.918902	0.388192	0.00372502	Memory B Cells	TCGA
Phytohabitans.suffuscus	B.cells.memory	EO	-0.066379	0.471322	0.291281	0.0326009	Memory B Cells	TCGA
Pichia.kudriavzevii	B.cells.memory	EO	0.238816	0.0086183	0.130166	0.348172	Memory B Cells	ORIEN
Pimelobacter.simplex	B.cells.memory	EO	-0.122513	0.182518	0.34669	0.0102221	Memory B Cells	TCGA
Plasmodium.berghei	B.cells.memory	EO	0.00863625	0.925413	-0.0384478	0.78253	Memory B Cells	Neither
Plasmodium.chabaudi	B.cells.memory	EO	0.0831095	0.366817	0.388192	0.00372502	Memory B Cells	TCGA
Plasmodium.coatneyi	B.cells.memory	EO	0.125346	0.172532	0.294176	0.0308355	Memory B Cells	TCGA
Plasmodium.falciparum	B.cells.memory	EO	0.124987	0.173775	0.372347	0.00556067	Memory B Cells	TCGA
Plasmodium.reichenowi	B.cells.memory	EO	-0.0517105	0.574861	-0.0269338	0.846703	Memory B Cells	Neither
Plasmodium.sp..gorilla.clade.G2	B.cells.memory	EO	0.192936	0.0347495	-0.0475337	0.732863	Memory B Cells	ORIEN
Pleurocapsa.sp..PCC.7327	B.cells.memory	EO	0.0665728	0.470025	-0.0384478	0.78253	Memory B Cells	Neither
Polymorphospora.rubra	B.cells.memory	EO	0.0226382	0.806127	0.40433	0.00242689	Memory B Cells	TCGA
Polynucleobacter.difficilis	B.cells.memory	EO	0.158468	0.0838631	0.388192	0.00372502	Memory B Cells	TCGA
Polynucleobacter.necessarius	B.cells.memory	EO	-0.0466082	0.613209	0.242868	0.0768026	Memory B Cells	Neither
Polynucleobacter.sp..LimPoW16	B.cells.memory	EO	0.0495809	0.59073	0.253844	0.0639996	Memory B Cells	Neither
Polynucleobacter.sp..MWH.CaK5	B.cells.memory	EO	-0.0146483	0.873832	0.40433	0.00242689	Memory B Cells	TCGA
Polystyrenella.longa	B.cells.memory	EO	-0.122513	0.182518	-0.0384478	0.78253	Memory B Cells	Neither
Pontibacter.sp..SGAir0037	B.cells.memory	EO	0.00399498	0.965458	0.294176	0.0308355	Memory B Cells	TCGA
Pontivivens.sp..MT2928	B.cells.memory	EO	0.0998746	0.277773	0.34669	0.0102221	Memory B Cells	TCGA
Porphyromonas.asaccharolytica	B.cells.memory	EO	0.099933	0.27749	0.20888	0.129567	Memory B Cells	Neither
Porphyromonas.cangingivalis	B.cells.memory	EO	0.0647278	0.482447	0.281436	0.0392451	Memory B Cells	TCGA
Porphyromonas.crevioricanis	B.cells.memory	EO	-0.0354056	0.701045	-0.0384478	0.78253	Memory B Cells	Neither
Porphyromonas.gingivalis	B.cells.memory	EO	-0.0161007	0.861441	-0.081428	0.558317	Memory B Cells	Neither
Porphyromonas.sp..oral.taxon.275	B.cells.memory	EO	0.065756	0.475503	0.214031	0.120168	Memory B Cells	Neither
Prevotella.enoeca	B.cells.memory	EO	-0.1667	0.0687978	-0.0625414	0.653237	Memory B Cells	Neither
Prevotella.fusca	B.cells.memory	EO	0.0812314	0.377782	-0.0554089	0.690668	Memory B Cells	Neither
Prevotella.jejuni	B.cells.memory	EO	-0.0886555	0.335595	-0.087213	0.530605	Memory B Cells	Neither
Prevotella.multiformis	B.cells.memory	EO	-0.0505418	0.583546	-0.0475337	0.732863	Memory B Cells	Neither
Prevotella.oris	B.cells.memory	EO	-0.181352	0.0474474	0.19302	0.161993	Memory B Cells	ORIEN
Prevotella.ruminicola	B.cells.memory	EO	-0.159461	0.0819159	-0.0691697	0.619193	Memory B Cells	Neither
Prevotella.scopos	B.cells.memory	EO	0.0519348	0.573201	-0.0269338	0.846703	Memory B Cells	Neither
Prevotella.sp..Rep29	B.cells.memory	EO	-0.112568	0.220911	0.306916	0.0239846	Memory B Cells	TCGA
Prevotella.sp..WR041	B.cells.memory	EO	-0.0254768	0.782388	0.294176	0.0308355	Memory B Cells	TCGA
Propionibacterium.australiense	B.cells.memory	EO	-0.0588745	0.522991	-0.0269338	0.846703	Memory B Cells	Neither
Propionibacterium.freudenreichii	B.cells.memory	EO	0.00431025	0.962734	0.281436	0.0392451	Memory B Cells	TCGA
Propionimicrobium.sp..Marseille.P3275	B.cells.memory	EO	-0.0534185	0.562279	-0.0475337	0.732863	Memory B Cells	Neither
Proteus.vulgaris	B.cells.memory	EO	0.0948569	0.302749	0.214031	0.120168	Memory B Cells	Neither
Providencia.rettgeri	B.cells.memory	EO	0.137161	0.13521	0.242868	0.0768026	Memory B Cells	Neither
Providencia.sneebia	B.cells.memory	EO	-0.0458761	0.618801	0.332581	0.0140037	Memory B Cells	TCGA
Providencia.stuartii	B.cells.memory	EO	-0.122513	0.182518	0.318473	0.0189253	Memory B Cells	TCGA
Pseudobutyrivibrio.xylanivorans	B.cells.memory	EO	-0.122833	0.181369	0.195556	0.156442	Memory B Cells	Neither
Pseudoclostridium.thermosuccinogenes	B.cells.memory	EO	-0.0010734	0.990716	-0.0269338	0.846703	Memory B Cells	Neither
Pseudocnuella.soli	B.cells.memory	EO	-0.0698291	0.448535	0.281436	0.0392451	Memory B Cells	TCGA
Pseudodesulfovibrio.aespoeensis	B.cells.memory	EO	-0.0047441	0.958987	0.40433	0.00242689	Memory B Cells	TCGA
Pseudoleptotrichia.goodfellowii	B.cells.memory	EO	-0.125121	0.17331	-0.0384478	0.78253	Memory B Cells	Neither
Pseudolysobacter.antarcticus	B.cells.memory	EO	0.0253016	0.783848	0.242868	0.0768026	Memory B Cells	Neither
Pseudomonas.aeruginosa	B.cells.memory	EO	0.145226	0.113507	0.246118	0.0728168	Memory B Cells	Neither
Pseudomonas.agarici	B.cells.memory	EO	0.0173116	0.851137	-0.0625414	0.653237	Memory B Cells	Neither
Pseudomonas.alcaligenes	B.cells.memory	EO	0.0638106	0.488687	0.378383	0.00478446	Memory B Cells	TCGA
Pseudomonas.alcaliphila	B.cells.memory	EO	-0.0838947	0.362291	0.00845647	0.951607	Memory B Cells	Neither
Pseudomonas.alkylphenolica	B.cells.memory	EO	-0.0398954	0.665284	0.40433	0.00242689	Memory B Cells	TCGA
Pseudomonas.arsenicoxydans	B.cells.memory	EO	-0.10057	0.274425	0.332581	0.0140037	Memory B Cells	TCGA
Pseudomonas.azotoformans	B.cells.memory	EO	0.133931	0.144739	0.199011	0.149111	Memory B Cells	Neither
Pseudomonas.bijieensis	B.cells.memory	EO	0.0729038	0.42876	-0.0269338	0.846703	Memory B Cells	Neither
Pseudomonas.brenneri	B.cells.memory	EO	0.00665831	0.942462	-0.0754348	0.587727	Memory B Cells	Neither
Pseudomonas.chlororaphis	B.cells.memory	EO	-0.0309555	0.737148	0.164792	0.233733	Memory B Cells	Neither
Pseudomonas.entomophila	B.cells.memory	EO	0.0236842	0.797358	0.265471	0.0523645	Memory B Cells	Neither
Pseudomonas.eucalypticola	B.cells.memory	EO	-0.0223865	0.808241	-0.0475337	0.732863	Memory B Cells	Neither
Pseudomonas.extremaustralis	B.cells.memory	EO	-0.0199749	0.828562	0.253844	0.0639996	Memory B Cells	Neither
Pseudomonas.fluorescens	B.cells.memory	EO	-0.0762496	0.40782	0.150549	0.277202	Memory B Cells	Neither
Pseudomonas.fragi	B.cells.memory	EO	0.118518	0.197308	0.195556	0.156442	Memory B Cells	Neither
Pseudomonas.frederiksbergensis	B.cells.memory	EO	0.0761604	0.408371	0.332581	0.0140037	Memory B Cells	TCGA
Pseudomonas.graminis	B.cells.memory	EO	-0.122513	0.182518	-0.0384478	0.78253	Memory B Cells	Neither
Pseudomonas.guangdongensis	B.cells.memory	EO	-0.00133166	0.988483	-0.0384478	0.78253	Memory B Cells	Neither
Pseudomonas.koreensis	B.cells.memory	EO	0.00376654	0.967432	0.281436	0.0392451	Memory B Cells	TCGA
Pseudomonas.lundensis	B.cells.memory	EO	0.0792046	0.389837	0.241987	0.0779121	Memory B Cells	Neither
Pseudomonas.lurida	B.cells.memory	EO	-0.0353296	0.701657	0.318473	0.0189253	Memory B Cells	TCGA
Pseudomonas.luteola	B.cells.memory	EO	-0.00133166	0.988483	0.20888	0.129567	Memory B Cells	Neither
Pseudomonas.mendocina	B.cells.memory	EO	0.0627425	0.496006	0.289195	0.0339249	Memory B Cells	TCGA
Pseudomonas.monteilii	B.cells.memory	EO	0.00812407	0.929825	0.195556	0.156442	Memory B Cells	Neither
Pseudomonas.multiresinivorans	B.cells.memory	EO	0.0713622	0.438612	-0.081428	0.558317	Memory B Cells	Neither
Pseudomonas.nitroreducens	B.cells.memory	EO	-0.00133166	0.988483	0.231892	0.0915527	Memory B Cells	Neither
Pseudomonas.orientalis	B.cells.memory	EO	0.0466082	0.613209	-0.087213	0.530605	Memory B Cells	Neither
Pseudomonas.oryzae	B.cells.memory	EO	0.147814	0.107149	0.265471	0.0523645	Memory B Cells	Neither
Pseudomonas.oryzihabitans	B.cells.memory	EO	-0.00133166	0.988483	0.289468	0.0337491	Memory B Cells	TCGA
Pseudomonas.parafulva	B.cells.memory	EO	0.0535219	0.561522	0.242868	0.0768026	Memory B Cells	Neither
Pseudomonas.plecoglossicida	B.cells.memory	EO	0.0820456	0.373004	-0.0625414	0.653237	Memory B Cells	Neither
Pseudomonas.protegens	B.cells.memory	EO	0.0918846	0.318219	0.195556	0.156442	Memory B Cells	Neither
Pseudomonas.psychrotolerans	B.cells.memory	EO	0.094548	0.304334	0.195556	0.156442	Memory B Cells	Neither
Pseudomonas.putida	B.cells.memory	EO	0.0846295	0.358087	0.205959	0.135138	Memory B Cells	Neither
Pseudomonas.qingdaonensis	B.cells.memory	EO	0.0826887	0.369256	0.26836	0.0497568	Memory B Cells	TCGA
Pseudomonas.rhodesiae	B.cells.memory	EO	0.126508	0.168556	0.281436	0.0392451	Memory B Cells	TCGA
Pseudomonas.silesiensis	B.cells.memory	EO	0.0759047	0.40995	0.48042	0.000236342	Memory B Cells	TCGA
Pseudomonas.sp..ABC1	B.cells.memory	EO	-0.122513	0.182518	0.48042	0.000236342	Memory B Cells	TCGA
Pseudomonas.sp..ACM7	B.cells.memory	EO	0.0198571	0.829559	0.40433	0.00242689	Memory B Cells	TCGA
Pseudomonas.sp..ADPe	B.cells.memory	EO	0.0519348	0.573201	0.388192	0.00372502	Memory B Cells	TCGA
Pseudomonas.sp..AN.B15	B.cells.memory	EO	0.011985	0.89663	0.277212	0.0424191	Memory B Cells	TCGA
Pseudomonas.sp..BJP69	B.cells.memory	EO	-0.122513	0.182518	-0.0475337	0.732863	Memory B Cells	Neither
Pseudomonas.sp..C27.2019.	B.cells.memory	EO	0.0889016	0.33425	-0.0554089	0.690668	Memory B Cells	Neither
Pseudomonas.sp..CC6.YY.74	B.cells.memory	EO	-0.0733766	0.425764	-0.0475337	0.732863	Memory B Cells	Neither
Pseudomonas.sp..CMR5c	B.cells.memory	EO	-0.122513	0.182518	0.40433	0.00242689	Memory B Cells	TCGA
Pseudomonas.sp..COW40	B.cells.memory	EO	0.110528	0.229447	0.713746	1.37722e-09	Memory B Cells	TCGA
Pseudomonas.sp..FGI182	B.cells.memory	EO	-0.0173116	0.851137	-0.0269338	0.846703	Memory B Cells	Neither
Pseudomonas.sp..IB20	B.cells.memory	EO	-0.0466082	0.613209	-0.081428	0.558317	Memory B Cells	Neither
Pseudomonas.sp..Leaf58	B.cells.memory	EO	-0.122513	0.182518	-0.0269338	0.846703	Memory B Cells	Neither
Pseudomonas.sp..LG1E9	B.cells.memory	EO	-0.122513	0.182518	0.281436	0.0392451	Memory B Cells	TCGA
Pseudomonas.sp..MPC6	B.cells.memory	EO	-0.0838947	0.362291	-0.0384478	0.78253	Memory B Cells	Neither
Pseudomonas.sp..MYb193	B.cells.memory	EO	-0.0838947	0.362291	0.265471	0.0523645	Memory B Cells	Neither
Pseudomonas.sp..NC02	B.cells.memory	EO	-0.0980325	0.286776	0.48042	0.000236342	Memory B Cells	TCGA
Pseudomonas.sp..OE.28.3	B.cells.memory	EO	0.0792317	0.389674	0.119461	0.389568	Memory B Cells	Neither
Pseudomonas.sp..RU47	B.cells.memory	EO	-0.122513	0.182518	-0.0269338	0.846703	Memory B Cells	Neither
Pseudomonas.sp..SGAir0191	B.cells.memory	EO	0.097617	0.288834	-0.0554089	0.690668	Memory B Cells	Neither
Pseudomonas.sp..St29	B.cells.memory	EO	-0.122513	0.182518	-0.0384478	0.78253	Memory B Cells	Neither
Pseudomonas.sp..StFLB209	B.cells.memory	EO	-0.122513	0.182518	0.277212	0.0424191	Memory B Cells	TCGA
Pseudomonas.sp..SWI7	B.cells.memory	EO	0.0226382	0.806127	-0.0269338	0.846703	Memory B Cells	Neither
Pseudomonas.stutzeri	B.cells.memory	EO	0.154914	0.0911326	0.251842	0.066198	Memory B Cells	Neither
Pseudomonas.synxantha	B.cells.memory	EO	-0.116994	0.203174	0.097584	0.482684	Memory B Cells	Neither
Pseudomonas.syringae	B.cells.memory	EO	0.00133166	0.988483	0.224398	0.102832	Memory B Cells	Neither
Pseudomonas.taetrolens	B.cells.memory	EO	-0.122513	0.182518	-0.0754348	0.587727	Memory B Cells	Neither
Pseudomonas.taiwanensis	B.cells.memory	EO	-0.122513	0.182518	-0.0384478	0.78253	Memory B Cells	Neither
Pseudomonas.tolaasii	B.cells.memory	EO	0.0759047	0.40995	-0.0491582	0.72409	Memory B Cells	Neither
Pseudomonas.viridiflava	B.cells.memory	EO	-0.0999088	0.277607	0.306916	0.0239846	Memory B Cells	TCGA
Pseudomonas.yamanorum	B.cells.memory	EO	0.0544072	0.555057	0.262731	0.0549383	Memory B Cells	Neither
Pseudonocardia.autotrophica	B.cells.memory	EO	0.0424	0.64565	0.294176	0.0308355	Memory B Cells	TCGA
Pseudonocardia.broussonetiae	B.cells.memory	EO	-0.133665	0.145548	0.294176	0.0308355	Memory B Cells	TCGA
Pseudonocardia.sp..HH130629.09	B.cells.memory	EO	0.0209415	0.820403	-0.0384478	0.78253	Memory B Cells	Neither
Pseudorhodoplanes.sinuspersici	B.cells.memory	EO	-0.00133166	0.988483	0.265471	0.0523645	Memory B Cells	Neither
Psychromicrobium.lacuslunae	B.cells.memory	EO	-0.00133166	0.988483	0.5	0.000118289	Memory B Cells	TCGA
Pulveribacter.suum	B.cells.memory	EO	-0.122513	0.182518	0.21875	0.11202	Memory B Cells	Neither
Pyricularia.pennisetigena	B.cells.memory	EO	0.010772	0.907043	0.277212	0.0424191	Memory B Cells	TCGA
Pyxidicoccus.sp..SCPEA002	B.cells.memory	EO	0.126508	0.168556	0.306916	0.0239846	Memory B Cells	TCGA
Qipengyuania.sp..1NDH13	B.cells.memory	EO	0.0998746	0.277773	-0.0384478	0.78253	Memory B Cells	Neither
Reinekea.forsetii	B.cells.memory	EO	-0.139291	0.129193	-0.0384478	0.78253	Memory B Cells	Neither
Renibacterium.salmoninarum	B.cells.memory	EO	-0.0146483	0.873832	0.5	0.000118289	Memory B Cells	TCGA
Rheinheimera.sp..F8	B.cells.memory	EO	-0.00133166	0.988483	0.332581	0.0140037	Memory B Cells	TCGA
Rhodobacter.blasticus	B.cells.memory	EO	0.0332915	0.718119	0.332581	0.0140037	Memory B Cells	TCGA
Rhodobacter.capsulatus	B.cells.memory	EO	0.0900129	0.328219	0.281436	0.0392451	Memory B Cells	TCGA
Rhodobacter.sp..CZR27	B.cells.memory	EO	-0.011985	0.89663	0.34669	0.0102221	Memory B Cells	TCGA
Rhodocytophaga.rosea	B.cells.memory	EO	0.000852835	0.992624	0.291281	0.0326009	Memory B Cells	TCGA
Rhodoferax.antarcticus	B.cells.memory	EO	-0.00665831	0.942462	0.306916	0.0239846	Memory B Cells	TCGA
Rhodoferax.ferrireducens	B.cells.memory	EO	0.0315032	0.732672	0.242868	0.0768026	Memory B Cells	Neither
Rhodothermus.marinus	B.cells.memory	EO	-0.0197181	0.830734	-0.0554089	0.690668	Memory B Cells	Neither
Riemerella.anatipestifer	B.cells.memory	EO	-0.00133166	0.988483	0.281436	0.0392451	Memory B Cells	TCGA
Romboutsia.hominis	B.cells.memory	EO	0.0246668	0.789143	-0.0384478	0.78253	Memory B Cells	Neither
Romboutsia.sp..CE17	B.cells.memory	EO	0.082011	0.373206	0.40433	0.00242689	Memory B Cells	TCGA
Roseateles.depolymerans	B.cells.memory	EO	-0.00133166	0.988483	0.155948	0.260136	Memory B Cells	Neither
Roseicitreum.antarcticum	B.cells.memory	EO	-0.0364992	0.692271	-0.0475337	0.732863	Memory B Cells	Neither
Roseimaritima.ulvae	B.cells.memory	EO	0.0956922	0.298493	0.5	0.000118289	Memory B Cells	TCGA
Roseobacter.ponti	B.cells.memory	EO	0.121181	0.187355	-0.0384478	0.78253	Memory B Cells	Neither
Roseomonas.gilardii	B.cells.memory	EO	-0.0179871	0.845399	0.34669	0.0102221	Memory B Cells	TCGA
Roseomonas.sp..1318	B.cells.memory	EO	0.0956292	0.298812	0.277212	0.0424191	Memory B Cells	TCGA
Roseomonas.sp..546	B.cells.memory	EO	0.16346	0.0744421	0.277212	0.0424191	Memory B Cells	TCGA
Rossellomorea.marisflavi	B.cells.memory	EO	0.0286217	0.75632	0.40433	0.00242689	Memory B Cells	TCGA
Rothia.terrae	B.cells.memory	EO	-0.0886555	0.335595	-0.0554089	0.690668	Memory B Cells	Neither
Ruania.alkalisoli	B.cells.memory	EO	0.142341	0.120938	0.388192	0.00372502	Memory B Cells	TCGA
Rubrobacter.sp..SCSIO.52909	B.cells.memory	EO	0.0243968	0.791398	0.479144	0.000246897	Memory B Cells	TCGA
Rubrobacter.sp..SCSIO.52915	B.cells.memory	EO	0.01506	0.870316	0.203664	0.13964	Memory B Cells	Neither
Rubrobacter.xylanophilus	B.cells.memory	EO	-0.00133166	0.988483	0.428089	0.00124148	Memory B Cells	TCGA
Ruminiclostridium.herbifermentans	B.cells.memory	EO	0.0839513	0.361966	-0.0384478	0.78253	Memory B Cells	Neither
Ruminococcus.albus	B.cells.memory	EO	-0.00408639	0.964669	0.34669	0.0102221	Memory B Cells	TCGA
Ruminococcus.bicirculans	B.cells.memory	EO	-0.0309934	0.736839	-0.0475337	0.732863	Memory B Cells	Neither
Ruminococcus.champanellensis	B.cells.memory	EO	0.0159363	0.862842	0.131537	0.343074	Memory B Cells	Neither
Ruminococcus.sp..JE7A12	B.cells.memory	EO	-0.0654985	0.477237	0.224398	0.102832	Memory B Cells	Neither
Saccharopolyspora.coralli	B.cells.memory	EO	0.0252863	0.783976	0.306916	0.0239846	Memory B Cells	TCGA
Saccharopolyspora.spinosa	B.cells.memory	EO	-0.0504724	0.584064	-0.0269338	0.846703	Memory B Cells	Neither
Saccharothrix.sp..6.C	B.cells.memory	EO	0.0709496	0.44127	0.253729	0.0641242	Memory B Cells	Neither
Salinigranum.rubrum	B.cells.memory	EO	-0.129173	0.159691	0.5	0.000118289	Memory B Cells	TCGA
Sarcina.sp..JB2	B.cells.memory	EO	-0.139839	0.127678	0.5	0.000118289	Memory B Cells	TCGA
Schaalia.meyeri	B.cells.memory	EO	-0.135831	0.139076	-0.0625414	0.653237	Memory B Cells	Neither
Schaalia.sp..JY.X169	B.cells.memory	EO	-0.122513	0.182518	0.5	0.000118289	Memory B Cells	TCGA
Schaalia.turicensis	B.cells.memory	EO	-0.170167	0.0631471	-0.0384478	0.78253	Memory B Cells	Neither
Schnuerera.ultunensis	B.cells.memory	EO	-0.0601051	0.514326	-0.0384478	0.78253	Memory B Cells	Neither
Sebaldella.termitidis	B.cells.memory	EO	0.0524952	0.569065	-0.0269338	0.846703	Memory B Cells	Neither
Sedimentibacter.sp..zth1	B.cells.memory	EO	-0.0439448	0.633659	-0.0384478	0.78253	Memory B Cells	Neither
Selenomonas.sp..Marseille.Q3039	B.cells.memory	EO	0.0759047	0.40995	0.713746	1.37722e-09	Memory B Cells	TCGA
Selenomonas.sp..oral.taxon.136	B.cells.memory	EO	0.0759047	0.40995	0.40433	0.00242689	Memory B Cells	TCGA
Selenomonas.sp..oral.taxon.920	B.cells.memory	EO	-0.0732414	0.426619	-0.0475337	0.732863	Memory B Cells	Neither
Serinicoccus.profundi	B.cells.memory	EO	-0.00665831	0.942462	0.34669	0.0102221	Memory B Cells	TCGA
Serpentinicella.alkaliphila	B.cells.memory	EO	-0.0642755	0.485519	0.241987	0.0779121	Memory B Cells	Neither
Serpentinomonas.raichei	B.cells.memory	EO	0.0599365	0.515509	0.195556	0.156442	Memory B Cells	Neither
Serratia.grimesii	B.cells.memory	EO	0.179727	0.0495041	0.164792	0.233733	Memory B Cells	ORIEN
Serratia.liquefaciens	B.cells.memory	EO	0.086558	0.347199	0.40433	0.00242689	Memory B Cells	TCGA
Serratia.marcescens	B.cells.memory	EO	0.0413324	0.65399	0.148274	0.28461	Memory B Cells	Neither
Serratia.plymuthica	B.cells.memory	EO	-0.122513	0.182518	0.388192	0.00372502	Memory B Cells	TCGA
Shigella.flexneri	B.cells.memory	EO	0.0625881	0.497069	0.40433	0.00242689	Memory B Cells	TCGA
Simiduia.agarivorans	B.cells.memory	EO	0.0628807	0.495056	-0.0384478	0.78253	Memory B Cells	Neither
Simkania.negevensis	B.cells.memory	EO	0.15839	0.0840165	0.5	0.000118289	Memory B Cells	TCGA
Simplicispira.suum	B.cells.memory	EO	0.169117	0.0648175	0.205012	0.136983	Memory B Cells	Neither
Singulisphaera.acidiphila	B.cells.memory	EO	0.113191	0.218349	0.294176	0.0308355	Memory B Cells	TCGA
Skermanella.sp..TT6	B.cells.memory	EO	-0.0253016	0.783848	0.409336	0.00211564	Memory B Cells	TCGA
Slackia.heliotrinireducens	B.cells.memory	EO	-0.122513	0.182518	-0.0269338	0.846703	Memory B Cells	Neither
Sodaliphilus.pleomorphus	B.cells.memory	EO	0.0358449	0.697515	-0.0384478	0.78253	Memory B Cells	Neither
Sodalis.sp..dw_23	B.cells.memory	EO	-0.00665831	0.942462	0.294176	0.0308355	Memory B Cells	TCGA
Solimonas.sp..K1W22B.7	B.cells.memory	EO	-0.068971	0.454144	0.195556	0.156442	Memory B Cells	Neither
Solitalea.canadensis	B.cells.memory	EO	-0.0732414	0.426619	0.294176	0.0308355	Memory B Cells	TCGA
Spartinivicinus.ruber	B.cells.memory	EO	0.142488	0.12055	0.34669	0.0102221	Memory B Cells	TCGA
Sphingobacterium.lactis	B.cells.memory	EO	-0.0732414	0.426619	-0.0384478	0.78253	Memory B Cells	Neither
Sphingobacterium.multivorum	B.cells.memory	EO	-0.00133166	0.988483	0.186101	0.177864	Memory B Cells	Neither
Sphingobacterium.sp..dk4302	B.cells.memory	EO	0.0466082	0.613209	-0.0384478	0.78253	Memory B Cells	Neither
Sphingobacterium.sp..ML3W	B.cells.memory	EO	0.155804	0.0892663	0.265471	0.0523645	Memory B Cells	Neither
Sphingomonas.daechungensis	B.cells.memory	EO	0.0251782	0.784877	-0.0475337	0.732863	Memory B Cells	Neither
Sphingomonas.ginsengisoli.An.et.al..2013	B.cells.memory	EO	0.0372271	0.686453	0.281436	0.0392451	Memory B Cells	TCGA
Sphingomonas.hengshuiensis	B.cells.memory	EO	0.117852	0.199854	0.172882	0.211252	Memory B Cells	Neither
Sphingomonas.insulae	B.cells.memory	EO	0.0431182	0.640063	0.224389	0.102846	Memory B Cells	Neither
Sphingomonas.lacunae	B.cells.memory	EO	-0.122513	0.182518	0.40433	0.00242689	Memory B Cells	TCGA
Sphingomonas.melonis	B.cells.memory	EO	0.0013632	0.98821	0.117331	0.398137	Memory B Cells	Neither
Sphingomonas.panacis	B.cells.memory	EO	-0.0997224	0.278509	0.21875	0.11202	Memory B Cells	Neither
Sphingomonas.paucimobilis	B.cells.memory	EO	-0.0211415	0.818717	0.287517	0.0350215	Memory B Cells	TCGA
Sphingomonas.sanguinis	B.cells.memory	EO	0.0998746	0.277773	0.147633	0.286722	Memory B Cells	Neither
Sphingomonas.sanxanigenens	B.cells.memory	EO	0.123845	0.177773	0.149138	0.281783	Memory B Cells	Neither
Sphingomonas.sp..AP4.R1	B.cells.memory	EO	0.0199036	0.829165	0.205012	0.136983	Memory B Cells	Neither
Sphingomonas.sp..C33	B.cells.memory	EO	-0.00133166	0.988483	0.220916	0.108425	Memory B Cells	Neither
Sphingomonas.sp..C8.2	B.cells.memory	EO	0.0625881	0.497069	0.306916	0.0239846	Memory B Cells	TCGA
Sphingomonas.sp..CL5.1	B.cells.memory	EO	0.0998746	0.277773	0.0923957	0.506368	Memory B Cells	Neither
Sphingomonas.sp..Cra20	B.cells.memory	EO	-0.15916	0.0825021	0.117319	0.398188	Memory B Cells	Neither
Sphingomonas.sp..IC081	B.cells.memory	EO	0.139824	0.127718	0.157735	0.254647	Memory B Cells	Neither
Sphingomonas.sp..LM7	B.cells.memory	EO	0.145151	0.113696	0.1824	0.186801	Memory B Cells	Neither
Sphingomonas.sp..LMO.1	B.cells.memory	EO	0.166216	0.0696171	0.224398	0.102832	Memory B Cells	Neither
Sphingomonas.sp..MK52	B.cells.memory	EO	0.12127	0.18703	0.253844	0.0639996	Memory B Cells	Neither
Sphingomonas.sp..MM.1	B.cells.memory	EO	0.013401	0.884497	0.20888	0.129567	Memory B Cells	Neither
Sphingomonas.sp..NIC1	B.cells.memory	EO	0.193008	0.034681	0.376603	0.00500282	Memory B Cells	Both
Sphingomonas.sp..PAMC26645	B.cells.memory	EO	-0.00835138	0.927867	0.148274	0.28461	Memory B Cells	Neither
Sphingomonas.sp..YZ.8	B.cells.memory	EO	-0.00133166	0.988483	0.294176	0.0308355	Memory B Cells	TCGA
Sphingomonas.wittichii	B.cells.memory	EO	0.103023	0.262828	0.156601	0.258121	Memory B Cells	Neither
Sphingorhabdus.lacus	B.cells.memory	EO	-0.00133166	0.988483	0.277212	0.0424191	Memory B Cells	TCGA
Sphingorhabdus.sp..SMR4y	B.cells.memory	EO	-0.122513	0.182518	0.40433	0.00242689	Memory B Cells	TCGA
Sphingosinicella.microcystinivorans	B.cells.memory	EO	0.0692189	0.45252	0.388192	0.00372502	Memory B Cells	TCGA
Sphingosinicella.sp..BN140058	B.cells.memory	EO	0.110528	0.229447	0.265471	0.0523645	Memory B Cells	Neither
Spirosoma.aerolatum	B.cells.memory	EO	-0.0199749	0.828562	-0.0475337	0.732863	Memory B Cells	Neither
Spirosoma.rigui	B.cells.memory	EO	0.201054	0.0276708	0.224398	0.102832	Memory B Cells	ORIEN
Spirosoma.sp..KUDC1026	B.cells.memory	EO	-0.0665054	0.470476	0.34669	0.0102221	Memory B Cells	TCGA
Sporisorium.graminicola	B.cells.memory	EO	0.0743539	0.41961	0.0568724	0.682923	Memory B Cells	Neither
Sporomusa.termitida	B.cells.memory	EO	0.0466082	0.613209	-0.0384478	0.78253	Memory B Cells	Neither
Sporosarcina.sp..Te.1	B.cells.memory	EO	-0.0838947	0.362291	-0.0384478	0.78253	Memory B Cells	Neither
Sporosarcina.ureae	B.cells.memory	EO	-0.00133166	0.988483	-0.0384478	0.78253	Memory B Cells	Neither
Stackebrandtia.nassauensis	B.cells.memory	EO	-0.0199749	0.828562	-0.0625414	0.653237	Memory B Cells	Neither
Staphylococcus.argenteus	B.cells.memory	EO	-0.0732414	0.426619	-0.0475337	0.732863	Memory B Cells	Neither
Staphylococcus.arlettae	B.cells.memory	EO	-0.0744293	0.419137	-0.0269338	0.846703	Memory B Cells	Neither
Staphylococcus.auricularis	B.cells.memory	EO	-0.0956209	0.298854	0.253669	0.0641895	Memory B Cells	Neither
Staphylococcus.capitis	B.cells.memory	EO	-0.0309088	0.737531	0.0402479	0.772614	Memory B Cells	Neither
Staphylococcus.cohnii	B.cells.memory	EO	0.0998076	0.278097	0.0632712	0.649452	Memory B Cells	Neither
Staphylococcus.condimenti	B.cells.memory	EO	-0.122513	0.182518	-0.0554089	0.690668	Memory B Cells	Neither
Staphylococcus.delphini	B.cells.memory	EO	-0.00133166	0.988483	-0.0269338	0.846703	Memory B Cells	Neither
Staphylococcus.epidermidis	B.cells.memory	EO	-0.0486627	0.597634	0.172469	0.212362	Memory B Cells	Neither
Staphylococcus.felis	B.cells.memory	EO	-0.0732414	0.426619	0.40433	0.00242689	Memory B Cells	TCGA
Staphylococcus.haemolyticus	B.cells.memory	EO	-0.0500806	0.586989	0.268227	0.0498746	Memory B Cells	TCGA
Staphylococcus.hominis	B.cells.memory	EO	-0.0334049	0.7172	0.198416	0.150354	Memory B Cells	Neither
Staphylococcus.nepalensis	B.cells.memory	EO	0.046932	0.610742	0.34669	0.0102221	Memory B Cells	TCGA
Staphylococcus.pasteuri	B.cells.memory	EO	-0.0872214	0.343502	0.17481	0.206126	Memory B Cells	Neither
Staphylococcus.pettenkoferi	B.cells.memory	EO	-0.0259856	0.778153	0.242868	0.0768026	Memory B Cells	Neither
Staphylococcus.pseudintermedius	B.cells.memory	EO	0.121181	0.187355	-0.0554089	0.690668	Memory B Cells	Neither
Staphylococcus.saprophyticus	B.cells.memory	EO	0.0759047	0.40995	0.122082	0.379172	Memory B Cells	Neither
Staphylococcus.simiae	B.cells.memory	EO	0.102538	0.265095	0.713746	1.37722e-09	Memory B Cells	TCGA
Staphylococcus.warneri	B.cells.memory	EO	-0.00133166	0.988483	0.0883507	0.525236	Memory B Cells	Neither
Staphylospora.marina	B.cells.memory	EO	0.0272003	0.76807	-0.0384478	0.78253	Memory B Cells	Neither
Stella.humosa	B.cells.memory	EO	0.0157517	0.864416	0.281436	0.0392451	Memory B Cells	TCGA
Stenotrophomonas.acidaminiphila	B.cells.memory	EO	0.0625881	0.497069	0.465315	0.000392102	Memory B Cells	TCGA
Stenotrophomonas.maltophilia	B.cells.memory	EO	0.154292	0.092456	0.275741	0.0435735	Memory B Cells	TCGA
Stenotrophomonas.rhizophila	B.cells.memory	EO	-0.0838947	0.362291	0.265471	0.0523645	Memory B Cells	Neither
Stenotrophomonas.sp..169	B.cells.memory	EO	0.137161	0.13521	0.281436	0.0392451	Memory B Cells	TCGA
Stenotrophomonas.sp..364	B.cells.memory	EO	-0.122513	0.182518	-0.0269338	0.846703	Memory B Cells	Neither
Stenotrophomonas.sp..ASS1	B.cells.memory	EO	-0.00399498	0.965458	-0.0475337	0.732863	Memory B Cells	Neither
Stenotrophomonas.sp..ESTM1D_MKCIP4_1	B.cells.memory	EO	0.0723838	0.432069	0.792521	9.3235e-13	Memory B Cells	TCGA
Stenotrophomonas.sp..G4	B.cells.memory	EO	0.0332289	0.718627	-0.0269338	0.846703	Memory B Cells	Neither
Stenotrophomonas.sp..LM091	B.cells.memory	EO	0.00627997	0.945727	0.20888	0.129567	Memory B Cells	Neither
Stenotrophomonas.sp..SAU14A_NAIMI4_5	B.cells.memory	EO	0.126508	0.168556	-0.0269338	0.846703	Memory B Cells	Neither
Stenotrophomonas.sp..SXG.1	B.cells.memory	EO	0.107865	0.240934	-0.0269338	0.846703	Memory B Cells	Neither
Stenotrophomonas.sp..WZN.1	B.cells.memory	EO	-0.0199749	0.828562	-0.0269338	0.846703	Memory B Cells	Neither
Stenotrophomonas.sp..ZAC14A_NAIMI4_1	B.cells.memory	EO	0.0160433	0.861931	-0.0269338	0.846703	Memory B Cells	Neither
Stenotrophomonas.sp..ZAC14D2_NAIMI4_6	B.cells.memory	EO	0.00133166	0.988483	-0.0384478	0.78253	Memory B Cells	Neither
Stenotrophomonas.sp..ZAC14D2_NAIMI4_7	B.cells.memory	EO	0.0545981	0.553667	0.332581	0.0140037	Memory B Cells	TCGA
Steroidobacter.denitrificans	B.cells.memory	EO	-0.0872214	0.343502	-0.0625414	0.653237	Memory B Cells	Neither
Streptacidiphilus.bronchialis	B.cells.memory	EO	0.0615491	0.504253	0.388192	0.00372502	Memory B Cells	TCGA
Streptobacillus.moniliformis	B.cells.memory	EO	-0.0732414	0.426619	-0.0269338	0.846703	Memory B Cells	Neither
Streptococcus.agalactiae	B.cells.memory	EO	-0.00133166	0.988483	-0.0691697	0.619193	Memory B Cells	Neither
Streptococcus.anginosus	B.cells.memory	EO	0.040234	0.662615	-0.0625414	0.653237	Memory B Cells	Neither
Streptococcus.australis	B.cells.memory	EO	-0.00133166	0.988483	-0.0475337	0.732863	Memory B Cells	Neither
Streptococcus.constellatus	B.cells.memory	EO	-0.122513	0.182518	-0.0269338	0.846703	Memory B Cells	Neither
Streptococcus.cristatus	B.cells.memory	EO	-0.122513	0.182518	0.21875	0.11202	Memory B Cells	Neither
Streptococcus.dysgalactiae	B.cells.memory	EO	0.0595693	0.51809	-0.0554089	0.690668	Memory B Cells	Neither
Streptococcus.ferus	B.cells.memory	EO	-0.122513	0.182518	0.713746	1.37722e-09	Memory B Cells	TCGA
Streptococcus.gordonii	B.cells.memory	EO	0.0459547	0.6182	0.311178	0.0220003	Memory B Cells	TCGA
Streptococcus.gwangjuense	B.cells.memory	EO	-0.122513	0.182518	-0.0754348	0.587727	Memory B Cells	Neither
Streptococcus.ilei	B.cells.memory	EO	-0.00133166	0.988483	-0.0384478	0.78253	Memory B Cells	Neither
Streptococcus.lutetiensis	B.cells.memory	EO	-0.00665831	0.942462	-0.0269338	0.846703	Memory B Cells	Neither
Streptococcus.mitis	B.cells.memory	EO	-0.0855251	0.353005	0.319673	0.018456	Memory B Cells	TCGA
Streptococcus.mutans	B.cells.memory	EO	-0.0541421	0.556989	0.277212	0.0424191	Memory B Cells	TCGA
Streptococcus.oralis	B.cells.memory	EO	-0.0362843	0.693992	0.119461	0.389568	Memory B Cells	Neither
Streptococcus.pantholopis	B.cells.memory	EO	-0.0199749	0.828562	-0.0269338	0.846703	Memory B Cells	Neither
Streptococcus.parasanguinis	B.cells.memory	EO	-0.00133166	0.988483	-0.081428	0.558317	Memory B Cells	Neither
Streptococcus.periodonticum	B.cells.memory	EO	0.0306282	0.739828	-0.0269338	0.846703	Memory B Cells	Neither
Streptococcus.pluranimalium	B.cells.memory	EO	-0.122513	0.182518	-0.0554089	0.690668	Memory B Cells	Neither
Streptococcus.pneumoniae	B.cells.memory	EO	-0.0131435	0.886702	-0.124678	0.369043	Memory B Cells	Neither
Streptococcus.porcinus	B.cells.memory	EO	0.291817	0.00122103	-0.0475337	0.732863	Memory B Cells	ORIEN
Streptococcus.pseudoporcinus	B.cells.memory	EO	-0.00133166	0.988483	-0.0269338	0.846703	Memory B Cells	Neither
Streptococcus.pyogenes	B.cells.memory	EO	-0.0484605	0.599159	0.214031	0.120168	Memory B Cells	Neither
Streptococcus.salivarius	B.cells.memory	EO	-0.0636169	0.49001	0.136144	0.326288	Memory B Cells	Neither
Streptococcus.sanguinis	B.cells.memory	EO	0.032549	0.72415	0.119461	0.389568	Memory B Cells	Neither
Streptococcus.sobrinus	B.cells.memory	EO	0.0814961	0.376225	-0.0384478	0.78253	Memory B Cells	Neither
Streptococcus.sp..116.D4	B.cells.memory	EO	0.0524952	0.569065	0.234765	0.0874933	Memory B Cells	Neither
Streptococcus.sp..1643	B.cells.memory	EO	-0.00133166	0.988483	-0.0269338	0.846703	Memory B Cells	Neither
Streptococcus.sp..A12	B.cells.memory	EO	-0.00133166	0.988483	-0.0475337	0.732863	Memory B Cells	Neither
Streptococcus.sp..FDAARGOS_522	B.cells.memory	EO	-0.0872214	0.343502	-0.0269338	0.846703	Memory B Cells	Neither
Streptococcus.sp..HSISM1	B.cells.memory	EO	-0.00133166	0.988483	-0.0754348	0.587727	Memory B Cells	Neither
Streptococcus.sp..LPB0220	B.cells.memory	EO	-0.00133166	0.988483	0.169581	0.220235	Memory B Cells	Neither
Streptococcus.sp..oral.taxon.061	B.cells.memory	EO	-0.00133166	0.988483	0.183915	0.183104	Memory B Cells	Neither
Streptococcus.sp..oral.taxon.431	B.cells.memory	EO	-0.0337728	0.71422	-0.087213	0.530605	Memory B Cells	Neither
Streptococcus.suis	B.cells.memory	EO	-0.00133166	0.988483	0.230672	0.0933195	Memory B Cells	Neither
Streptococcus.thermophilus	B.cells.memory	EO	-0.133618	0.145692	0.277665	0.0420692	Memory B Cells	TCGA
Streptococcus.troglodytae	B.cells.memory	EO	-0.00133166	0.988483	-0.0269338	0.846703	Memory B Cells	Neither
Streptomonospora.sp..M2	B.cells.memory	EO	-0.122513	0.182518	-0.0269338	0.846703	Memory B Cells	Neither
Streptomyces.actuosus	B.cells.memory	EO	0.105201	0.252816	-0.0384478	0.78253	Memory B Cells	Neither
Streptomyces.alboflavus	B.cells.memory	EO	0.0269962	0.769762	0.388192	0.00372502	Memory B Cells	TCGA
Streptomyces.albulus	B.cells.memory	EO	0.128645	0.161419	0.48042	0.000236342	Memory B Cells	TCGA
Streptomyces.albus	B.cells.memory	EO	-0.180646	0.0483316	0.388192	0.00372502	Memory B Cells	Both
Streptomyces.ambofaciens	B.cells.memory	EO	0.0804767	0.382244	-0.0554089	0.690668	Memory B Cells	Neither
Streptomyces.atratus	B.cells.memory	EO	-0.00665831	0.942462	0.388192	0.00372502	Memory B Cells	TCGA
Streptomyces.aureoverticillatus	B.cells.memory	EO	-0.122513	0.182518	0.48042	0.000236342	Memory B Cells	TCGA
Streptomyces.cacaoi	B.cells.memory	EO	-0.0530231	0.56518	-0.0384478	0.78253	Memory B Cells	Neither
Streptomyces.capitiformicae	B.cells.memory	EO	0.131834	0.151193	-0.0384478	0.78253	Memory B Cells	Neither
Streptomyces.cattleya	B.cells.memory	EO	0.165934	0.0700986	0.265471	0.0523645	Memory B Cells	Neither
Streptomyces.chartreusis	B.cells.memory	EO	-0.0958008	0.297942	0.332581	0.0140037	Memory B Cells	TCGA
Streptomyces.clavuligerus	B.cells.memory	EO	-0.0702562	0.445758	0.48042	0.000236342	Memory B Cells	TCGA
Streptomyces.davaonensis	B.cells.memory	EO	0.0650713	0.480121	-0.0269338	0.846703	Memory B Cells	Neither
Streptomyces.gilvosporeus	B.cells.memory	EO	0.147814	0.107149	0.332581	0.0140037	Memory B Cells	TCGA
Streptomyces.griseochromogenes	B.cells.memory	EO	-0.064504	0.483965	-0.0269338	0.846703	Memory B Cells	Neither
Streptomyces.harbinensis	B.cells.memory	EO	0.0269962	0.769762	-0.0384478	0.78253	Memory B Cells	Neither
Streptomyces.hygroscopicus	B.cells.memory	EO	0.0738607	0.422709	0.332581	0.0140037	Memory B Cells	TCGA
Streptomyces.lavendulae	B.cells.memory	EO	0.121181	0.187355	-0.0269338	0.846703	Memory B Cells	Neither
Streptomyces.leeuwenhoekii	B.cells.memory	EO	0.0897666	0.32955	0.5	0.000118289	Memory B Cells	TCGA
Streptomyces.liangshanensis	B.cells.memory	EO	-0.0614041	0.505259	-0.0269338	0.846703	Memory B Cells	Neither
Streptomyces.lincolnensis	B.cells.memory	EO	-0.122513	0.182518	0.34669	0.0102221	Memory B Cells	TCGA
Streptomyces.nigra	B.cells.memory	EO	0.136746	0.136408	0.5	0.000118289	Memory B Cells	TCGA
Streptomyces.noursei	B.cells.memory	EO	-0.122513	0.182518	0.713746	1.37722e-09	Memory B Cells	TCGA
Streptomyces.pluripotens	B.cells.memory	EO	0.0381648	0.678984	-0.0384478	0.78253	Memory B Cells	Neither
Streptomyces.qinzhouensis	B.cells.memory	EO	0.0539923	0.558082	0.306916	0.0239846	Memory B Cells	TCGA
Streptomyces.roseochromogenus	B.cells.memory	EO	-0.0858854	0.350973	-0.0554089	0.690668	Memory B Cells	Neither
Streptomyces.sp..3214.6	B.cells.memory	EO	0.0803424	0.383042	0.5	0.000118289	Memory B Cells	TCGA
Streptomyces.sp..ADI95.16	B.cells.memory	EO	0.0980404	0.286737	0.5	0.000118289	Memory B Cells	TCGA
Streptomyces.sp..BHT.5.2	B.cells.memory	EO	-0.173986	0.0573686	-0.0384478	0.78253	Memory B Cells	Neither
Streptomyces.sp..C8S0	B.cells.memory	EO	-0.0582273	0.527577	0.713746	1.37722e-09	Memory B Cells	TCGA
Streptomyces.sp..CNQ.509	B.cells.memory	EO	0.0328704	0.721538	0.713746	1.37722e-09	Memory B Cells	TCGA
Streptomyces.sp..fd1.xmd	B.cells.memory	EO	0.147814	0.107149	0.48042	0.000236342	Memory B Cells	TCGA
Streptomyces.sp..HF10	B.cells.memory	EO	-0.122513	0.182518	0.48042	0.000236342	Memory B Cells	TCGA
Streptomyces.sp..INR7	B.cells.memory	EO	-0.122513	0.182518	0.5	0.000118289	Memory B Cells	TCGA
Streptomyces.sp..M2	B.cells.memory	EO	-0.00713121	0.938383	-0.0384478	0.78253	Memory B Cells	Neither
Streptomyces.sp..MBT27	B.cells.memory	EO	0.00399498	0.965458	0.713746	1.37722e-09	Memory B Cells	TCGA
Streptomyces.sp..NA04227	B.cells.memory	EO	0.0788137	0.392188	-0.0384478	0.78253	Memory B Cells	Neither
Streptomyces.sp..NEAU.sy36	B.cells.memory	EO	-0.0440463	0.632874	-0.0384478	0.78253	Memory B Cells	Neither
Streptomyces.sp..NHF165	B.cells.memory	EO	-0.0176899	0.847923	0.792521	9.3235e-13	Memory B Cells	TCGA
Streptomyces.sp..SAT1	B.cells.memory	EO	-0.0343589	0.709481	0.388192	0.00372502	Memory B Cells	TCGA
Streptomyces.sp..SCSIO.3032	B.cells.memory	EO	0.00964487	0.916732	0.306916	0.0239846	Memory B Cells	TCGA
Streptomyces.sp..SM18	B.cells.memory	EO	-0.122513	0.182518	0.48042	0.000236342	Memory B Cells	TCGA
Streptomyces.sp..SN.593	B.cells.memory	EO	-0.0501622	0.586379	-0.0754348	0.587727	Memory B Cells	Neither
Streptomyces.sp..So13.3	B.cells.memory	EO	0.0125761	0.891562	-0.0384478	0.78253	Memory B Cells	Neither
Streptomyces.sp..TN58	B.cells.memory	EO	-0.122513	0.182518	-0.0269338	0.846703	Memory B Cells	Neither
Streptomyces.sp..Tu.2975	B.cells.memory	EO	-0.173986	0.0573686	-0.0475337	0.732863	Memory B Cells	Neither
Streptomyces.sp..Tue.6075	B.cells.memory	EO	0.138558	0.131239	-0.0269338	0.846703	Memory B Cells	Neither
Streptomyces.sp..V17.9	B.cells.memory	EO	-0.0812314	0.377782	-0.0269338	0.846703	Memory B Cells	Neither
Streptomyces.sp..WAC.01438	B.cells.memory	EO	0.142488	0.12055	0.5	0.000118289	Memory B Cells	TCGA
Streptomyces.sp..YIM.121038	B.cells.memory	EO	-0.122513	0.182518	0.294176	0.0308355	Memory B Cells	TCGA
Streptomyces.sp..YPW6	B.cells.memory	EO	0.00862014	0.925552	-0.0269338	0.846703	Memory B Cells	Neither
Streptomyces.sp..Z022	B.cells.memory	EO	0.110528	0.229447	0.5	0.000118289	Memory B Cells	TCGA
Streptomyces.spectabilis	B.cells.memory	EO	0.00812407	0.929825	0.48042	0.000236342	Memory B Cells	TCGA
Streptomyces.vietnamensis	B.cells.memory	EO	-0.132616	0.148763	-0.0384478	0.78253	Memory B Cells	Neither
Streptomyces.vinaceus	B.cells.memory	EO	-0.0652514	0.478904	0.372054	0.00560106	Memory B Cells	TCGA
Streptomyces.xinghaiensis	B.cells.memory	EO	-0.109285	0.23476	-0.0475337	0.732863	Memory B Cells	Neither
Streptomyces.yatensis	B.cells.memory	EO	0.131834	0.151193	0.48042	0.000236342	Memory B Cells	TCGA
Streptosporangium.roseum	B.cells.memory	EO	-0.024648	0.7893	0.40433	0.00242689	Memory B Cells	TCGA
Succinivibrio.dextrinosolvens	B.cells.memory	EO	0.086558	0.347199	-0.0475337	0.732863	Memory B Cells	Neither
Sulfitobacter.sp..THAF37	B.cells.memory	EO	0.0625881	0.497069	-0.0269338	0.846703	Memory B Cells	Neither
Sulfuricurvum.kujiense	B.cells.memory	EO	-0.0732414	0.426619	-0.0269338	0.846703	Memory B Cells	Neither
Sulfurihydrogenibium.azorense	B.cells.memory	EO	-0.00133166	0.988483	-0.0554089	0.690668	Memory B Cells	Neither
Sulfurihydrogenibium.sp..YO3AOP1	B.cells.memory	EO	-0.117732	0.200317	-0.0269338	0.846703	Memory B Cells	Neither
Sutterella.megalosphaeroides	B.cells.memory	EO	-0.0616522	0.503538	-0.0625414	0.653237	Memory B Cells	Neither
Sutterella.wadsworthensis	B.cells.memory	EO	-0.0425335	0.64461	0.21875	0.11202	Memory B Cells	Neither
Symbiobacterium.thermophilum	B.cells.memory	EO	0.00421977	0.963516	0.265471	0.0523645	Memory B Cells	Neither
Symmachiella.dynata	B.cells.memory	EO	0.00341134	0.970502	-0.0625414	0.653237	Memory B Cells	Neither
Synechococcus.sp..CC9902	B.cells.memory	EO	0.0335051	0.716388	-0.0384478	0.78253	Memory B Cells	Neither
Syntrophobacter.fumaroxidans	B.cells.memory	EO	-0.0652514	0.478904	-0.0384478	0.78253	Memory B Cells	Neither
Syntrophotalea.carbinolica	B.cells.memory	EO	0.0892213	0.332508	0.713746	1.37722e-09	Memory B Cells	TCGA
Tabrizicola.piscis	B.cells.memory	EO	-0.142256	0.121162	0.34669	0.0102221	Memory B Cells	TCGA
Tannerella.sp..oral.taxon.HOT.286	B.cells.memory	EO	-0.045591	0.620985	0.34669	0.0102221	Memory B Cells	TCGA
Tardibacter.chloracetimidivorans	B.cells.memory	EO	-0.122513	0.182518	0.234765	0.0874933	Memory B Cells	Neither
Tenacibaculum.jejuense	B.cells.memory	EO	-0.122513	0.182518	0.372054	0.00560106	Memory B Cells	TCGA
Tenacibaculum.mesophilum	B.cells.memory	EO	0.0535668	0.561193	-0.0269338	0.846703	Memory B Cells	Neither
Tepidanaerobacter.acetatoxydans	B.cells.memory	EO	-0.163773	0.0738802	0.332581	0.0140037	Memory B Cells	TCGA
Tepidiforma.bonchosmolovskayae	B.cells.memory	EO	0.0759047	0.40995	0.268696	0.0494606	Memory B Cells	TCGA
Terricaulis.silvestris	B.cells.memory	EO	-0.00273941	0.976311	0.253844	0.0639996	Memory B Cells	Neither
Tessaracoccus.flavescens	B.cells.memory	EO	0.0466082	0.613209	0.294176	0.0308355	Memory B Cells	TCGA
Thalassotalea.sp..HSM.43	B.cells.memory	EO	0.172247	0.0599438	-0.0384478	0.78253	Memory B Cells	Neither
Thauera.chlorobenzoica	B.cells.memory	EO	0.0545981	0.553667	-0.0384478	0.78253	Memory B Cells	Neither
Theileria.annulata	B.cells.memory	EO	0.085678	0.352141	-0.0384478	0.78253	Memory B Cells	Neither
Theileria.parva	B.cells.memory	EO	-0.0600224	0.514906	-0.0475337	0.732863	Memory B Cells	Neither
Thermaerobacter.sp..FW80	B.cells.memory	EO	-0.138708	0.130819	-0.0384478	0.78253	Memory B Cells	Neither
Thermoactinomyces.vulgaris	B.cells.memory	EO	-0.0698291	0.448535	0.34669	0.0102221	Memory B Cells	TCGA
Thermoanaerobacterium.sp..RBIITD	B.cells.memory	EO	0.0466082	0.613209	0.5	0.000118289	Memory B Cells	TCGA
Thermoanaerobacterium.thermosaccharolyticum	B.cells.memory	EO	-0.122513	0.182518	-0.0625414	0.653237	Memory B Cells	Neither
Thermoleptolyngbya.sp..PKUAC.SCTB121	B.cells.memory	EO	0.094548	0.304334	-0.0384478	0.78253	Memory B Cells	Neither
Thermothielavioides.terrestris	B.cells.memory	EO	0.26297	0.00371032	0.155796	0.260607	Memory B Cells	ORIEN
Thermus.aquaticus	B.cells.memory	EO	0.331249	0.000219391	-0.0384478	0.78253	Memory B Cells	ORIEN
Thermus.thermophilus	B.cells.memory	EO	0.129189	0.15964	0.20888	0.129567	Memory B Cells	Neither
Thioalkalivibrio.sulfidiphilus	B.cells.memory	EO	0.120019	0.191652	0.5	0.000118289	Memory B Cells	TCGA
Thiomonas.sp..X19	B.cells.memory	EO	-0.127065	0.166673	0.265471	0.0523645	Memory B Cells	Neither
Thiospirochaeta.perfilievii	B.cells.memory	EO	-0.122513	0.182518	-0.0269338	0.846703	Memory B Cells	Neither
Tissierella.sp..JN.28	B.cells.memory	EO	-0.0424547	0.645224	-0.0554089	0.690668	Memory B Cells	Neither
Tistrella.mobilis	B.cells.memory	EO	-0.00133166	0.988483	0.306916	0.0239846	Memory B Cells	TCGA
Tolumonas.auensis	B.cells.memory	EO	0.155804	0.0892663	-0.0625414	0.653237	Memory B Cells	Neither
Torulaspora.globosa	B.cells.memory	EO	0.0708308	0.442037	-0.0269338	0.846703	Memory B Cells	Neither
Treponema.brennaborense	B.cells.memory	EO	-0.00133166	0.988483	-0.0625414	0.653237	Memory B Cells	Neither
Treponema.denticola	B.cells.memory	EO	0.138831	0.130476	-0.0384478	0.78253	Memory B Cells	Neither
Treponema.medium	B.cells.memory	EO	0.156031	0.088797	-0.0269338	0.846703	Memory B Cells	Neither
Treponema.parvum	B.cells.memory	EO	-0.0732414	0.426619	-0.0384478	0.78253	Memory B Cells	Neither
Treponema.pedis	B.cells.memory	EO	0.0461756	0.616511	-0.0475337	0.732863	Memory B Cells	Neither
Treponema.phagedenis	B.cells.memory	EO	0.0441426	0.632131	-0.0269338	0.846703	Memory B Cells	Neither
Treponema.ruminis	B.cells.memory	EO	-0.0599248	0.515591	-0.0269338	0.846703	Memory B Cells	Neither
Treponema.socranskii	B.cells.memory	EO	-0.0270549	0.769275	-0.0384478	0.78253	Memory B Cells	Neither
Treponema.sp..Marseille.Q4132	B.cells.memory	EO	-0.0572956	0.534216	-0.0269338	0.846703	Memory B Cells	Neither
Treponema.sp..OMZ.806	B.cells.memory	EO	-0.00289447	0.97497	0.713746	1.37722e-09	Memory B Cells	TCGA
Tropheryma.whipplei	B.cells.memory	EO	-0.122513	0.182518	-0.0384478	0.78253	Memory B Cells	Neither
Truepera.radiovictrix	B.cells.memory	EO	0.0466484	0.612903	0.242868	0.0768026	Memory B Cells	Neither
Tsukamurella.tyrosinosolvens	B.cells.memory	EO	-0.122513	0.182518	0.294176	0.0308355	Memory B Cells	TCGA
Tsuneonella.amylolytica	B.cells.memory	EO	0.134498	0.143032	0.40433	0.00242689	Memory B Cells	TCGA
Tsuneonella.dongtanensis	B.cells.memory	EO	-0.122513	0.182518	0.34669	0.0102221	Memory B Cells	TCGA
Tuwongella.immobilis	B.cells.memory	EO	-0.0779052	0.397685	-0.0384478	0.78253	Memory B Cells	Neither
Urbifossiella.limnaea	B.cells.memory	EO	0.0289009	0.754018	0.294176	0.0308355	Memory B Cells	TCGA
Usitatibacter.rugosus	B.cells.memory	EO	0.057571	0.53225	0.294176	0.0308355	Memory B Cells	TCGA
Variibacter.gotjawalensis	B.cells.memory	EO	-0.00133166	0.988483	0.265471	0.0523645	Memory B Cells	Neither
Veillonella.dispar	B.cells.memory	EO	-0.0886555	0.335595	0.277212	0.0424191	Memory B Cells	TCGA
Veillonella.rodentium	B.cells.memory	EO	-0.0618564	0.502123	0.332581	0.0140037	Memory B Cells	TCGA
Vibrio.alginolyticus	B.cells.memory	EO	-0.0732414	0.426619	-0.0475337	0.732863	Memory B Cells	Neither
Vibrio.astriarenae	B.cells.memory	EO	0.0625881	0.497069	-0.0269338	0.846703	Memory B Cells	Neither
Vibrio.cholerae	B.cells.memory	EO	-0.111311	0.226142	0.253729	0.0641242	Memory B Cells	Neither
Vibrio.taketomensis	B.cells.memory	EO	-0.101783	0.268646	-0.0475337	0.732863	Memory B Cells	Neither
Vibrio.tritonius	B.cells.memory	EO	-0.0511477	0.579036	-0.0384478	0.78253	Memory B Cells	Neither
Virgibacillus.sp..MSP4.1	B.cells.memory	EO	0.0607847	0.509572	-0.0269338	0.846703	Memory B Cells	Neither
Vitreoscilla.filiformis	B.cells.memory	EO	-0.00399498	0.965458	0.189141	0.170757	Memory B Cells	Neither
Vitreoscilla.sp..C1	B.cells.memory	EO	-0.0466082	0.613209	-0.0475337	0.732863	Memory B Cells	Neither
Waddlia.chondrophila	B.cells.memory	EO	0.0102728	0.911333	-0.0269338	0.846703	Memory B Cells	Neither
Weissella.cryptocerci	B.cells.memory	EO	-0.173986	0.0573686	-0.0625414	0.653237	Memory B Cells	Neither
Weissella.diestrammenae	B.cells.memory	EO	-0.0447993	0.627067	-0.0269338	0.846703	Memory B Cells	Neither
Weissella.hellenica	B.cells.memory	EO	-0.00133166	0.988483	-0.0475337	0.732863	Memory B Cells	Neither
Weissella.paramesenteroides	B.cells.memory	EO	-0.00133166	0.988483	-0.0269338	0.846703	Memory B Cells	Neither
Weizmannia.coagulans	B.cells.memory	EO	-0.0534185	0.562279	-0.134963	0.330539	Memory B Cells	Neither
X.Candida..glabrata	B.cells.memory	EO	0.0577065	0.531283	-0.0625414	0.653237	Memory B Cells	Neither
X.Ochrobactrum..quorumnocens	B.cells.memory	EO	0.101074	0.272014	0.183915	0.183104	Memory B Cells	Neither
X.Ruminococcus..gnavus	B.cells.memory	EO	0.0279049	0.762239	0.109923	0.428788	Memory B Cells	Neither
Yarrowia.lipolytica	B.cells.memory	EO	0.0612146	0.506577	0.21875	0.11202	Memory B Cells	Neither
Yersinia.enterocolitica	B.cells.memory	EO	0.0759047	0.40995	0.318473	0.0189253	Memory B Cells	TCGA
Yersinia.entomophaga	B.cells.memory	EO	0.094548	0.304334	0.48042	0.000236342	Memory B Cells	TCGA
Yersinia.pestis	B.cells.memory	EO	-0.0341393	0.711256	0.294176	0.0308355	Memory B Cells	TCGA
Yersinia.rohdei	B.cells.memory	EO	0.122196	0.183661	-0.0269338	0.846703	Memory B Cells	Neither
Yimella.sp..cx.51	B.cells.memory	EO	0.0475254	0.606234	-0.0625414	0.653237	Memory B Cells	Neither
Zobellia.galactanivorans	B.cells.memory	EO	-0.122513	0.182518	-0.0269338	0.846703	Memory B Cells	Neither
Zygotorulaspora.mrakii	B.cells.memory	EO	0.228343	0.0121271	0.332581	0.0140037	Memory B Cells	Both
Zymoseptoria.tritici	B.cells.memory	EO	0.0563958	0.540666	0.0533829	0.70144	Memory B Cells	Neither
Abiotrophia.defectiva	B.cells.memory	LO	0.0511214	0.352382	-0.0708661	0.218694	Memory B Cells	Neither
Abyssicoccus.albus	B.cells.memory	LO	0.0179974	0.743506	-0.0546362	0.343219	Memory B Cells	Neither
Acetivibrio.clariflavus	B.cells.memory	LO	0.0537376	0.328253	-0.0339461	0.556114	Memory B Cells	Neither
Acetivibrio.thermocellus	B.cells.memory	LO	0.118033	0.0312924	-0.0306031	0.595677	Memory B Cells	ORIEN
Acetomicrobium.mobile	B.cells.memory	LO	0.0050019	0.927545	-0.0370269	0.520822	Memory B Cells	Neither
Acholeplasma.axanthum	B.cells.memory	LO	0.136573	0.0126119	-0.0288048	0.617474	Memory B Cells	ORIEN
Achromobacter.deleyi	B.cells.memory	LO	0.0809619	0.140406	-0.0670258	0.24475	Memory B Cells	Neither
Achromobacter.denitrificans	B.cells.memory	LO	0.0163051	0.766894	-0.0578864	0.315234	Memory B Cells	Neither
Achromobacter.insolitus	B.cells.memory	LO	0.0496778	0.366163	-0.0512501	0.374002	Memory B Cells	Neither
Achromobacter.sp..AONIH1	B.cells.memory	LO	0.071857	0.190864	-0.0426269	0.459742	Memory B Cells	Neither
Achromobacter.xylosoxidans	B.cells.memory	LO	0.00493068	0.928574	0.0501299	0.384549	Memory B Cells	Neither
Acidimicrobium.ferrooxidans	B.cells.memory	LO	0.0376957	0.493004	0.0288274	0.617198	Memory B Cells	Neither
Acidipropionibacterium.acidipropionici	B.cells.memory	LO	-0.0396667	0.470657	0.0264213	0.646886	Memory B Cells	Neither
Acidipropionibacterium.jensenii	B.cells.memory	LO	0.0933488	0.0889871	-0.0248629	0.666422	Memory B Cells	Neither
Acinetobacter.baumannii	B.cells.memory	LO	0.104515	0.0567447	0.0282997	0.623659	Memory B Cells	Neither
Acinetobacter.calcoaceticus	B.cells.memory	LO	0.246775	5.1899e-06	-0.0464695	0.420253	Memory B Cells	ORIEN
Acinetobacter.guillouiae	B.cells.memory	LO	0.0395662	0.471782	-0.0718095	0.212609	Memory B Cells	Neither
Acinetobacter.haemolyticus	B.cells.memory	LO	0.120753	0.0275726	-0.0274419	0.634222	Memory B Cells	ORIEN
Acinetobacter.johnsonii	B.cells.memory	LO	-0.0561373	0.307083	-0.0165951	0.77358	Memory B Cells	Neither
Acinetobacter.junii	B.cells.memory	LO	0.0125315	0.81978	-0.0473482	0.41151	Memory B Cells	Neither
Acinetobacter.lwoffii	B.cells.memory	LO	-0.0240312	0.662153	-0.0509863	0.376469	Memory B Cells	Neither
Acinetobacter.nosocomialis	B.cells.memory	LO	0.162752	0.00289515	-0.0284883	0.621346	Memory B Cells	ORIEN
Acinetobacter.pittii	B.cells.memory	LO	0.0445704	0.41755	0.00732963	0.898893	Memory B Cells	Neither
Acinetobacter.radioresistens	B.cells.memory	LO	-0.03776	0.492266	0.026083	0.651107	Memory B Cells	Neither
Acinetobacter.schindleri	B.cells.memory	LO	0.0976424	0.0751808	-0.0731416	0.204225	Memory B Cells	Neither
Acinetobacter.seifertii	B.cells.memory	LO	0.126255	0.0211944	0.025419	0.659424	Memory B Cells	ORIEN
Acinetobacter.septicus	B.cells.memory	LO	0.083094	0.130219	-0.0557335	0.3336	Memory B Cells	Neither
Acinetobacter.sp..10FS3.1	B.cells.memory	LO	0.0905955	0.0988629	-0.0355148	0.537999	Memory B Cells	Neither
Acinetobacter.sp..ACNIH2	B.cells.memory	LO	0.0386618	0.48198	-0.0355148	0.537999	Memory B Cells	Neither
Acinetobacter.sp..Colony158	B.cells.memory	LO	0.083094	0.130219	-0.038489	0.504483	Memory B Cells	Neither
Acinetobacter.sp..LoGeW2.3	B.cells.memory	LO	0.128252	0.0192189	-0.038489	0.504483	Memory B Cells	ORIEN
Acinetobacter.sp..Marseille.Q1620	B.cells.memory	LO	0.013849	0.801209	-0.0323123	0.575289	Memory B Cells	Neither
Acinetobacter.sp..MYb10	B.cells.memory	LO	-0.051834	0.345702	-0.0255828	0.657369	Memory B Cells	Neither
Acinetobacter.sp..SWBY1	B.cells.memory	LO	0.0173112	0.752962	-0.0599892	0.297946	Memory B Cells	Neither
Acinetobacter.sp..TTH0.4	B.cells.memory	LO	0.0905955	0.0988629	-0.038489	0.504483	Memory B Cells	Neither
Acinetobacter.sp..WCHA55	B.cells.memory	LO	0.0161572	0.768948	0.0203895	0.723723	Memory B Cells	Neither
Acinetobacter.sp..WCHAc010034	B.cells.memory	LO	0.144276	0.00837166	-0.0412847	0.474007	Memory B Cells	ORIEN
Acinetobacter.ursingii	B.cells.memory	LO	0.083094	0.130219	0.0804163	0.162632	Memory B Cells	Neither
Acinetobacter.venetianus	B.cells.memory	LO	0.0380847	0.488549	-0.0426269	0.459742	Memory B Cells	Neither
Acinetobacter.wanghuae	B.cells.memory	LO	-0.0219276	0.690126	-0.0399067	0.488902	Memory B Cells	Neither
Acinetobacter.wuhouensis	B.cells.memory	LO	0.00275988	0.959984	-0.0557335	0.3336	Memory B Cells	Neither
Actinobacillus.delphinicola	B.cells.memory	LO	0.0813628	0.138445	-0.0268997	0.640937	Memory B Cells	Neither
Actinobacillus.porcitonsillarum	B.cells.memory	LO	0.10952	0.0458207	-0.022659	0.694436	Memory B Cells	ORIEN
Actinomadura.sp..WMMA1423	B.cells.memory	LO	0.0896028	0.10263	-0.0323123	0.575289	Memory B Cells	Neither
Actinomadura.verrucosospora	B.cells.memory	LO	0.0737806	0.179227	0.0582052	0.312572	Memory B Cells	Neither
Actinomyces.howellii	B.cells.memory	LO	0.0530878	0.334144	-0.0323123	0.575289	Memory B Cells	Neither
Actinomyces.procaprae	B.cells.memory	LO	0.115638	0.0349158	-0.0202332	0.725755	Memory B Cells	ORIEN
Actinomyces.slackii	B.cells.memory	LO	0.0849513	0.121819	-0.0370269	0.520822	Memory B Cells	Neither
Actinomyces.sp..HMT.175	B.cells.memory	LO	0.13064	0.0170692	-0.063061	0.273846	Memory B Cells	ORIEN
Actinomyces.sp..oral.taxon.169	B.cells.memory	LO	0.113799	0.0379327	-0.0699164	0.224945	Memory B Cells	ORIEN
Actinomyces.sp..oral.taxon.171	B.cells.memory	LO	0.0738613	0.178751	-0.0640653	0.266263	Memory B Cells	Neither
Actinomyces.trachealis	B.cells.memory	LO	0.0098097	0.858455	-0.0323123	0.575289	Memory B Cells	Neither
Actinomyces.viscosus	B.cells.memory	LO	0.0315153	0.56659	-0.0412847	0.474007	Memory B Cells	Neither
Actinomyces.weissii	B.cells.memory	LO	-0.0780887	0.155085	-0.0323123	0.575289	Memory B Cells	Neither
Actinoplanes.derwentensis	B.cells.memory	LO	-0.0237516	0.665845	0.0746347	0.195115	Memory B Cells	Neither
Actinoplanes.ianthinogenes	B.cells.memory	LO	-0.0577797	0.293124	-0.0268997	0.640937	Memory B Cells	Neither
Actinoplanes.sp..N902.109	B.cells.memory	LO	0.11069	0.0435383	-0.0370269	0.520822	Memory B Cells	ORIEN
Actinopolymorpha.singaporensis	B.cells.memory	LO	0.00520438	0.924621	-0.0370269	0.520822	Memory B Cells	Neither
Adhaeribacter.swui	B.cells.memory	LO	0.0988746	0.0715571	-0.0412847	0.474007	Memory B Cells	Neither
Aeoliella.mucimassa	B.cells.memory	LO	0.119001	0.0299225	-0.0323123	0.575289	Memory B Cells	ORIEN
Aeribacillus.pallidus	B.cells.memory	LO	-0.0201964	0.713468	0.0451675	0.433407	Memory B Cells	Neither
Aeromonas.caviae	B.cells.memory	LO	0.0290643	0.597159	0.00288738	0.96008	Memory B Cells	Neither
Aeromonas.encheleia	B.cells.memory	LO	0.0495473	0.367425	-0.0142598	0.80475	Memory B Cells	Neither
Aeromonas.jandaei	B.cells.memory	LO	-0.0109638	0.842009	-0.0248629	0.666422	Memory B Cells	Neither
Aeromonas.sp..CA23	B.cells.memory	LO	0.0320597	0.559904	-0.0174935	0.761683	Memory B Cells	Neither
Aerosticca.soli	B.cells.memory	LO	-0.0328914	0.549763	-0.0476975	0.408065	Memory B Cells	Neither
Afipia.carboxidovorans	B.cells.memory	LO	0.0600123	0.274838	0.0139722	0.808611	Memory B Cells	Neither
Afipia.sp..GAS231	B.cells.memory	LO	0.074961	0.172352	-0.0557335	0.3336	Memory B Cells	Neither
Agarilytica.rhodophyticola	B.cells.memory	LO	0.0905955	0.0988629	-0.0288048	0.617474	Memory B Cells	Neither
Aggregatibacter.segnis	B.cells.memory	LO	0.108437	0.0480213	-0.0355148	0.537999	Memory B Cells	ORIEN
Aggregatibacter.sp..2125159857	B.cells.memory	LO	-0.00147014	0.978678	-0.0370269	0.520822	Memory B Cells	Neither
Agreia.sp..COWG	B.cells.memory	LO	0.0939334	0.0869955	-0.0426269	0.459742	Memory B Cells	Neither
Agrobacterium.larrymoorei	B.cells.memory	LO	0.0111416	0.839481	0.0401503	0.486251	Memory B Cells	Neither
Agrobacterium.sp..RAC06	B.cells.memory	LO	-0.0695335	0.205646	-0.0142598	0.80475	Memory B Cells	Neither
Agrobacterium.vitis	B.cells.memory	LO	0.113116	0.0391085	-0.0578864	0.315234	Memory B Cells	ORIEN
Agrococcus.jejuensis	B.cells.memory	LO	0.0338543	0.538135	0.0441574	0.443772	Memory B Cells	Neither
Agromyces.flavus	B.cells.memory	LO	0.013272	0.80933	-0.0288048	0.617474	Memory B Cells	Neither
Ahniella.affigens	B.cells.memory	LO	0.0732842	0.182178	-0.0452166	0.432906	Memory B Cells	Neither
Akkermansia.glycaniphila	B.cells.memory	LO	-0.0113398	0.836665	-0.0306031	0.595677	Memory B Cells	Neither
Akkermansia.muciniphila	B.cells.memory	LO	0.0751001	0.171554	-0.101502	0.0777169	Memory B Cells	Neither
Alcaligenes.faecalis	B.cells.memory	LO	0.0708392	0.197241	-0.016273	0.777859	Memory B Cells	Neither
Aliarcobacter.cryaerophilus	B.cells.memory	LO	0.013849	0.801209	-0.022659	0.694436	Memory B Cells	Neither
Aliarcobacter.lanthieri	B.cells.memory	LO	-0.0269815	0.623706	-0.0174935	0.761683	Memory B Cells	Neither
Alicyclobacillus.acidocaldarius	B.cells.memory	LO	0.0585634	0.286614	-0.0589437	0.306461	Memory B Cells	Neither
Alicyclobacillus.sp..TC	B.cells.memory	LO	-0.0236587	0.667074	-0.022659	0.694436	Memory B Cells	Neither
Alienimonas.californiensis	B.cells.memory	LO	8.09719e-05	0.998825	-0.0370269	0.520822	Memory B Cells	Neither
Alistipes.communis	B.cells.memory	LO	0.184981	0.000693315	-0.00608307	0.916018	Memory B Cells	ORIEN
Alistipes.dispar	B.cells.memory	LO	0.114336	0.0370301	-0.0578864	0.315234	Memory B Cells	ORIEN
Alistipes.finegoldii	B.cells.memory	LO	0.0994651	0.0698719	-0.0125123	0.82828	Memory B Cells	Neither
Alistipes.megaguti	B.cells.memory	LO	0.087236	0.112071	0.0418026	0.468474	Memory B Cells	Neither
Alistipes.sp..dk3624	B.cells.memory	LO	0.194223	0.000363979	-0.0426269	0.459742	Memory B Cells	ORIEN
Alkalibacter.sp..ES005	B.cells.memory	LO	0.0590254	0.282823	0.063868	0.267741	Memory B Cells	Neither
Alkalicella.caledoniensis	B.cells.memory	LO	0.116356	0.0337928	-0.022659	0.694436	Memory B Cells	ORIEN
Alkalihalobacillus.clausii	B.cells.memory	LO	0.0098097	0.858455	-0.022659	0.694436	Memory B Cells	Neither
Alloactinosynnema.sp..L.07	B.cells.memory	LO	0.0934542	0.0886251	0.0330245	0.566892	Memory B Cells	Neither
Alloprevotella.sp..E39	B.cells.memory	LO	0.141779	0.00958105	-0.0755242	0.18983	Memory B Cells	ORIEN
Altererythrobacter.ishigakiensis	B.cells.memory	LO	0.0484715	0.377932	-0.0142598	0.80475	Memory B Cells	Neither
Altibacter.sp..ALE3EI	B.cells.memory	LO	0.0432781	0.431194	-0.0306031	0.595677	Memory B Cells	Neither
Alysiella.filiformis	B.cells.memory	LO	0.0297586	0.588424	-0.0288048	0.617474	Memory B Cells	Neither
Aminipila.butyrica	B.cells.memory	LO	0.145236	0.00794428	-0.0355148	0.537999	Memory B Cells	ORIEN
Aminipila.sp..JN.18	B.cells.memory	LO	0.115226	0.035573	-0.0439365	0.446057	Memory B Cells	ORIEN
Ammonifex.degensii	B.cells.memory	LO	0.0496256	0.366668	-0.0288048	0.617474	Memory B Cells	Neither
Amniculibacterium.sp..G2.70	B.cells.memory	LO	0.00945296	0.863551	0.0395181	0.493147	Memory B Cells	Neither
Amphibacillus.xylanus	B.cells.memory	LO	0.332399	4.95021e-10	-0.0306031	0.595677	Memory B Cells	ORIEN
Amycolatopsis.albispora	B.cells.memory	LO	-0.0326969	0.552126	-0.0202332	0.725755	Memory B Cells	Neither
Amycolatopsis.japonica	B.cells.memory	LO	-0.0492728	0.370088	-0.0202332	0.725755	Memory B Cells	Neither
Amycolatopsis.methanolica	B.cells.memory	LO	0.0178883	0.745008	-0.0306031	0.595677	Memory B Cells	Neither
Amycolatopsis.sp..DSM.110486	B.cells.memory	LO	0.190081	0.000487623	-0.0306031	0.595677	Memory B Cells	ORIEN
Amycolatopsis.sp..Hca4	B.cells.memory	LO	-0.0303872	0.580566	0.0712848	0.215978	Memory B Cells	Neither
Anabaenopsis.elenkinii	B.cells.memory	LO	0.0438551	0.42507	-0.0202332	0.725755	Memory B Cells	Neither
Anaerococcus.obesiensis	B.cells.memory	LO	-0.0164368	0.765065	-0.0339461	0.556114	Memory B Cells	Neither
Anaerocolumna.sp..CTTW	B.cells.memory	LO	0.185089	0.000688215	-0.0546362	0.343219	Memory B Cells	ORIEN
Anaerolinea.sp...rifampicinis.	B.cells.memory	LO	0.0226108	0.680992	-0.0399067	0.488902	Memory B Cells	Neither
Anaerolinea.thermophila	B.cells.memory	LO	0.132757	0.0153411	-0.0412847	0.474007	Memory B Cells	ORIEN
Anaerostipes.rhamnosivorans	B.cells.memory	LO	0.145578	0.0077969	-0.0426269	0.459742	Memory B Cells	ORIEN
Anaerotignum.propionicum	B.cells.memory	LO	0.172052	0.00162501	-0.0187679	0.744902	Memory B Cells	ORIEN
Anatilimnocola.aggregata	B.cells.memory	LO	0.0514934	0.348885	-0.038489	0.504483	Memory B Cells	Neither
Ancylobacter.pratisalsi	B.cells.memory	LO	0.0125596	0.819384	-0.0355148	0.537999	Memory B Cells	Neither
Antarcticibacterium.flavum	B.cells.memory	LO	0.0125296	0.819807	-0.0174935	0.761683	Memory B Cells	Neither
Aquabacter.sp..L1I39	B.cells.memory	LO	-0.0318444	0.562544	0.0149221	0.795876	Memory B Cells	Neither
Aquaspirillum.sp..LM1	B.cells.memory	LO	0.144041	0.00847954	-0.0355148	0.537999	Memory B Cells	ORIEN
Aquicella.siphonis	B.cells.memory	LO	-0.0173112	0.752962	-0.0306031	0.595677	Memory B Cells	Neither
Aquimarina.sp..BL5	B.cells.memory	LO	-0.0375077	0.495165	-0.0323123	0.575289	Memory B Cells	Neither
Aquisediminimonas.profunda	B.cells.memory	LO	-0.0493895	0.368955	0.00824916	0.886289	Memory B Cells	Neither
Aquisphaera.giovannonii	B.cells.memory	LO	0.0391593	0.476355	0.00861517	0.88128	Memory B Cells	Neither
Arabia.massiliensis	B.cells.memory	LO	-0.00795895	0.884953	-0.0268997	0.640937	Memory B Cells	Neither
Arachidicoccus.ginsenosidivorans	B.cells.memory	LO	0.0600123	0.274838	-0.0452166	0.432906	Memory B Cells	Neither
Arachidicoccus.soli	B.cells.memory	LO	-0.0695335	0.205646	-0.0599892	0.297946	Memory B Cells	Neither
Arachidicoccus.sp..B3.10	B.cells.memory	LO	0.0703086	0.200626	0.0106751	0.853184	Memory B Cells	Neither
Arachnia.rubra	B.cells.memory	LO	-0.0695335	0.205646	-0.0370269	0.520822	Memory B Cells	Neither
Arcanobacterium.sp..JY.X040	B.cells.memory	LO	0.129792	0.0178069	-0.0412847	0.474007	Memory B Cells	ORIEN
Archangium.violaceum	B.cells.memory	LO	0.132495	0.0155466	0.0324946	0.573135	Memory B Cells	ORIEN
Arcobacter.sp..FWKO.B	B.cells.memory	LO	0.0507796	0.355615	0.14949	0.00915907	Memory B Cells	TCGA
Arcticibacterium.luteifluviistationis	B.cells.memory	LO	0.0738613	0.178751	-0.0355148	0.537999	Memory B Cells	Neither
Arenibacter.algicola	B.cells.memory	LO	0.0291506	0.59607	-0.0323123	0.575289	Memory B Cells	Neither
Arenimonas.daejeonensis	B.cells.memory	LO	0.0738613	0.178751	-0.0439365	0.446057	Memory B Cells	Neither
Aromatoleum.aromaticum	B.cells.memory	LO	-0.0933151	0.0891028	-0.0339461	0.556114	Memory B Cells	Neither
Arsenophonus.nasoniae	B.cells.memory	LO	0.0849867	0.121663	-0.0339461	0.556114	Memory B Cells	Neither
Asaia.bogorensis	B.cells.memory	LO	-0.0881799	0.108228	-0.0323123	0.575289	Memory B Cells	Neither
Aspergillus.chevalieri	B.cells.memory	LO	0.315343	4.01371e-09	-0.0928441	0.106759	Memory B Cells	ORIEN
Aspergillus.flavus	B.cells.memory	LO	-0.00115408	0.983261	-0.0202332	0.725755	Memory B Cells	Neither
Atopobium.sp..oral.taxon.416	B.cells.memory	LO	-0.0181842	0.740939	0.0880518	0.126179	Memory B Cells	Neither
Aurantimicrobium.sp..MWH.Mo1	B.cells.memory	LO	-0.0715456	0.192798	-0.0355148	0.537999	Memory B Cells	Neither
Auraticoccus.monumenti	B.cells.memory	LO	-0.0585298	0.286892	-0.0489024	0.39631	Memory B Cells	Neither
Aureimonas.populi	B.cells.memory	LO	0.0321445	0.558866	-0.0339461	0.556114	Memory B Cells	Neither
Aureimonas.sp..OT7	B.cells.memory	LO	0.0265439	0.629348	0.0266708	0.643781	Memory B Cells	Neither
Aureliella.helgolandensis	B.cells.memory	LO	0.0211495	0.700583	-0.0306031	0.595677	Memory B Cells	Neither
Austwickia.chelonae	B.cells.memory	LO	0.0182024	0.740689	-0.0426269	0.459742	Memory B Cells	Neither
Autographa.californica.multiple.nucleopolyhedrovirus	B.cells.memory	LO	0.0836872	0.127488	-0.0142598	0.80475	Memory B Cells	Neither
Azotobacter.chroococcum	B.cells.memory	LO	0.132305	0.0156965	-0.0439365	0.446057	Memory B Cells	ORIEN
Babesia.bigemina	B.cells.memory	LO	0.054766	0.319068	-0.0530576	0.357365	Memory B Cells	Neither
Bacillus.altitudinis	B.cells.memory	LO	0.0612504	0.265039	-0.0412847	0.474007	Memory B Cells	Neither
Bacillus.amyloliquefaciens	B.cells.memory	LO	0.0736501	0.18	-0.0512501	0.374002	Memory B Cells	Neither
Bacillus.anthracis	B.cells.memory	LO	0.0562682	0.305954	-0.0557335	0.3336	Memory B Cells	Neither
Bacillus.atrophaeus	B.cells.memory	LO	0.116269	0.033927	-0.0682844	0.235982	Memory B Cells	ORIEN
Bacillus.beveridgei	B.cells.memory	LO	0.0934776	0.0885451	-0.0174935	0.761683	Memory B Cells	Neither
Bacillus.dafuensis	B.cells.memory	LO	-0.00346225	0.949812	-0.0202332	0.725755	Memory B Cells	Neither
Bacillus.fonticola	B.cells.memory	LO	-0.0197836	0.719075	-0.0202332	0.725755	Memory B Cells	Neither
Bacillus.gobiensis	B.cells.memory	LO	0.0566956	0.302289	0.128904	0.0248375	Memory B Cells	TCGA
Bacillus.haikouensis	B.cells.memory	LO	-0.0695335	0.205646	-0.0100665	0.861467	Memory B Cells	Neither
Bacillus.infantis	B.cells.memory	LO	0.0265439	0.629348	-0.0174935	0.761683	Memory B Cells	Neither
Bacillus.licheniformis	B.cells.memory	LO	-0.0398159	0.468988	-0.0452166	0.432906	Memory B Cells	Neither
Bacillus.methanolicus	B.cells.memory	LO	-0.0184258	0.737623	-0.0268997	0.640937	Memory B Cells	Neither
Bacillus.mojavensis	B.cells.memory	LO	-0.0403929	0.462565	-0.0174935	0.761683	Memory B Cells	Neither
Bacillus.mycoides	B.cells.memory	LO	0.171871	0.00164387	0.0297075	0.606489	Memory B Cells	ORIEN
Bacillus.paralicheniformis	B.cells.memory	LO	0.0172991	0.75313	-0.0268997	0.640937	Memory B Cells	Neither
Bacillus.paranthracis	B.cells.memory	LO	0.0369154	0.502005	-0.0142598	0.80475	Memory B Cells	Neither
Bacillus.pseudomycoides	B.cells.memory	LO	-0.0152339	0.781808	-0.0268997	0.640937	Memory B Cells	Neither
Bacillus.pumilus	B.cells.memory	LO	0.0658169	0.230983	-0.0202332	0.725755	Memory B Cells	Neither
Bacillus.siamensis	B.cells.memory	LO	0.101761	0.0636252	-0.0202332	0.725755	Memory B Cells	Neither
Bacillus.smithii	B.cells.memory	LO	-0.0201964	0.713468	-0.0288048	0.617474	Memory B Cells	Neither
Bacillus.sp..1NLA3E	B.cells.memory	LO	0.0709761	0.196374	-0.0174935	0.761683	Memory B Cells	Neither
Bacillus.sp..Cs.700	B.cells.memory	LO	-0.0695335	0.205646	-0.0100665	0.861467	Memory B Cells	Neither
Bacillus.sp..DSL.17	B.cells.memory	LO	-0.0748471	0.173006	-0.0248629	0.666422	Memory B Cells	Neither
Bacillus.sp..FJAT.14266	B.cells.memory	LO	-0.0398159	0.468988	-0.0202332	0.725755	Memory B Cells	Neither
Bacillus.sp..FJAT.42376	B.cells.memory	LO	0.0773235	0.159183	-0.0142598	0.80475	Memory B Cells	Neither
Bacillus.sp..HD4P25	B.cells.memory	LO	0.0738613	0.178751	-0.022659	0.694436	Memory B Cells	Neither
Bacillus.sp..KH172YL63	B.cells.memory	LO	-0.0069245	0.899822	-0.0323123	0.575289	Memory B Cells	Neither
Bacillus.sp..LJBS17	B.cells.memory	LO	0.0265439	0.629348	-0.0174935	0.761683	Memory B Cells	Neither
Bacillus.sp..PAMC26568	B.cells.memory	LO	0.0449164	0.413941	-0.0306031	0.595677	Memory B Cells	Neither
Bacillus.sp..S3	B.cells.memory	LO	0.220592	4.89853e-05	0.0212767	0.712223	Memory B Cells	ORIEN
Bacillus.sp..X1.2014.	B.cells.memory	LO	-0.0201964	0.713468	-0.0174935	0.761683	Memory B Cells	Neither
Bacillus.sp..Y1	B.cells.memory	LO	-0.0357766	0.515295	-0.0288048	0.617474	Memory B Cells	Neither
Bacillus.thuringiensis	B.cells.memory	LO	0.262702	1.16504e-06	-0.00458657	0.936628	Memory B Cells	ORIEN
Bacillus.tropicus	B.cells.memory	LO	0.0669368	0.223127	-0.0202332	0.725755	Memory B Cells	Neither
Bacillus.velezensis	B.cells.memory	LO	0.137798	0.0118312	-0.00520028	0.92817	Memory B Cells	ORIEN
Bacillus.weihaiensis	B.cells.memory	LO	-0.00130815	0.981027	-0.0248629	0.666422	Memory B Cells	Neither
Bacterioplanes.sanyensis	B.cells.memory	LO	0.139364	0.0108954	-0.0306031	0.595677	Memory B Cells	ORIEN
Bacteroides.caccae	B.cells.memory	LO	0.218657	5.7238e-05	-0.0550902	0.339217	Memory B Cells	ORIEN
Bacteroides.caecimuris	B.cells.memory	LO	0.14128	0.00984039	0.0384622	0.504781	Memory B Cells	ORIEN
Bacteroides.fragilis	B.cells.memory	LO	0.177229	0.00116336	-0.011078	0.847709	Memory B Cells	ORIEN
Bacteroides.heparinolyticus	B.cells.memory	LO	0.14453	0.00825663	0.00870178	0.880096	Memory B Cells	ORIEN
Bacteroides.intestinalis	B.cells.memory	LO	0.114951	0.0360173	-0.0439365	0.446057	Memory B Cells	ORIEN
Bacteroides.luhongzhouii	B.cells.memory	LO	0.0919909	0.0937539	-0.038489	0.504483	Memory B Cells	Neither
Bacteroides.ovatus	B.cells.memory	LO	0.231171	2.04011e-05	-0.0853558	0.138249	Memory B Cells	ORIEN
Bacteroides.salyersiae	B.cells.memory	LO	0.211662	9.9366e-05	0.0684039	0.235161	Memory B Cells	ORIEN
Bacteroides.sp..A1C1	B.cells.memory	LO	0.0477255	0.385324	-0.022659	0.694436	Memory B Cells	Neither
Bacteroides.sp..CACC.737	B.cells.memory	LO	0.0397179	0.470084	-0.0248629	0.666422	Memory B Cells	Neither
Bacteroides.sp..CBA7301	B.cells.memory	LO	0.233829	1.62634e-05	-0.0500861	0.384964	Memory B Cells	ORIEN
Bacteroides.sp..HF.162	B.cells.memory	LO	0.0443738	0.41961	-0.022659	0.694436	Memory B Cells	Neither
Bacteroides.sp..M10	B.cells.memory	LO	0.0806175	0.142107	-0.0355148	0.537999	Memory B Cells	Neither
Bacteroides.xylanisolvens	B.cells.memory	LO	0.163634	0.00274421	0.0275012	0.633488	Memory B Cells	ORIEN
Bacteroides.zhangwenhongi	B.cells.memory	LO	0.0261805	0.63405	0.0648146	0.260699	Memory B Cells	Neither
Bacteroides.zoogleoformans	B.cells.memory	LO	0.136704	0.0125258	0.020764	0.718861	Memory B Cells	ORIEN
Baekduia.soli	B.cells.memory	LO	0.151093	0.00573241	-0.00926979	0.872334	Memory B Cells	ORIEN
Barnesiella.viscericola	B.cells.memory	LO	0.140902	0.0100415	-0.0660472	0.251722	Memory B Cells	ORIEN
Bartonella.apis	B.cells.memory	LO	0.0161572	0.768948	-0.0174935	0.761683	Memory B Cells	Neither
Bartonella.birtlesii	B.cells.memory	LO	0.0767465	0.162327	-0.0202332	0.725755	Memory B Cells	Neither
Bartonella.quintana	B.cells.memory	LO	0.0623205	0.256766	-0.0248629	0.666422	Memory B Cells	Neither
Bartonella.vinsonii	B.cells.memory	LO	0.0957889	0.0809109	-0.0174935	0.761683	Memory B Cells	Neither
Bergeyella.cardium	B.cells.memory	LO	0.0626175	0.254501	-0.038489	0.504483	Memory B Cells	Neither
Bernardetia.litoralis	B.cells.memory	LO	0.0739736	0.17809	-0.0412847	0.474007	Memory B Cells	Neither
Berryella.intestinalis	B.cells.memory	LO	0.138494	0.0114068	-0.0355148	0.537999	Memory B Cells	ORIEN
Bifidobacterium.actinocoloniiforme	B.cells.memory	LO	0.069822	0.203767	-0.0288048	0.617474	Memory B Cells	Neither
Bifidobacterium.adolescentis	B.cells.memory	LO	0.156214	0.00427023	-0.0791571	0.169336	Memory B Cells	ORIEN
Bifidobacterium.angulatum	B.cells.memory	LO	0.0730871	0.18336	-0.0268997	0.640937	Memory B Cells	Neither
Bifidobacterium.animalis	B.cells.memory	LO	0.0399947	0.466992	0.0299402	0.603672	Memory B Cells	Neither
Bifidobacterium.asteroides	B.cells.memory	LO	-0.0138563	0.801107	-0.0306031	0.595677	Memory B Cells	Neither
Bifidobacterium.bifidum	B.cells.memory	LO	0.044777	0.415393	-0.0464695	0.420253	Memory B Cells	Neither
Bifidobacterium.breve	B.cells.memory	LO	0.118939	0.0300088	-0.0464695	0.420253	Memory B Cells	ORIEN
Bifidobacterium.catenulatum	B.cells.memory	LO	0.0739069	0.178482	0.11506	0.0453689	Memory B Cells	TCGA
Bifidobacterium.eulemuris	B.cells.memory	LO	0.0934807	0.0885345	-0.0174935	0.761683	Memory B Cells	Neither
Bifidobacterium.imperatoris	B.cells.memory	LO	-0.0201964	0.713468	-0.0100665	0.861467	Memory B Cells	Neither
Bifidobacterium.longum	B.cells.memory	LO	0.170067	0.00184265	-0.0359305	0.533248	Memory B Cells	ORIEN
Bifidobacterium.pseudocatenulatum	B.cells.memory	LO	0.0479513	0.383077	0.0514432	0.372202	Memory B Cells	Neither
Bifidobacterium.pseudolongum	B.cells.memory	LO	0.0386618	0.48198	-0.038489	0.504483	Memory B Cells	Neither
Bifidobacterium.pullorum	B.cells.memory	LO	-0.0392568	0.475257	-0.0268997	0.640937	Memory B Cells	Neither
Bifidobacterium.saguini	B.cells.memory	LO	0.0905955	0.0988629	-0.0202332	0.725755	Memory B Cells	Neither
Bifidobacterium.scardovii	B.cells.memory	LO	0.00504098	0.926981	-0.0202332	0.725755	Memory B Cells	Neither
Bifidobacterium.thermophilum	B.cells.memory	LO	0.0240928	0.661341	-0.0578864	0.315234	Memory B Cells	Neither
Biomaibacter.acetigenes	B.cells.memory	LO	-0.0294742	0.591994	-0.0355148	0.537999	Memory B Cells	Neither
Blastochloris.tepida	B.cells.memory	LO	0.0616595	0.261855	-0.0339461	0.556114	Memory B Cells	Neither
Blautia.producta	B.cells.memory	LO	0.124695	0.022858	-0.0281173	0.625898	Memory B Cells	ORIEN
Blautia.sp..LZLJ.3	B.cells.memory	LO	0.213407	8.67368e-05	-0.0699164	0.224945	Memory B Cells	ORIEN
Bombilactobacillus.bombi	B.cells.memory	LO	0.041593	0.449365	-0.0323123	0.575289	Memory B Cells	Neither
Bordetella.bronchialis	B.cells.memory	LO	0.113803	0.0379257	-0.0370269	0.520822	Memory B Cells	ORIEN
Bordetella.bronchiseptica	B.cells.memory	LO	0.0302429	0.582366	-0.0288048	0.617474	Memory B Cells	Neither
Bordetella.genomosp..6	B.cells.memory	LO	-0.0984832	0.0726925	-0.0100665	0.861467	Memory B Cells	Neither
Bordetella.hinzii	B.cells.memory	LO	0.108194	0.0485274	-0.0426269	0.459742	Memory B Cells	ORIEN
Bordetella.holmesii	B.cells.memory	LO	0.0440057	0.423481	0.0594878	0.30201	Memory B Cells	Neither
Borrelia.coriaceae	B.cells.memory	LO	0.0248128	0.651876	-0.0306031	0.595677	Memory B Cells	Neither
Borrelia.crocidurae	B.cells.memory	LO	0.0373925	0.496491	-0.0174935	0.761683	Memory B Cells	Neither
Borrelia.miyamotoi	B.cells.memory	LO	0.115341	0.0353888	-0.0202332	0.725755	Memory B Cells	ORIEN
Borrelia.sp..A.FGy1	B.cells.memory	LO	0.0363536	0.508539	-0.0202332	0.725755	Memory B Cells	Neither
Borreliella.afzelii	B.cells.memory	LO	0.0623205	0.256766	-0.0174935	0.761683	Memory B Cells	Neither
Borreliella.burgdorferi	B.cells.memory	LO	0.106547	0.0520748	-0.0142598	0.80475	Memory B Cells	Neither
Borreliella.mayonii	B.cells.memory	LO	-0.00236842	0.965656	-0.0174935	0.761683	Memory B Cells	Neither
Boseongicola.sp..CCM32	B.cells.memory	LO	0.0767465	0.162327	-0.0142598	0.80475	Memory B Cells	Neither
Brachybacterium.avium	B.cells.memory	LO	0.012037	0.826777	-0.0412847	0.474007	Memory B Cells	Neither
Brachybacterium.faecium	B.cells.memory	LO	-0.0695335	0.205646	0.0317065	0.582478	Memory B Cells	Neither
Brachybacterium.ginsengisoli	B.cells.memory	LO	-0.0540478	0.325464	-0.0412847	0.474007	Memory B Cells	Neither
Brachybacterium.saurashtrense	B.cells.memory	LO	-0.0136498	0.80401	-0.00283876	0.960752	Memory B Cells	Neither
Brachybacterium.vulturis	B.cells.memory	LO	0.0878572	0.10953	-0.0412847	0.474007	Memory B Cells	Neither
Brachyspira.intermedia	B.cells.memory	LO	0.0929037	0.0905278	-0.0174935	0.761683	Memory B Cells	Neither
Brachyspira.murdochii	B.cells.memory	LO	0.132661	0.0154166	0.0544538	0.344835	Memory B Cells	ORIEN
Brasilonema.sennae	B.cells.memory	LO	0.12595	0.021511	0.0655353	0.255424	Memory B Cells	ORIEN
Brevefilum.fermentans	B.cells.memory	LO	0.171627	0.0016695	-0.038489	0.504483	Memory B Cells	ORIEN
Brevirhabdus.pacifica	B.cells.memory	LO	0.0684712	0.212674	-0.0202332	0.725755	Memory B Cells	Neither
Bulleidia.sp..zg.1006	B.cells.memory	LO	0.138976	0.0111212	-0.000886964	0.987733	Memory B Cells	ORIEN
Burkholderia.ambifaria	B.cells.memory	LO	0.157349	0.00399565	-0.0426269	0.459742	Memory B Cells	ORIEN
Burkholderia.cenocepacia	B.cells.memory	LO	0.109378	0.0461036	-0.0370315	0.52077	Memory B Cells	ORIEN
Burkholderia.cepacia	B.cells.memory	LO	-0.0751858	0.171065	0.00372473	0.948518	Memory B Cells	Neither
Burkholderia.contaminans	B.cells.memory	LO	0.165446	0.0024564	0.0364063	0.527837	Memory B Cells	ORIEN
Burkholderia.diffusa	B.cells.memory	LO	0.0545078	0.321358	-0.0174935	0.761683	Memory B Cells	Neither
Burkholderia.gladioli	B.cells.memory	LO	0.0877103	0.110127	0.0866229	0.13247	Memory B Cells	Neither
Burkholderia.glumae	B.cells.memory	LO	0.0806502	0.141945	-0.0452166	0.432906	Memory B Cells	Neither
Burkholderia.lata	B.cells.memory	LO	0.083671	0.127563	0.0659336	0.25254	Memory B Cells	Neither
Burkholderia.mallei	B.cells.memory	LO	0.0265439	0.629348	-0.0288048	0.617474	Memory B Cells	Neither
Burkholderia.multivorans	B.cells.memory	LO	-0.0695335	0.205646	-0.00903892	0.875487	Memory B Cells	Neither
Burkholderia.oklahomensis	B.cells.memory	LO	-0.0695335	0.205646	-0.0339461	0.556114	Memory B Cells	Neither
Burkholderia.pseudomallei	B.cells.memory	LO	0.185532	0.000667751	-0.0755242	0.18983	Memory B Cells	ORIEN
Burkholderia.pyrrocinia	B.cells.memory	LO	0.103695	0.0587264	0.0296714	0.606927	Memory B Cells	Neither
Burkholderia.seminalis	B.cells.memory	LO	0.063763	0.245898	0.050119	0.384652	Memory B Cells	Neither
Burkholderia.sp..BDU8	B.cells.memory	LO	-0.0290718	0.597064	-0.0202332	0.725755	Memory B Cells	Neither
Burkholderia.sp..CCGE1003	B.cells.memory	LO	0.0674921	0.219303	0.0670922	0.244281	Memory B Cells	Neither
Burkholderia.sp..DHOD12	B.cells.memory	LO	0.0467403	0.39522	-0.0370269	0.520822	Memory B Cells	Neither
Burkholderia.sp..MS455	B.cells.memory	LO	0.0140472	0.798425	-0.0323123	0.575289	Memory B Cells	Neither
Burkholderia.sp..NRF60.BP8	B.cells.memory	LO	-0.0731346	0.183075	-0.0248629	0.666422	Memory B Cells	Neither
Burkholderia.sp..PAMC.26561	B.cells.memory	LO	0.0727018	0.185687	0.0846208	0.141688	Memory B Cells	Neither
Burkholderia.sp..YI23	B.cells.memory	LO	0.0582812	0.288947	-0.0142598	0.80475	Memory B Cells	Neither
Burkholderia.stabilis	B.cells.memory	LO	0.0113156	0.837009	0.0268322	0.641775	Memory B Cells	Neither
Burkholderia.territorii	B.cells.memory	LO	0.259573	1.57479e-06	-0.0370269	0.520822	Memory B Cells	ORIEN
Burkholderia.thailandensis	B.cells.memory	LO	0.0737498	0.179409	-0.038489	0.504483	Memory B Cells	Neither
Buttiauxella.sp..3AFRM03	B.cells.memory	LO	-0.0695335	0.205646	-0.0202332	0.725755	Memory B Cells	Neither
Butyricimonas.faecalis	B.cells.memory	LO	0.189079	0.000522921	0.035204	0.541564	Memory B Cells	ORIEN
Butyricimonas.virosa	B.cells.memory	LO	0.13756	0.0119791	-0.020716	0.719484	Memory B Cells	ORIEN
Butyrivibrio.fibrisolvens	B.cells.memory	LO	0.177898	0.00111347	-0.0755242	0.18983	Memory B Cells	ORIEN
Caballeronia.insecticola	B.cells.memory	LO	-0.0453292	0.409659	-0.0268997	0.640937	Memory B Cells	Neither
Caldilinea.aerophila	B.cells.memory	LO	-0.0238644	0.664355	-0.0399067	0.488902	Memory B Cells	Neither
Caloramator.sp..E03	B.cells.memory	LO	0.181564	0.000873227	-0.0476975	0.408065	Memory B Cells	ORIEN
Caloranaerobacter.azorensis	B.cells.memory	LO	0.10951	0.0458399	-0.0489024	0.39631	Memory B Cells	ORIEN
Calycomorphotria.hydatis	B.cells.memory	LO	-0.0143516	0.794153	-0.038489	0.504483	Memory B Cells	Neither
Campylobacter.avium	B.cells.memory	LO	-0.0306483	0.577318	-0.0142598	0.80475	Memory B Cells	Neither
Campylobacter.coli	B.cells.memory	LO	0.0209095	0.703819	-0.0100665	0.861467	Memory B Cells	Neither
Campylobacter.gracilis	B.cells.memory	LO	0.103876	0.0582836	-0.0439365	0.446057	Memory B Cells	Neither
Campylobacter.hominis	B.cells.memory	LO	0.102492	0.0617341	-0.0306031	0.595677	Memory B Cells	Neither
Campylobacter.jejuni	B.cells.memory	LO	0.0739315	0.178337	-0.0500861	0.384964	Memory B Cells	Neither
Campylobacter.pinnipediorum	B.cells.memory	LO	0.0436918	0.426799	-0.0174935	0.761683	Memory B Cells	Neither
Campylobacter.showae	B.cells.memory	LO	0.164232	0.00264604	-0.0489024	0.39631	Memory B Cells	ORIEN
Campylobacter.sp..CCUG.57310	B.cells.memory	LO	0.0377971	0.491841	-0.0142598	0.80475	Memory B Cells	Neither
Candida.orthopsilosis	B.cells.memory	LO	0.115519	0.0351039	-0.0114261	0.842985	Memory B Cells	ORIEN
Candidatus.Babela.massiliensis	B.cells.memory	LO	0.0273291	0.619241	-0.0452166	0.432906	Memory B Cells	Neither
Candidatus.Campylobacter.infans	B.cells.memory	LO	0.0637441	0.246038	-0.0174935	0.761683	Memory B Cells	Neither
Candidatus.Deianiraea.vastatrix	B.cells.memory	LO	-0.0297682	0.588303	-0.0355148	0.537999	Memory B Cells	Neither
Candidatus.Desulfofervidus.auxilii	B.cells.memory	LO	0.103373	0.0595183	-0.0339461	0.556114	Memory B Cells	Neither
Candidatus.Desulforudis.audaxviator	B.cells.memory	LO	0.0973235	0.0761423	-0.022659	0.694436	Memory B Cells	Neither
Candidatus.Desulfovibrio.trichonymphae	B.cells.memory	LO	0.0920464	0.0935552	-0.022659	0.694436	Memory B Cells	Neither
Candidatus.Endolissoclinum.faulkneri	B.cells.memory	LO	0.034419	0.531373	-0.0452166	0.432906	Memory B Cells	Neither
Candidatus.Erwinia.haradaeae	B.cells.memory	LO	0.0505214	0.358069	-0.0439365	0.446057	Memory B Cells	Neither
Candidatus.Frankia.datiscae	B.cells.memory	LO	0.0738613	0.178751	-0.0426269	0.459742	Memory B Cells	Neither
Candidatus.Fukatsuia.symbiotica	B.cells.memory	LO	-0.0585207	0.286966	-0.0174935	0.761683	Memory B Cells	Neither
Candidatus.Hodgkinia.cicadicola	B.cells.memory	LO	-0.0101054	0.854235	-0.0523956	0.363403	Memory B Cells	Neither
Candidatus.Izimaplasma.sp..HR1	B.cells.memory	LO	0.0837922	0.12701	-0.022659	0.694436	Memory B Cells	Neither
Candidatus.Kinetoplastibacterium.sorsogonicusi	B.cells.memory	LO	0.0254979	0.642921	-0.022659	0.694436	Memory B Cells	Neither
Candidatus.Koribacter.versatilis	B.cells.memory	LO	-0.0695335	0.205646	-0.0476975	0.408065	Memory B Cells	Neither
Candidatus.Liberibacter.asiaticus	B.cells.memory	LO	0.0410322	0.455506	-0.0439365	0.446057	Memory B Cells	Neither
Candidatus.Mancarchaeum.acidiphilum	B.cells.memory	LO	0.0265439	0.629348	-0.0202332	0.725755	Memory B Cells	Neither
Candidatus.Methanomethylophilus.alvus	B.cells.memory	LO	0.0751112	0.171491	-0.0142598	0.80475	Memory B Cells	Neither
Candidatus.Methylopumilus.turicensis	B.cells.memory	LO	-0.0317373	0.563859	-0.0323123	0.575289	Memory B Cells	Neither
Candidatus.Nanosynbacter.lyticus	B.cells.memory	LO	0.131556	0.0163016	0.00414188	0.942761	Memory B Cells	ORIEN
Candidatus.Nitrosocosmicus.hydrocola	B.cells.memory	LO	0.00295991	0.957086	-0.0142598	0.80475	Memory B Cells	Neither
Candidatus.Nitrosocosmicus.oleophilus	B.cells.memory	LO	0.0883297	0.107627	-0.0248629	0.666422	Memory B Cells	Neither
Candidatus.Nitrosoglobus.terrae	B.cells.memory	LO	0.0669368	0.223127	-0.022659	0.694436	Memory B Cells	Neither
Candidatus.Nitrososphaera.gargensis	B.cells.memory	LO	0.0872747	0.111912	-0.0202332	0.725755	Memory B Cells	Neither
Candidatus.Nitrospira.inopinata	B.cells.memory	LO	0.0345053	0.530344	-0.0355148	0.537999	Memory B Cells	Neither
Candidatus.Paracaedibacter.acanthamoebae	B.cells.memory	LO	0.0788064	0.151314	-0.022659	0.694436	Memory B Cells	Neither
Candidatus.Phaeomarinobacter.ectocarpi	B.cells.memory	LO	-0.0695335	0.205646	-0.0323123	0.575289	Memory B Cells	Neither
Candidatus.Phycorickettsia.trachydisci	B.cells.memory	LO	0.0807737	0.141334	-0.0339461	0.556114	Memory B Cells	Neither
Candidatus.Phytoplasma.australiense	B.cells.memory	LO	0.0678092	0.21714	-0.0202332	0.725755	Memory B Cells	Neither
Candidatus.Planktophila.dulcis	B.cells.memory	LO	0.00403929	0.941461	-0.0412847	0.474007	Memory B Cells	Neither
Candidatus.Profftella.armatura	B.cells.memory	LO	0.0630447	0.251269	-0.0174935	0.761683	Memory B Cells	Neither
Candidatus.Prometheoarchaeum.syntrophicum	B.cells.memory	LO	0.0625228	0.255222	-0.0202332	0.725755	Memory B Cells	Neither
Candidatus.Promineofilum.breve	B.cells.memory	LO	0.317327	3.16747e-09	-0.0412847	0.474007	Memory B Cells	ORIEN
Candidatus.Protochlamydia.naegleriophila	B.cells.memory	LO	-0.0317373	0.563859	-0.0306031	0.595677	Memory B Cells	Neither
Candidatus.Saccharimonas.aalborgensis	B.cells.memory	LO	0.00289604	0.958011	-0.0523956	0.363403	Memory B Cells	Neither
Candidatus.Sneabacter.namystus	B.cells.memory	LO	0.0232617	0.672334	-0.0323123	0.575289	Memory B Cells	Neither
Candidatus.Sodalis.pierantonius	B.cells.memory	LO	0.148439	0.00665519	-0.0476975	0.408065	Memory B Cells	ORIEN
Candidatus.Vampirococcus.archaeovorus	B.cells.memory	LO	0.0756396	0.168489	-0.0476975	0.408065	Memory B Cells	Neither
Candidatus.Walczuchella.monophlebidarum	B.cells.memory	LO	0.0858843	0.117761	-0.0399067	0.488902	Memory B Cells	Neither
Capnocytophaga.endodontalis	B.cells.memory	LO	0.0918869	0.0941274	-0.0399067	0.488902	Memory B Cells	Neither
Capnocytophaga.haemolytica	B.cells.memory	LO	-0.0483782	0.378851	-0.0288048	0.617474	Memory B Cells	Neither
Capnocytophaga.leadbetteri	B.cells.memory	LO	0.103823	0.0584141	0.0575639	0.317942	Memory B Cells	Neither
Capnocytophaga.sp..oral.taxon.878	B.cells.memory	LO	0.0669368	0.223127	-0.0268997	0.640937	Memory B Cells	Neither
Capnocytophaga.sputigena	B.cells.memory	LO	0.0546409	0.320176	-0.00752808	0.89617	Memory B Cells	Neither
Caproiciproducens.sp..NJN.50	B.cells.memory	LO	0.134696	0.0138957	-0.0399067	0.488902	Memory B Cells	ORIEN
Cardinium.endosymbiont.of.Sogatella.furcifera	B.cells.memory	LO	0.0738613	0.178751	-0.0100665	0.861467	Memory B Cells	Neither
Cardiobacterium.hominis	B.cells.memory	LO	0.0958497	0.0807173	-0.0755242	0.18983	Memory B Cells	Neither
Casimicrobium.huifangae	B.cells.memory	LO	-0.0987796	0.0718314	-0.0500861	0.384964	Memory B Cells	Neither
Castellaniella.defragrans	B.cells.memory	LO	0.119257	0.0295684	-0.0339461	0.556114	Memory B Cells	ORIEN
Catellatospora.sp..IY07.71	B.cells.memory	LO	0.0707386	0.197879	-0.0306031	0.595677	Memory B Cells	Neither
Caulifigura.coniformis	B.cells.memory	LO	0.0989875	0.0712323	-0.0370269	0.520822	Memory B Cells	Neither
Cedecea.neteri	B.cells.memory	LO	0.0111943	0.838732	-0.0339461	0.556114	Memory B Cells	Neither
Cellulomonas.fimi	B.cells.memory	LO	-0.00138178	0.979959	-0.0202332	0.725755	Memory B Cells	Neither
Cellulomonas.gilvus	B.cells.memory	LO	0.0499541	0.3635	-0.0174935	0.761683	Memory B Cells	Neither
Cellulomonas.sp..H30R.01	B.cells.memory	LO	0.0511138	0.352454	-0.0355148	0.537999	Memory B Cells	Neither
Cellulomonas.sp..Y8	B.cells.memory	LO	0.0631265	0.250653	-0.0426269	0.459742	Memory B Cells	Neither
Cellulomonas.sp..zg.ZUI157	B.cells.memory	LO	0.0793263	0.148626	-0.0248629	0.666422	Memory B Cells	Neither
Cellulosilyticum.lentocellum	B.cells.memory	LO	0.102734	0.0611189	-0.0248629	0.666422	Memory B Cells	Neither
Cellulosimicrobium.cellulans	B.cells.memory	LO	-0.0790161	0.150225	-0.0500861	0.384964	Memory B Cells	Neither
Cellulosimicrobium.sp..BI34T	B.cells.memory	LO	-0.0069245	0.899822	-0.0202332	0.725755	Memory B Cells	Neither
Cellvibrio.japonicus	B.cells.memory	LO	-0.0695335	0.205646	-0.022659	0.694436	Memory B Cells	Neither
Chelatococcus.sp..CO.6	B.cells.memory	LO	0.0383328	0.485719	0.0429161	0.4567	Memory B Cells	Neither
Chitinolyticbacter.meiyuanensis	B.cells.memory	LO	0.0940577	0.0865766	-0.0288048	0.617474	Memory B Cells	Neither
Chloracidobacterium.validum	B.cells.memory	LO	0.00705535	0.897939	-0.0323123	0.575289	Memory B Cells	Neither
Chlorobaculum.parvum	B.cells.memory	LO	-0.00838694	0.878813	-0.0202332	0.725755	Memory B Cells	Neither
Chloroflexus.aggregans	B.cells.memory	LO	0.122437	0.0254644	-0.0174935	0.761683	Memory B Cells	ORIEN
Choristoneura.fumiferana.granulovirus	B.cells.memory	LO	0.0982977	0.0732354	0.126479	0.0277105	Memory B Cells	TCGA
Christensenella.minuta	B.cells.memory	LO	0.169264	0.00193806	-0.0599892	0.297946	Memory B Cells	ORIEN
Christensenella.sp..Marseille.P3954	B.cells.memory	LO	0.041168	0.454015	-0.0512501	0.374002	Memory B Cells	Neither
Chromobacterium.vaccinii	B.cells.memory	LO	0.0179214	0.744552	-0.0355148	0.537999	Memory B Cells	Neither
Chroococcidiopsis.thermalis	B.cells.memory	LO	0.0207267	0.706289	-0.0650605	0.258891	Memory B Cells	Neither
Chthonomonas.calidirosea	B.cells.memory	LO	-0.0282585	0.607369	-0.0439365	0.446057	Memory B Cells	Neither
Citrobacter.arsenatis	B.cells.memory	LO	0.0547362	0.319331	-0.0248629	0.666422	Memory B Cells	Neither
Citrobacter.freundii	B.cells.memory	LO	0.104673	0.0563709	-0.0610235	0.289679	Memory B Cells	Neither
Citrobacter.tructae	B.cells.memory	LO	0.0869696	0.113175	-0.0142598	0.80475	Memory B Cells	Neither
Cloacibacterium.normanense	B.cells.memory	LO	-0.0166879	0.761584	-0.0155265	0.787801	Memory B Cells	Neither
Clostridioides.difficile	B.cells.memory	LO	0.137958	0.0117325	-0.0435153	0.450433	Memory B Cells	ORIEN
Clostridium.aceticum	B.cells.memory	LO	0.0623205	0.256766	-0.0248629	0.666422	Memory B Cells	Neither
Clostridium.acetobutylicum	B.cells.memory	LO	0.0710275	0.196049	-0.0268997	0.640937	Memory B Cells	Neither
Clostridium.argentinense	B.cells.memory	LO	-0.048286	0.379762	-0.0323123	0.575289	Memory B Cells	Neither
Clostridium.baratii	B.cells.memory	LO	0.055704	0.310837	-0.0412847	0.474007	Memory B Cells	Neither
Clostridium.beijerinckii	B.cells.memory	LO	0.242345	7.72773e-06	-0.0535239	0.353148	Memory B Cells	ORIEN
Clostridium.bornimense	B.cells.memory	LO	0.0998989	0.0686546	-0.0512501	0.374002	Memory B Cells	Neither
Clostridium.botulinum	B.cells.memory	LO	0.206786	0.000144429	-0.0592558	0.303903	Memory B Cells	ORIEN
Clostridium.butyricum	B.cells.memory	LO	0.117698	0.0317795	-0.0452166	0.432906	Memory B Cells	ORIEN
Clostridium.carboxidivorans	B.cells.memory	LO	0.0451398	0.41162	-0.0268997	0.640937	Memory B Cells	Neither
Clostridium.cellulovorans	B.cells.memory	LO	0.122414	0.0254932	-0.0339461	0.556114	Memory B Cells	ORIEN
Clostridium.chauvoei	B.cells.memory	LO	0.015862	0.773053	-0.0339461	0.556114	Memory B Cells	Neither
Clostridium.cochlearium	B.cells.memory	LO	0.0513296	0.350422	-0.0202332	0.725755	Memory B Cells	Neither
Clostridium.drakei	B.cells.memory	LO	0.0448275	0.414867	-0.0142598	0.80475	Memory B Cells	Neither
Clostridium.estertheticum	B.cells.memory	LO	0.161077	0.00320244	-0.0426269	0.459742	Memory B Cells	ORIEN
Clostridium.fermenticellae	B.cells.memory	LO	0.115596	0.0349818	-0.022659	0.694436	Memory B Cells	ORIEN
Clostridium.formicaceticum	B.cells.memory	LO	0.0617434	0.261205	-0.0248629	0.666422	Memory B Cells	Neither
Clostridium.gasigenes	B.cells.memory	LO	0.0414708	0.450699	-0.0306031	0.595677	Memory B Cells	Neither
Clostridium.intestinale	B.cells.memory	LO	0.198086	0.000275575	-0.0412847	0.474007	Memory B Cells	ORIEN
Clostridium.isatidis	B.cells.memory	LO	-0.0174994	0.750365	-0.0370269	0.520822	Memory B Cells	Neither
Clostridium.kluyveri	B.cells.memory	LO	0.0503847	0.359374	-0.0464695	0.420253	Memory B Cells	Neither
Clostridium.novyi	B.cells.memory	LO	-0.0695335	0.205646	-0.0248629	0.666422	Memory B Cells	Neither
Clostridium.perfringens	B.cells.memory	LO	0.0961389	0.0798025	-0.0487565	0.397723	Memory B Cells	Neither
Clostridium.saccharoperbutylacetonicum	B.cells.memory	LO	-0.0398159	0.468988	0.0831095	0.148965	Memory B Cells	Neither
Clostridium.scatologenes	B.cells.memory	LO	-0.0515529	0.348327	-0.0174935	0.761683	Memory B Cells	Neither
Clostridium.septicum	B.cells.memory	LO	0.0910507	0.0971726	-0.0248629	0.666422	Memory B Cells	Neither
Clostridium.sp...deep.sea.	B.cells.memory	LO	0.126852	0.0205864	-0.0323123	0.575289	Memory B Cells	ORIEN
Clostridium.sp..AWRP	B.cells.memory	LO	0.0917307	0.0946905	-0.0202332	0.725755	Memory B Cells	Neither
Clostridium.sp..BNL1100	B.cells.memory	LO	0.0911725	0.096724	-0.0306031	0.595677	Memory B Cells	Neither
Clostridium.sp..C1	B.cells.memory	LO	0.127002	0.0204362	-0.0512501	0.374002	Memory B Cells	ORIEN
Clostridium.sp..CT4	B.cells.memory	LO	0.0936556	0.0879373	0.0340844	0.554505	Memory B Cells	Neither
Clostridium.sp..DL.VIII	B.cells.memory	LO	0.0634648	0.248117	-0.0288048	0.617474	Memory B Cells	Neither
Clostridium.sp..JN.1	B.cells.memory	LO	-0.0398159	0.468988	-0.0306031	0.595677	Memory B Cells	Neither
Clostridium.sp..JN.9	B.cells.memory	LO	0.048736	0.375331	-0.038489	0.504483	Memory B Cells	Neither
Clostridium.sp..MF28	B.cells.memory	LO	0.00858477	0.875977	-0.0174935	0.761683	Memory B Cells	Neither
Clostridium.sp..SY8519	B.cells.memory	LO	0.215471	7.37527e-05	-0.022802	0.692605	Memory B Cells	ORIEN
Clostridium.sporogenes	B.cells.memory	LO	0.0548189	0.318599	0.0652033	0.257844	Memory B Cells	Neither
Clostridium.taeniosporum	B.cells.memory	LO	0.0945298	0.0850008	-0.0323123	0.575289	Memory B Cells	Neither
Clostridium.tetani	B.cells.memory	LO	0.113608	0.0382587	0.0670351	0.244684	Memory B Cells	ORIEN
Clostridium.thermarum	B.cells.memory	LO	0.0329532	0.549012	-0.0339461	0.556114	Memory B Cells	Neither
Clostridium.tyrobutyricum	B.cells.memory	LO	-0.0094964	0.86293	-0.022659	0.694436	Memory B Cells	Neither
Collimonas.arenae	B.cells.memory	LO	-0.0920563	0.0935199	-0.038489	0.504483	Memory B Cells	Neither
Collimonas.pratensis	B.cells.memory	LO	0.0618218	0.260599	-0.0399067	0.488902	Memory B Cells	Neither
Collinsella.sp..zg1085	B.cells.memory	LO	0.0886425	0.106382	-0.0306031	0.595677	Memory B Cells	Neither
Comamonas.aquatica	B.cells.memory	LO	0.0715428	0.192816	0.0280444	0.626794	Memory B Cells	Neither
Comamonas.koreensis	B.cells.memory	LO	-0.0768566	0.161724	0.0427416	0.458534	Memory B Cells	Neither
Comamonas.piscis	B.cells.memory	LO	0.0339603	0.536862	0.0499405	0.386349	Memory B Cells	Neither
Comamonas.serinivorans	B.cells.memory	LO	0.0828293	0.131452	-0.00450229	0.93779	Memory B Cells	Neither
Comamonas.sp..NLF.7.7	B.cells.memory	LO	0.0601155	0.274012	0.00222885	0.96918	Memory B Cells	Neither
Comamonas.sp..Y33R10.2	B.cells.memory	LO	-0.0695335	0.205646	-0.00395595	0.945327	Memory B Cells	Neither
Comamonas.testosteroni	B.cells.memory	LO	0.0257478	0.639668	0.0108759	0.850454	Memory B Cells	Neither
Comamonas.thiooxydans	B.cells.memory	LO	0.00540329	0.921749	0.0854717	0.137712	Memory B Cells	Neither
Conexibacter.sp..SYSU.D00693	B.cells.memory	LO	0.103472	0.0592754	0.0361746	0.530469	Memory B Cells	Neither
Conexivisphaera.calida	B.cells.memory	LO	0.283564	1.41322e-07	-0.0268997	0.640937	Memory B Cells	ORIEN
Coprobacter.secundus	B.cells.memory	LO	0.142014	0.0094611	-0.0535239	0.353148	Memory B Cells	ORIEN
Coprothermobacter.proteolyticus	B.cells.memory	LO	0.0719907	0.190038	-0.038489	0.504483	Memory B Cells	Neither
Coraliomargarita.akajimensis	B.cells.memory	LO	0.0724875	0.18699	-0.0355148	0.537999	Memory B Cells	Neither
Corallococcus.coralloides	B.cells.memory	LO	0.142131	0.00940173	-0.0426269	0.459742	Memory B Cells	ORIEN
Corynebacterium.aquilae	B.cells.memory	LO	0.0852406	0.120549	-0.0323123	0.575289	Memory B Cells	Neither
Corynebacterium.argentoratense	B.cells.memory	LO	-0.00115408	0.983261	-0.0370269	0.520822	Memory B Cells	Neither
Corynebacterium.atypicum	B.cells.memory	LO	0.105008	0.0555811	-0.0399067	0.488902	Memory B Cells	Neither
Corynebacterium.aurimucosum	B.cells.memory	LO	-0.0695335	0.205646	-0.0359153	0.533422	Memory B Cells	Neither
Corynebacterium.bovis	B.cells.memory	LO	0.0879014	0.109351	-0.0399067	0.488902	Memory B Cells	Neither
Corynebacterium.callunae	B.cells.memory	LO	0.0738613	0.178751	-0.0412847	0.474007	Memory B Cells	Neither
Corynebacterium.casei	B.cells.memory	LO	0.0492115	0.370685	0.0155253	0.787817	Memory B Cells	Neither
Corynebacterium.coyleae	B.cells.memory	LO	0.0813486	0.138514	-0.0525014	0.362434	Memory B Cells	Neither
Corynebacterium.deserti	B.cells.memory	LO	0.101208	0.0650868	0.0514354	0.372275	Memory B Cells	Neither
Corynebacterium.diphtheriae	B.cells.memory	LO	0.013849	0.801209	-0.0650605	0.258891	Memory B Cells	Neither
Corynebacterium.doosanense	B.cells.memory	LO	-0.0170728	0.756257	0.0379519	0.510453	Memory B Cells	Neither
Corynebacterium.efficiens	B.cells.memory	LO	-0.00235543	0.965844	-0.0412847	0.474007	Memory B Cells	Neither
Corynebacterium.endometrii	B.cells.memory	LO	-0.0492197	0.370605	-0.0288048	0.617474	Memory B Cells	Neither
Corynebacterium.frankenforstense	B.cells.memory	LO	0.0280062	0.610581	-0.0339461	0.556114	Memory B Cells	Neither
Corynebacterium.freneyi	B.cells.memory	LO	0	1	-0.0546362	0.343219	Memory B Cells	Neither
Corynebacterium.genitalium	B.cells.memory	LO	0.135425	0.0133842	0.156423	0.0063644	Memory B Cells	Both
Corynebacterium.glaucum	B.cells.memory	LO	0.0976266	0.0752281	0.0596111	0.301007	Memory B Cells	Neither
Corynebacterium.glucuronolyticum	B.cells.memory	LO	0.101068	0.0654614	-0.0113532	0.843973	Memory B Cells	Neither
Corynebacterium.glutamicum	B.cells.memory	LO	0.0458099	0.404706	0.0652594	0.257434	Memory B Cells	Neither
Corynebacterium.halotolerans	B.cells.memory	LO	0.102551	0.0615841	-0.0399067	0.488902	Memory B Cells	Neither
Corynebacterium.humireducens	B.cells.memory	LO	-0.0273828	0.618552	0.0452796	0.432265	Memory B Cells	Neither
Corynebacterium.imitans	B.cells.memory	LO	0.109874	0.0451185	0.0931369	0.105654	Memory B Cells	ORIEN
Corynebacterium.incognita	B.cells.memory	LO	0.00470738	0.931801	-0.0426269	0.459742	Memory B Cells	Neither
Corynebacterium.jeikeium	B.cells.memory	LO	0.0353633	0.520163	0.0074405	0.897371	Memory B Cells	Neither
Corynebacterium.kefirresidentii	B.cells.memory	LO	-0.00190157	0.972423	0.0304044	0.598068	Memory B Cells	Neither
Corynebacterium.kroppenstedtii	B.cells.memory	LO	0.167652	0.00214336	-0.0186543	0.746393	Memory B Cells	ORIEN
Corynebacterium.lactis	B.cells.memory	LO	-0.0695335	0.205646	-0.0268997	0.640937	Memory B Cells	Neither
Corynebacterium.liangguodongii	B.cells.memory	LO	0.0670124	0.222603	0.0237059	0.681074	Memory B Cells	Neither
Corynebacterium.lizhenjunii	B.cells.memory	LO	-0.0695335	0.205646	0.0868976	0.131242	Memory B Cells	Neither
Corynebacterium.macginleyi	B.cells.memory	LO	0.0502647	0.360521	-0.00262592	0.963693	Memory B Cells	Neither
Corynebacterium.marinum	B.cells.memory	LO	-0.0695335	0.205646	-0.0355148	0.537999	Memory B Cells	Neither
Corynebacterium.maris	B.cells.memory	LO	-0.0613031	0.264628	-0.0426269	0.459742	Memory B Cells	Neither
Corynebacterium.matruchotii	B.cells.memory	LO	0.198343	0.000270468	-0.0301572	0.601049	Memory B Cells	ORIEN
Corynebacterium.mustelae	B.cells.memory	LO	0.0562501	0.30611	-0.0355148	0.537999	Memory B Cells	Neither
Corynebacterium.nuruki	B.cells.memory	LO	0.0331297	0.546873	-0.0306031	0.595677	Memory B Cells	Neither
Corynebacterium.propinquum	B.cells.memory	LO	-0.000744964	0.989194	0.0269702	0.640062	Memory B Cells	Neither
Corynebacterium.provencense	B.cells.memory	LO	0.102563	0.0615529	0.0846208	0.141688	Memory B Cells	Neither
Corynebacterium.pseudopelargi	B.cells.memory	LO	0.0380847	0.488549	0.151742	0.00815045	Memory B Cells	TCGA
Corynebacterium.renale	B.cells.memory	LO	0.0438551	0.42507	-0.0399067	0.488902	Memory B Cells	Neither
Corynebacterium.resistens	B.cells.memory	LO	0.0738921	0.178569	-0.0339461	0.556114	Memory B Cells	Neither
Corynebacterium.riegelii	B.cells.memory	LO	0.118058	0.031257	-0.0568166	0.324276	Memory B Cells	ORIEN
Corynebacterium.sanguinis	B.cells.memory	LO	0.0518172	0.345859	0.0135802	0.813881	Memory B Cells	Neither
Corynebacterium.segmentosum	B.cells.memory	LO	0.0756035	0.168692	-0.0402358	0.485322	Memory B Cells	Neither
Corynebacterium.silvaticum	B.cells.memory	LO	0.0409699	0.456191	-0.0174935	0.761683	Memory B Cells	Neither
Corynebacterium.simulans	B.cells.memory	LO	0.0900184	0.101039	-0.00115115	0.984079	Memory B Cells	Neither
Corynebacterium.singulare	B.cells.memory	LO	-0.0181905	0.740852	-0.0512501	0.374002	Memory B Cells	Neither
Corynebacterium.sp..1959	B.cells.memory	LO	0.0348857	0.525818	-0.0339461	0.556114	Memory B Cells	Neither
Corynebacterium.sp..2019	B.cells.memory	LO	0.0617434	0.261205	-0.0268997	0.640937	Memory B Cells	Neither
Corynebacterium.sp..2039	B.cells.memory	LO	0.0709761	0.196374	-0.0399067	0.488902	Memory B Cells	Neither
Corynebacterium.sp..NML98.0116	B.cells.memory	LO	0.113918	0.037731	-0.0279175	0.628356	Memory B Cells	ORIEN
Corynebacterium.sp..zg.320	B.cells.memory	LO	0.0941676	0.0862078	-0.038489	0.504483	Memory B Cells	Neither
Corynebacterium.sp..zg.917	B.cells.memory	LO	0.0187412	0.733301	0.024975	0.665009	Memory B Cells	Neither
Corynebacterium.sphenisci	B.cells.memory	LO	-0.0634392	0.248309	-0.0268997	0.640937	Memory B Cells	Neither
Corynebacterium.striatum	B.cells.memory	LO	-0.0293871	0.59309	0.0573885	0.319422	Memory B Cells	Neither
Corynebacterium.terpenotabidum	B.cells.memory	LO	-0.00992035	0.856875	-0.0142598	0.80475	Memory B Cells	Neither
Corynebacterium.testudinoris	B.cells.memory	LO	0.0604474	0.271367	-0.0306031	0.595677	Memory B Cells	Neither
Corynebacterium.timonense	B.cells.memory	LO	0.0657827	0.231227	0.0208703	0.717483	Memory B Cells	Neither
Corynebacterium.tuberculostearicum	B.cells.memory	LO	0.0728979	0.1845	0.0579659	0.314569	Memory B Cells	Neither
Corynebacterium.ulcerans	B.cells.memory	LO	-0.0201964	0.713468	-0.0288048	0.617474	Memory B Cells	Neither
Corynebacterium.urealyticum	B.cells.memory	LO	0.143674	0.0086499	-0.0679966	0.237967	Memory B Cells	ORIEN
Corynebacterium.ureicelerivorans	B.cells.memory	LO	0.0244265	0.656947	0.0401856	0.485867	Memory B Cells	Neither
Corynebacterium.urogenitale	B.cells.memory	LO	-0.0695335	0.205646	-0.0288048	0.617474	Memory B Cells	Neither
Corynebacterium.variabile	B.cells.memory	LO	-0.0665879	0.225554	0.0335545	0.560682	Memory B Cells	Neither
Corynebacterium.vitaeruminis	B.cells.memory	LO	0.0971414	0.076696	-0.0207883	0.718546	Memory B Cells	Neither
Coxiella.burnetii	B.cells.memory	LO	0.0484715	0.377932	-0.0306031	0.595677	Memory B Cells	Neither
Crassaminicella.sp..143.21	B.cells.memory	LO	-0.00790536	0.885722	0.0732649	0.203461	Memory B Cells	Neither
Croceimicrobium.hydrocarbonivorans	B.cells.memory	LO	0.0800318	0.145036	-0.0412847	0.474007	Memory B Cells	Neither
Cronobacter.sakazakii	B.cells.memory	LO	0.0153413	0.780309	-0.0268997	0.640937	Memory B Cells	Neither
Cryobacterium.arcticum	B.cells.memory	LO	0.112283	0.040584	-0.022659	0.694436	Memory B Cells	ORIEN
Cryobacterium.sp..PAMC25264	B.cells.memory	LO	-0.0695335	0.205646	-0.0142598	0.80475	Memory B Cells	Neither
Cryptobacterium.curtum	B.cells.memory	LO	0.0377042	0.492907	-0.0202332	0.725755	Memory B Cells	Neither
Cryptosporidium.parvum	B.cells.memory	LO	0.239295	1.01189e-05	-0.0417407	0.469135	Memory B Cells	ORIEN
Cupriavidus.basilensis	B.cells.memory	LO	-0.0357785	0.515273	-0.022164	0.700786	Memory B Cells	Neither
Cupriavidus.campinensis	B.cells.memory	LO	0.0929037	0.0905278	-0.038489	0.504483	Memory B Cells	Neither
Cupriavidus.gilardii	B.cells.memory	LO	-0.0269815	0.623706	-0.0319203	0.579936	Memory B Cells	Neither
Cupriavidus.metallidurans	B.cells.memory	LO	0.00807858	0.883236	0.0576205	0.317466	Memory B Cells	Neither
Cupriavidus.nantongensis	B.cells.memory	LO	0.110848	0.0432361	-0.0323123	0.575289	Memory B Cells	ORIEN
Cupriavidus.necator	B.cells.memory	LO	0.104203	0.0574923	-0.00643527	0.911175	Memory B Cells	Neither
Cupriavidus.oxalaticus	B.cells.memory	LO	0.018535	0.736125	0.0556959	0.333926	Memory B Cells	Neither
Cupriavidus.pauculus	B.cells.memory	LO	0.133353	0.0148836	-0.0610235	0.289679	Memory B Cells	ORIEN
Cupriavidus.pinatubonensis	B.cells.memory	LO	-0.0317373	0.563859	-0.0546362	0.343219	Memory B Cells	Neither
Cupriavidus.sp..EM10	B.cells.memory	LO	0.100151	0.0679542	-0.0476975	0.408065	Memory B Cells	Neither
Cupriavidus.sp..ISTL7	B.cells.memory	LO	-0.0500009	0.36305	-0.0452166	0.432906	Memory B Cells	Neither
Cupriavidus.taiwanensis	B.cells.memory	LO	0.0607605	0.268887	-0.0424735	0.46136	Memory B Cells	Neither
Cutibacterium.avidum	B.cells.memory	LO	0.117272	0.0324067	0.0436015	0.449535	Memory B Cells	ORIEN
Cyanobium.gracile	B.cells.memory	LO	0.0685618	0.212068	-0.0306031	0.595677	Memory B Cells	Neither
Cyanobium.sp..NIES.981	B.cells.memory	LO	0.0743784	0.17572	-0.022659	0.694436	Memory B Cells	Neither
Cyanobium.sp..NS01	B.cells.memory	LO	-0.0695335	0.205646	-0.0100665	0.861467	Memory B Cells	Neither
Cyclobacterium.marinum	B.cells.memory	LO	-0.0182008	0.740712	-0.0174935	0.761683	Memory B Cells	Neither
Cytobacillus.ciccensis	B.cells.memory	LO	0.0284333	0.605148	-0.0306031	0.595677	Memory B Cells	Neither
Cytobacillus.kochii	B.cells.memory	LO	0.0348685	0.526022	-0.022659	0.694436	Memory B Cells	Neither
Debaryomyces.hansenii	B.cells.memory	LO	0.0596199	0.277994	0.0130051	0.821627	Memory B Cells	Neither
Dechloromonas.sp..HYN0024	B.cells.memory	LO	0.015256	0.781499	-0.0412847	0.474007	Memory B Cells	Neither
Dechloromonas.sp..TW.R.39.2	B.cells.memory	LO	0.0646286	0.239532	-0.0500861	0.384964	Memory B Cells	Neither
Defluviicoccus.vanus	B.cells.memory	LO	0.0363536	0.508539	-0.0489024	0.39631	Memory B Cells	Neither
Dehalobacterium.formicoaceticum	B.cells.memory	LO	0.0245924	0.654767	-0.0323123	0.575289	Memory B Cells	Neither
Delftia.acidovorans	B.cells.memory	LO	0.0372988	0.497572	-0.00942202	0.870256	Memory B Cells	Neither
Delftia.lacustris	B.cells.memory	LO	0.0578341	0.292669	-0.0479108	0.405969	Memory B Cells	Neither
Delftia.sp..Cs1.4	B.cells.memory	LO	-0.0937458	0.0876307	0.0443955	0.441316	Memory B Cells	Neither
Delftia.sp..HK171	B.cells.memory	LO	-0.022333	0.684701	-0.0323123	0.575289	Memory B Cells	Neither
Delftia.sp..WY8	B.cells.memory	LO	-0.0259669	0.636821	-0.0100665	0.861467	Memory B Cells	Neither
Delftia.tsuruhatensis	B.cells.memory	LO	0.0214929	0.695961	-0.0557335	0.3336	Memory B Cells	Neither
Denitratisoma.oestradiolicum	B.cells.memory	LO	0.151074	0.00573863	-0.0426269	0.459742	Memory B Cells	ORIEN
Denitrobacterium.detoxificans	B.cells.memory	LO	0.000241957	0.99649	-0.0288048	0.617474	Memory B Cells	Neither
Denitrovibrio.acetiphilus	B.cells.memory	LO	-0.0143516	0.794153	-0.0306031	0.595677	Memory B Cells	Neither
Dermabacter.jinjuensis	B.cells.memory	LO	0.00336978	0.951151	0.0380449	0.509418	Memory B Cells	Neither
Desulfarculus.baarsii	B.cells.memory	LO	0.00755221	0.890795	-0.0370269	0.520822	Memory B Cells	Neither
Desulfatibacillum.aliphaticivorans	B.cells.memory	LO	0.0382864	0.486248	-0.0370269	0.520822	Memory B Cells	Neither
Desulfobacca.acetoxidans	B.cells.memory	LO	0.0882587	0.107911	-0.0202332	0.725755	Memory B Cells	Neither
Desulfobulbus.oligotrophicus	B.cells.memory	LO	0.0709347	0.196636	-0.0288048	0.617474	Memory B Cells	Neither
Desulfococcus.oleovorans	B.cells.memory	LO	0.00923266	0.866701	-0.0268997	0.640937	Memory B Cells	Neither
Desulfocurvibacter.africanus	B.cells.memory	LO	-0.0225046	0.682409	-0.022659	0.694436	Memory B Cells	Neither
Desulfofarcimen.acetoxidans	B.cells.memory	LO	0.116145	0.0341204	-0.0355148	0.537999	Memory B Cells	ORIEN
Desulfomonile.tiedjei	B.cells.memory	LO	-0.0204871	0.70953	-0.0399067	0.488902	Memory B Cells	Neither
Desulfonema.magnum	B.cells.memory	LO	0.122932	0.024872	-0.0355148	0.537999	Memory B Cells	ORIEN
Desulfosarcina.alkanivorans	B.cells.memory	LO	0.191657	0.000436587	-0.0323123	0.575289	Memory B Cells	ORIEN
Desulfotomaculum.reducens	B.cells.memory	LO	0.0913067	0.096232	-0.0268997	0.640937	Memory B Cells	Neither
Desulfovibrio.ferrophilus	B.cells.memory	LO	0.142881	0.00902941	-0.0174935	0.761683	Memory B Cells	ORIEN
Desulfurispirillum.indicum	B.cells.memory	LO	0.0391071	0.476944	0.0385015	0.504344	Memory B Cells	Neither
Desulfurivibrio.alkaliphilus	B.cells.memory	LO	0.0386618	0.48198	-0.0323123	0.575289	Memory B Cells	Neither
Desulfuromonas.sp..T3	B.cells.memory	LO	0.0234465	0.669883	-0.0323123	0.575289	Memory B Cells	Neither
Diaphorobacter.sp..HDW4A	B.cells.memory	LO	-0.0835397	0.128163	-0.0853558	0.138249	Memory B Cells	Neither
Diaphorobacter.sp..HDW4B	B.cells.memory	LO	0.103289	0.0597275	-0.063061	0.273846	Memory B Cells	Neither
Dickeya.dadantii	B.cells.memory	LO	0.0128164	0.815755	0.252346	8.72516e-06	Memory B Cells	TCGA
Dietzia.lutea	B.cells.memory	LO	9.08098e-05	0.998683	0.0157412	0.784938	Memory B Cells	Neither
Dietzia.sp..oral.taxon.368	B.cells.memory	LO	0.0555517	0.312164	-0.0699164	0.224945	Memory B Cells	Neither
Dietzia.timorensis	B.cells.memory	LO	0.0959638	0.0803553	-0.0708661	0.218694	Memory B Cells	Neither
Dolichospermum.flos.aquae	B.cells.memory	LO	0.0551458	0.315718	-0.0202332	0.725755	Memory B Cells	Neither
Dyella.caseinilytica	B.cells.memory	LO	-0.0193646	0.724781	0.0618286	0.283351	Memory B Cells	Neither
Dyella.thiooxydans	B.cells.memory	LO	0.0521665	0.342612	-0.0399067	0.488902	Memory B Cells	Neither
Dysgonomonas.sp..HDW5A	B.cells.memory	LO	0.120801	0.0275102	-0.0202332	0.725755	Memory B Cells	ORIEN
Dysgonomonas.sp..HDW5B	B.cells.memory	LO	0.0505795	0.357516	-0.0142598	0.80475	Memory B Cells	Neither
Dysosmobacter.sp..Marseille.Q4140	B.cells.memory	LO	0.272564	4.39331e-07	-0.031173	0.588843	Memory B Cells	ORIEN
Dysosmobacter.welbionis	B.cells.memory	LO	0.0914657	0.0956517	-0.0288048	0.617474	Memory B Cells	Neither
Edwardsiella.ictaluri	B.cells.memory	LO	-0.0174685	0.750792	-0.0202332	0.725755	Memory B Cells	Neither
Edwardsiella.tarda	B.cells.memory	LO	-0.00115408	0.983261	-0.0288048	0.617474	Memory B Cells	Neither
Eggerthella.guodeyinii	B.cells.memory	LO	0.0399663	0.467309	-0.0202332	0.725755	Memory B Cells	Neither
Egibacter.rhizosphaerae	B.cells.memory	LO	0.181568	0.000872992	-0.0288048	0.617474	Memory B Cells	ORIEN
Egicoccus.halophilus	B.cells.memory	LO	0.0265439	0.629348	-0.0546362	0.343219	Memory B Cells	Neither
Eikenella.exigua	B.cells.memory	LO	-0.0174796	0.750638	-0.0268997	0.640937	Memory B Cells	Neither
Elizabethkingia.anophelis	B.cells.memory	LO	0.081745	0.136596	0.0159735	0.781844	Memory B Cells	Neither
Elizabethkingia.sp..JS20170427COW	B.cells.memory	LO	0.0438551	0.42507	-0.0355148	0.537999	Memory B Cells	Neither
[truncated: 1,256 more rows]

## Sheet: Plasma.cells
SUPPLEMENTARY TABLE S10: CORRELATION BETWEEN SUBSETS OF IMMUNE CELLS AND MICROBES IN ORIEN AND TCGA
[truncated: 3,117 more rows]

[truncated: 19 more sheets: T.cells.CD8, T.cells.CD4.naive, T.cells.CD4.memory.resting, T.cells.CD4.memory.activated, T.cells.follicular.helper, T.cells.regulatory..Tregs., NK.cells.resting, NK.cells.activated, Monocytes, Macrophages.M0, Macrophages.M1, Macrophages.M2, Dendritic.cells.resting, Dendritic.cells.activated, Mast.cells.resting, Mast.cells.activated, Eosinophils, Neutrophils, T.cells.gamma.delta]
